# Supplementary material for: Trim28 Haploinsufficiency Triggers Bi-stable Epigenetic Obesity
Source: Cell. 2016 Jan 28;164(3):353–64. doi: 10.1016/j.cell.2015.12.025 (PMC4735019; doi:10.1016/j.cell.2015.12.025)
Supplement: Table S1. Top 250 Up- or Downregulated Genes in Trim28+/D9 Obesity Negatively Correlated with DIO, Related to Figure 2 — MSigDB C2_CGP pathway enrichment output from analyzing the top 250 up- or downregulated genes in Trim28+/D9 obesity that are most negatively correlated with DIO. See also Figure 2. [file mmc2.xlsx]

## Sheet: MsigDB_CGP_Top250_UP_at_least_1
Table S1. MSigDB C2_CGP pathway enrichment output from analyzing the top 250most up or down-regulated genes in Trim28+/D9 Obesity that are most negativelycorrelated with DIO, related to Figure 2.
Gene Set Name	# Genes in Gene Set (K)	Description	# Genes in Overlap (k)	k/K	p-value	FDR q-value	Direction in Trim28+/D9 Obesity
HORTON_SREBF_TARGETS	25	Genes up-regulated in liver from mice transgenic for SREBF1 or SREBF2 [GeneID = 6720, 6721] and down-regulated in mice lacking SCAP [GeneID=22937].	19	0.76	1.57e-39	5.32e-36	Up-regulated
CASORELLI_ACUTE_PROMYELOCYTIC_LEUKEMIA_DN	663	Genes down-regulated in APL (acute promyeolocytic leukemia) blasts expressing PML-RARA fusion [GeneID=5371;5914] compared to normal promyeloblasts.	44	0.0664	7.69e-36	1.31e-32	Up-regulated
SCHMIDT_POR_TARGETS_IN_LIMB_BUD_UP	26	Genes up-regulated in E12.5 forelimb buds with POR [GeneID=5447] knockout.	16	0.6154	4.63e-31	5.24e-28	Up-regulated
MOOTHA_PGC	420	Genes up-regulated in differentiating C2C12 cells (myoblasts) upon expression of PPARGC1A [GeneID=10891] off an adenoviral vector.	28	0.0667	4.82e-23	4.09e-20	Up-regulated
BURTON_ADIPOGENESIS_6	189	Strongly up-regulated at 96 h during differentiation of 3T3-L1 cells (fibroblast) into adipocytes.	21	0.1111	3.62e-22	2.46e-19	Up-regulated
DIAZ_CHRONIC_MEYLOGENOUS_LEUKEMIA_UP	1382	Genes up-regulated in CD34+ [GeneID=947] cells isolated from bone marrow of CML (chronic myelogenous leukemia) patients, compared to those from normal donors.	41	0.0297	4.32e-20	2.11e-17	Up-regulated
SWEET_LUNG_CANCER_KRAS_UP	491	Genes up-regulated in the Kras2LA mouse lung cancer model with mutated KRAS [GeneID=3845].	27	0.055	4.36e-20	2.11e-17	Up-regulated
MCBRYAN_PUBERTAL_BREAST_3_4WK_UP	214	Genes up-regulated during pubertal mammary gland development between weeks 3 and 4.	20	0.0935	1.19e-19	5.06e-17	Up-regulated
WEST_ADRENOCORTICAL_TUMOR_UP	294	Up-regulated genes in pediatric adrenocortical tumors (ACT) compared to the normal tissue.	22	0.0748	2.13e-19	8.02e-17	Up-regulated
LE_EGR2_TARGETS_DN	108	Genes down-regulated in P14 nerves of transgenic mice having hypomorhic (reduced function) allele of EGR2 [GeneID=1959].	16	0.1481	3.09e-19	1.05e-16	Up-regulated
PENG_GLUTAMINE_DEPRIVATION_DN	337	Genes down-regulated in BJAB cells (B-lymphoma) after glutamine [PubChem=738] deprivation.	22	0.0653	3.95e-18	1.22e-15	Up-regulated
TARTE_PLASMA_CELL_VS_PLASMABLAST_DN	309	Genes down-regulated in mature plasma cells compared with plasmablastic B lymphocytes.	21	0.068	1.03e-17	2.92e-15	Up-regulated
STARK_PREFRONTAL_CORTEX_22Q11_DELETION_DN	517	Genes down-regulated in prefrontal cortex (PFC) of mice carrying a hemizygotic microdeletion in the 22q11.2 region.	25	0.0484	2.33e-17	6.1e-15	Up-regulated
GRAESSMANN_APOPTOSIS_BY_DOXORUBICIN_DN	1781	Genes down-regulated in ME-A cells (breast cancer) undergoing apoptosis in response to doxorubicin [PubChem=31703].	42	0.0236	5.5e-17	1.33e-14	Up-regulated
SHAFFER_IRF4_TARGETS_IN_ACTIVATED_B_LYMPHOCYTE	81	IRF4 [GeneID=3662] target genes induced after activation of primary B lymphocytes by anti-IgM crosslinking.	13	0.1605	2.44e-16	5.52e-14	Up-regulated
YOSHIMURA_MAPK8_TARGETS_DN	366	Genes down-regulated in vascular smooth muscle cells (VSMC) by MAPK8 (JNK1) [GeneID=5599].	21	0.0574	3.14e-16	6.67e-14	Up-regulated
WINTER_HYPOXIA_METAGENE	242	Genes regulated by hypoxia, based on literature searches.	18	0.0744	4.88e-16	9.74e-14	Up-regulated
BRUINS_UVC_RESPONSE_LATE	1137	Late response genes: differentially expressed only 12 h after UV-C irradiation of MEF cells (embryonic fibroblast).	33	0.029	5.19e-16	9.79e-14	Up-regulated
KRIGE_RESPONSE_TO_TOSEDOSTAT_24HR_DN	1011	Genes down-regulated in HL-60 cells (acute promyelocytic leukemia, APL) after treatment with the aminopeptidase inhibitor tosedostat (CHR-2797) [PubChem=15547703] for 24 h.	31	0.0307	9.8e-16	1.75e-13	Up-regulated
LEE_BMP2_TARGETS_DN	882	Genes down-regulated in uterus upon knockout of BMP2 [GeneID=650].	29	0.0329	1.49e-15	2.54e-13	Up-regulated
KIM_ALL_DISORDERS_OLIGODENDROCYTE_NUMBER_CORR_UP	756	Genes whose expression was significantly and positively correlated with the number of perineuronal oligodendrocytes in the layer III of BA9 brain region.	27	0.0357	2.07e-15	3.29e-13	Up-regulated
WILCOX_RESPONSE_TO_PROGESTERONE_UP	152	Genes up-regulated in primary cultures of ovarian surface epithlium cells exposed to progesterone [PubChem=5994] for 5 days.	15	0.0987	2.13e-15	3.29e-13	Up-regulated
GUO_TARGETS_OF_IRS1_AND_IRS2	98	Transcripts dependent upon IRS1 and IRS2 [GeneID=3667, 8660] for normal expression in liver.	13	0.1327	3.24e-15	4.78e-13	Up-regulated
MOOTHA_HUMAN_MITODB_6_2002	429	Mitochondrial genes; based on literature and sequence annotation resources and converted to Affymetrix HG-U133A probe sets.	21	0.049	7.32e-15	1.04e-12	Up-regulated
WENG_POR_TARGETS_LIVER_UP	41	Genes up-regulated in liver from mice with liver specific knockout of POR [GeneID=5447].	10	0.2439	7.93e-15	1.08e-12	Up-regulated
WAKABAYASHI_ADIPOGENESIS_PPARG_RXRA_BOUND_8D	882	Genes with promoters bound by both PPARG and RXRA [GeneID=5468, 6256] at 8 day time point of adipocyte differentiation of 3T3-L1 cells (preadipocyte).	28	0.0317	1.13e-14	1.48e-12	Up-regulated
FEVR_CTNNB1_TARGETS_UP	682	Genes up-regulated in intestinal crypt cells upon deletion of CTNNB1 [GeneID=1499].	25	0.0367	1.34e-14	1.69e-12	Up-regulated
WENG_POR_TARGETS_GLOBAL_UP	20	Genes up-regulated in liver from transgenic mice with reduced expression of POR [GeneID=5447] in all tissues.	8	0.4	4.17e-14	5e-12	Up-regulated
MOOTHA_GLUCONEOGENESIS	32	Genes involved in gluconeogenesis; based on literature and sequence annotation resources and converted to Affymetrix HG-U133A probe sets.	9	0.2812	4.27e-14	5e-12	Up-regulated
GARY_CD5_TARGETS_UP	473	Genes up-regulated in Daudi cells (B lymphocytes) stably expressing CD5 [GeneID=921] off a plasmid vector.	21	0.0444	4.92e-14	5.56e-12	Up-regulated
MCBRYAN_PUBERTAL_BREAST_4_5WK_DN	196	Genes down-regulated during pubertal mammary gland development between week 4 and 5.	15	0.0765	9.38e-14	1.03e-11	Up-regulated
TIEN_INTESTINE_PROBIOTICS_24HR_UP	557	Genes up-regulated in Caco-2 cells (intestinal epithelium) after coculture with the probiotic bacteria L. casei for 24h.	22	0.0395	1.26e-13	1.34e-11	Up-regulated
PENG_RAPAMYCIN_RESPONSE_DN	245	Genes down-regulated in BJUB cells (B-lymphoma) in response to rapamycin [PubChem=6610346] treatment.	16	0.0653	1.63e-13	1.67e-11	Up-regulated
BLUM_RESPONSE_TO_SALIRASIB_DN	342	Selected genes down-regulated in response to the Ras inhibitor salirasib [PubChem=5469318] in a panel of cancer cell lines with constantly active HRAS [GeneID=3265].	18	0.0526	1.93e-13	1.92e-11	Up-regulated
BLALOCK_ALZHEIMERS_DISEASE_DN	1237	Genes down-regulated in brain from patients with Alzheimer's disease.	31	0.0251	2.11e-13	2.05e-11	Up-regulated
PILON_KLF1_TARGETS_DN	1972	Genes down-regulated in erythroid progenitor cells from fetal livers of E13.5 embryos with KLF1 [GeneID=10661] knockout compared to those from the wild type embryos.	39	0.0198	2.25e-13	2.12e-11	Up-regulated
ONKEN_UVEAL_MELANOMA_UP	783	Genes up-regulated in uveal melanoma: class 2 vs class 1 tumors.	25	0.0319	2.89e-13	2.66e-11	Up-regulated
COULOUARN_TEMPORAL_TGFB1_SIGNATURE_DN	138	'Early-TGFB1 signature': genes overexpressed in primary hepatocytes at an early phase of TGFB1 [GeneID=7040] treatment; is associated with a less invasive phenotype.	13	0.0942	2.99e-13	2.67e-11	Up-regulated
RUTELLA_RESPONSE_TO_HGF_UP	418	Genes up-regulated in peripheral blood monocytes by HGF [GeneID=3082].	19	0.0455	5.44e-13	4.74e-11	Up-regulated
LOPEZ_MBD_TARGETS	957	Genes up-regulated in HeLa cells (cervical cancer) after simultaneus knockdown of all three MBD (methyl-CpG binding domain) proteins MeCP2, MBD1 and MBD2 [GeneID=4204;4152;8932] by RNAi.	27	0.0282	5.58e-13	4.74e-11	Up-regulated
PENG_LEUCINE_DEPRIVATION_DN	187	Genes down-regulated in BJAB cells (B-lymphoma) after leucine [PubChem=857] deprivation.	14	0.0749	8.62e-13	7.13e-11	Up-regulated
KIM_BIPOLAR_DISORDER_OLIGODENDROCYTE_DENSITY_CORR_UP	682	Genes whose expression significantly and positively correlated with oligodendrocyte density in layer VI of BA9 brain region in patients with bipolar disorder.	23	0.0337	8.95e-13	7.24e-11	Up-regulated
KRIGE_RESPONSE_TO_TOSEDOSTAT_6HR_DN	911	Genes down-regulated in HL-60 cells (acute promyelocytic leukemia, APL) after treatment with the aminopeptidase inhibitor tosedostat (CHR-2797) [PubChem=15547703] for 6 h.	26	0.0285	1.19e-12	9.42e-11	Up-regulated
FARMER_BREAST_CANCER_APOCRINE_VS_BASAL	330	Genes which best discriminate between two groups of breast cancer according the status of ESR1 and AR [GeneID=2099;367]: apocrine (ESR1- AR+) vs basal (ESR1- AR-).	17	0.0515	1.29e-12	9.99e-11	Up-regulated
RUTELLA_RESPONSE_TO_CSF2RB_AND_IL4_UP	338	Genes up-regulated in peripheral blood monocytes by CSF2RB (GM-CSF) and IL4 [GeneID=1437;3565].	17	0.0503	1.9e-12	1.43e-10	Up-regulated
SHEDDEN_LUNG_CANCER_POOR_SURVIVAL_A6	456	Cluster 6 of method A: up-regulation of these genes in patients with non-small cell lung cancer (NSCLC) predicts poor survival outcome.	19	0.0417	2.49e-12	1.84e-10	Up-regulated
KINSEY_TARGETS_OF_EWSR1_FLII_FUSION_UP	1278	Genes up-regulated in TC71 and EWS502 cells (Ewing's sarcoma) by EWSR1-FLI1 [GeneID=2130;2314] as inferred from RNAi knockdown of this fusion protein.	30	0.0235	2.74e-12	1.98e-10	Up-regulated
GRADE_COLON_CANCER_UP	871	Up-regulated genes in colon carcinoma tumors compared to the matched normal mucosa samples.	25	0.0287	2.94e-12	2.08e-10	Up-regulated
PUJANA_BRCA1_PCC_NETWORK	1652	Genes constituting the BRCA1-PCC network of transcripts whose expression positively correlated (Pearson correlation coefficient, PCC >= 0.4) with that of BRCA1 [GeneID=672] across a compendium of normal tissues.	34	0.0206	3.18e-12	2.2e-10	Up-regulated
ZHONG_SECRETOME_OF_LUNG_CANCER_AND_FIBROBLAST	132	Proteins secreted in co-culture of LKR-13 tumor cells (non-small cell lung cancer, NSCLC) and MLg stroma cells (fibroblasts).	12	0.0909	3.81e-12	2.59e-10	Up-regulated
STEIN_ESRRA_TARGETS	535	Genes regulated by ESRRA [GeneID=2101] in MCF-7 cells (breast cancer).	20	0.0374	4.64e-12	3.09e-10	Up-regulated
BERENJENO_TRANSFORMED_BY_RHOA_UP	536	Genes up-regulated in NIH3T3 cells (fibroblasts) transformed by expression of contitutively active (Q63L) form of RHOA [GeneID=387] off plasmid vector.	20	0.0373	4.8e-12	3.13e-10	Up-regulated
YAO_TEMPORAL_RESPONSE_TO_PROGESTERONE_CLUSTER_14	143	Genes co-regulated in uterus during a time course response to progesterone [PubChem=5994]: SOM cluster 14.	12	0.0839	9.87e-12	6.33e-10	Up-regulated
DANG_BOUND_BY_MYC	1103	Genes whose promoters are bound by MYC [GeneID=4609], according to MYC Target Gene Database.	27	0.0245	1.44e-11	9.05e-10	Up-regulated
RUAN_RESPONSE_TO_TNF_DN	84	Adipocyte abundant genes down-regulated in 3T3-L1 cells (fibroblasts induced to differentiate to adipocytes) in response to TNF [GeneID=7124].	10	0.119	1.62e-11	9.99e-10	Up-regulated
MOOTHA_MITOCHONDRIA	447	Mitochondrial genes	18	0.0403	1.68e-11	1.02e-09	Up-regulated
AFFAR_YY1_TARGETS_DN	234	Genes down-regulated in MEF cells (embryonic fibroblast) expressing ~25% of YY1 [GeneID=7528].	14	0.0598	1.79e-11	1.07e-09	Up-regulated
SESTO_RESPONSE_TO_UV_C6	39	Cluster 6: genes changed in primary keratinocytes by UVB irradiation.	8	0.2051	1.88e-11	1.1e-09	Up-regulated
WEI_MYCN_TARGETS_WITH_E_BOX	795	Genes whose promoters contain E-box motifs and whose expression changed in MYCN-3 cells (neuroblastoma) upon induction of MYCN [GeneID=4613].	23	0.0289	1.96e-11	1.13e-09	Up-regulated
ACEVEDO_LIVER_CANCER_DN	540	Genes down-regulated in hepatocellular carcinoma (HCC) compared to normal liver samples.	19	0.0352	4.54e-11	2.57e-09	Up-regulated
BURTON_ADIPOGENESIS_5	126	Up-regulated at 48-96 h during differentiation of 3T3-L1 cells (fibroblast) into adipocytes.	11	0.0873	4.76e-11	2.61e-09	Up-regulated
GERY_CEBP_TARGETS	126	Genes changed in NIH 3T3 cells (embryonic fibroblast) by expression of one or more of C/EBP proteins: CEBPA, CEBPB, CEBPG, and CEBPD [GeneID=1050;1051;1054;1052].	11	0.0873	4.76e-11	2.61e-09	Up-regulated
CHANG_CORE_SERUM_RESPONSE_DN	209	Down-regulated genes in the canonical gene expression signature of the fibroblast core serum response (CSR) defined by the Stanford group.	13	0.0622	5.9e-11	3.18e-09	Up-regulated
KRIEG_HYPOXIA_NOT_VIA_KDM3A	770	Genes induced under hypoxia independently of KDM3A [GeneID=55818] in RCC4 cells (renal carcinoma) expressing VHL [GeneID=7428].	22	0.0286	6.96e-11	3.69e-09	Up-regulated
LIM_MAMMARY_STEM_CELL_DN	428	Genes consistently down-regulated in mammary stem cells both in mouse and human species.	17	0.0397	7.71e-11	4e-09	Up-regulated
WANG_ADIPOGENIC_GENES_REPRESSED_BY_SIRT1	28	Adipogenic genes (group 2) that are selectively repressed by SIRT1 [GeneID=23411] in mature 3T3-L1 adipocytes.	7	0.25	7.77e-11	4e-09	Up-regulated
SCHLOSSER_SERUM_RESPONSE_DN	712	Cluster 4: genes down-regulated in B493-6 cells (B lymphocytes) upon serum stimulation but not affected by MYC [GeneID=4609].	21	0.0295	1.08e-10	5.47e-09	Up-regulated
GERHOLD_ADIPOGENESIS_UP	49	Selected genes up-regulated during differentiation of 3T3-L1 cells (fibroblast) into adipocytes in response to adipogenic hormones.	8	0.1633	1.32e-10	6.57e-09	Up-regulated
FARMER_BREAST_CANCER_APOCRINE_VS_LUMINAL	326	Genes which best discriminate between two groups of breast cancer according to the status of ESR1 and AR [GeneID=2099;367]: apocrine (ESR1- AR+) and luminal (ESR1+ AR+).	15	0.046	1.36e-10	6.71e-09	Up-regulated
JI_RESPONSE_TO_FSH_UP	74	Genes up-regulated in MCV152 cells (ovarian cancer) treated with follicle stimulating hormone (FSH).	9	0.1216	1.4e-10	6.8e-09	Up-regulated
QI_HYPOXIA	140	Genes up-regulated by hypoxia in TRAMP-C cells (prostatic cancer).	11	0.0786	1.49e-10	7.14e-09	Up-regulated
LINDGREN_BLADDER_CANCER_CLUSTER_3_UP	329	Genes whose expression profile is specific to Cluster III of urothelial cell carcinoma (UCC) tumors.	15	0.0456	1.55e-10	7.31e-09	Up-regulated
STEIN_ESRRA_TARGETS_UP	388	Genes up-regulated by ESRRA [GeneID=2101] only.	16	0.0412	1.64e-10	7.6e-09	Up-regulated
FOURNIER_ACINAR_DEVELOPMENT_LATE_2	277	Genes identified by method 2 as coordinately down-regulated late in HMEC cells (mammary epithelium) during acinar development in vitro.	14	0.0505	1.67e-10	7.68e-09	Up-regulated
ZHONG_SECRETOME_OF_LUNG_CANCER_AND_MACROPHAGE	77	Proteins secreted in co-culture of LKR-13 tumor cells (non-small cell lung cancer, NSCLC) and MHS stroma cells (macrophages).	9	0.1169	2.02e-10	9.15e-09	Up-regulated
PODAR_RESPONSE_TO_ADAPHOSTIN_DN	18	Down-regulated genes in MM1.S cells (multiple myeloma) treated with adaphostin [PubChem=387042], a tyrosine kinase inhibitor with anticancer properties.	6	0.3333	2.6e-10	1.16e-08	Up-regulated
FLECHNER_BIOPSY_KIDNEY_TRANSPLANT_REJECTED_VS_OK_DN	546	Genes down-regulated in kidney biopsies from patients with acute transplant rejection compared to the biopsies from patients with well functioning kidneys more than 1-year post transplant.	18	0.033	4.24e-10	1.87e-08	Up-regulated
MARSON_BOUND_BY_FOXP3_STIMULATED	1022	Genes with promoters bound by FOXP3 [GeneID=50943] in hybridoma cells stimulated by PMA [PubChem=4792] and ionomycin [PubChem=3733].	24	0.0235	4.8e-10	2.09e-08	Up-regulated
PUJANA_CHEK2_PCC_NETWORK	779	Genes constituting the CHEK2-PCC network of transcripts whose expression positively correlates (Pearson correlation coefficient, PCC >= 0.4) with that of CHEK2 [GeneID=11200].	21	0.027	5.46e-10	2.35e-08	Up-regulated
KRIGE_RESPONSE_TO_TOSEDOSTAT_6HR_UP	953	Genes up-regulated in HL-60 cells (acute promyelocytic leukemia, APL) after treatment with the aminopeptidase inhibitor tosedostat (CHR-2797) [PubChem=15547703] for 6 h.	23	0.0241	6.7e-10	2.84e-08	Up-regulated
MOOTHA_GLYCOLYSIS	21	Genes involved in glycolysis; based on literature and sequence annotation resources and converted to Affymetrix HG-U133A probe sets.	6	0.2857	7.5e-10	3.14e-08	Up-regulated
CREIGHTON_ENDOCRINE_THERAPY_RESISTANCE_3	720	The 'group 3 set' of genes associated with acquired endocrine therapy resistance in breast tumors expressing ESR1 and ERBB2 [GeneID=2099;2064].	20	0.0278	8.59e-10	3.56e-08	Up-regulated
WANG_RESPONSE_TO_GSK3_INHIBITOR_SB216763_DN	374	Genes down-regulated in RS4;11 cells (MLL, mixed lineage leukemia) in response to SB216763 [PubChemID=176158], an inhibitor of GSK3B [GeneID=2932].	15	0.0401	9.05e-10	3.7e-08	Up-regulated
YAMAZAKI_TCEB3_TARGETS_DN	215	Genes down-regulated in embryonic stem cells from TCEB3 [GeneID=6924] knockout mice.	12	0.0558	1.13e-09	4.57e-08	Up-regulated
ZHANG_GATA6_TARGETS_DN	64	Genes down-regulated after cre-lox knockout of GATA6 [GeneID=2627] in airway epithelium.	8	0.125	1.21e-09	4.84e-08	Up-regulated
LEE_BMP2_TARGETS_UP	745	Genes up-regulated in uterus upon knockout of BMP2 [GeneID=650].	20	0.0268	1.54e-09	6.07e-08	Up-regulated
LI_AMPLIFIED_IN_LUNG_CANCER	178	Genes with increased copy number that correlates with increased expression across six different lung adenocarcinoma cell lines.	11	0.0618	1.94e-09	7.57e-08	Up-regulated
MCBRYAN_PUBERTAL_BREAST_5_6WK_DN	137	Genes down-regulated during pubertal mammary gland development between week 5 and 6.	10	0.073	2.13e-09	8.23e-08	Up-regulated
SENESE_HDAC1_AND_HDAC2_TARGETS_DN	232	Genes down-regulated in U2OS cells (osteosarcoma) upon knockdown of both HDAC1 and HDAC2 [GeneID=3065;3066] by RNAi.	12	0.0517	2.67e-09	1.02e-07	Up-regulated
DEBIASI_APOPTOSIS_BY_REOVIRUS_INFECTION_DN	287	Genes down-regulated in HEK293 cells (embryonic kidney) at 6 h, 12 h or 24 h after infection with reovirus strain T3A (known as a strong inducer of apoptosis).	13	0.0453	2.87e-09	1.08e-07	Up-regulated
RUTELLA_RESPONSE_TO_HGF_VS_CSF2RB_AND_IL4_UP	408	Genes up-regulated in peripheral blood mononucleocytes by HGF [GeneID=3082] compared to those regulated by CSF2RB (GM-CSF) and IL4 [GeneID=1437;3565].	15	0.0368	2.94e-09	1.1e-07	Up-regulated
BENPORATH_MYC_MAX_TARGETS	775	Set 'Myc targets2': targets of c-Myc [GeneID=4609] and Max [GeneID=4149] identified by ChIP on chip in a Burkitt's lymphoma cell line; overlap set.	20	0.0258	3e-09	1.11e-07	Up-regulated
BRACHAT_RESPONSE_TO_CAMPTOTHECIN_DN	46	Genes specifically down-regulated in FL5.12 cells (pro-B lymphocyte) by camptothecin [PubChem=2538].	7	0.1522	3.25e-09	1.19e-07	Up-regulated
NUYTTEN_EZH2_TARGETS_UP	1037	Genes up-regulated in PC3 cells (prostate cancer) after knockdown of EZH2 [GeneID=2146] by RNAi.	23	0.0222	3.31e-09	1.2e-07	Up-regulated
MOHANKUMAR_TLX1_TARGETS_UP	414	Up-regulated in MCF7 cells (breast cancer) by TLX1 (HOX11) [GeneID=3195].	15	0.0362	3.58e-09	1.28e-07	Up-regulated
ACEVEDO_NORMAL_TISSUE_ADJACENT_TO_LIVER_TUMOR_DN	354	Genes down-regulated in normal tissue adjacent to liver tumor, compared to the normal liver samples.	14	0.0395	3.98e-09	1.41e-07	Up-regulated
LABBE_TARGETS_OF_TGFB1_AND_WNT3A_DN	108	Down-regulated genes in NMuMG cells (mammary epithelium) after stimulation with both TGFB1 and WNT3A [GeneID=7040;89780].	9	0.0833	4.29e-09	1.5e-07	Up-regulated
GRUETZMANN_PANCREATIC_CANCER_UP	358	Genes up-regulated in pancreatic ductal adenocarcinoma (PDAC) identified in a meta analysis across four independent studies.	14	0.0391	4.59e-09	1.59e-07	Up-regulated
RUTELLA_RESPONSE_TO_HGF_VS_CSF2RB_AND_IL4_DN	245	Genes down-regulated in peripheral blood mononucleocytes by HGF [GeneID=3082] compared to those regulated by CSF2RB (GM-CSF) and IL4 [GeneID=1437;3565].	12	0.049	4.94e-09	1.69e-07	Up-regulated
MCBRYAN_PUBERTAL_BREAST_6_7WK_UP	197	Genes up-regulated during pubertal mammary gland development between week 6 and 7.	11	0.0558	5.62e-09	1.91e-07	Up-regulated
Gene Set Name	# Genes in Gene Set (K)	Description	# Genes in Overlap (k)	k/K	p-value	FDR q-value	Direction in Trim28+/D9 Obesity
LI_WILMS_TUMOR_VS_FETAL_KIDNEY_2_DN	51	Genes down-regulated in Wilm's tumor vs fetal kidney.	7	0.1373	6.89e-09	3.6e-07	Down-regulated
LANDIS_BREAST_CANCER_PROGRESSION_DN	70	Genes down-regulated in preneoplastic mammary tissues and whose expression is maintained in tumors.	9	0.1286	8.4e-11	8.39e-09	Down-regulated
BRIDEAU_IMPRINTED_GENES	63	List of genomically imprinted genes.	8	0.127	1.06e-09	7.86e-08	Down-regulated
NAKAYAMA_SOFT_TISSUE_TUMORS_PCA2_DN	80	Top 100 probe sets contrubuting to the negative side of the 2nd principal component; associated with adipocytic differentiation.	10	0.125	9.82e-12	1.75e-09	Down-regulated
CHEBOTAEV_GR_TARGETS_UP	77	Genes up-regulated in follicular epithelial stem cells after transgenic expression of GR [GeneID=2908] under control of the keratin5 (K5) [GeneID=3852] promoter.	9	0.1169	2.02e-10	1.81e-08	Down-regulated
CADWELL_ATG16L1_TARGETS_UP	93	Genes up-regulated in Paneth cell (part of intestiinal epithelium) of mice with hypomorphic (reduced function) form of ATG16L1 [GeneID=55054].	10	0.1075	4.55e-11	5.05e-09	Down-regulated
YAO_TEMPORAL_RESPONSE_TO_PROGESTERONE_CLUSTER_1	68	Genes co-regulated in uterus during a time course response to progesterone [PubChem=5994]: SOM cluster 1.	7	0.1029	5.37e-08	2.14e-06	Down-regulated
LANDIS_ERBB2_BREAST_TUMORS_324_DN	149	Down-regulated genes from the 324 genes identified by two analytical methods as changed in the mammary tumors induced by transgenic expression of ERBB2 [GeneID=2064].	14	0.094	3.71e-14	1.15e-11	Down-regulated
SCHLESINGER_METHYLATED_DE_NOVO_IN_CANCER	88	Genes bearing H3K27me3 mark or whose promoters are bound by the polycomb proteins SUZ12 or EED [GeneID=23512;8726]; their DNA is methylated de novo in cancer.	8	0.0909	1.59e-08	7.81e-07	Down-regulated
ZHU_CMV_24_HR_DN	91	Down-regulated at 24 h following infection of primary human foreskin fibroblasts with CMV	8	0.0879	2.07e-08	9.91e-07	Down-regulated
BURTON_ADIPOGENESIS_9	92	Strongly down-regulated at 8-96 h during differentiation of 3T3-L1 cells (fibroblast) into adipocytes.	8	0.087	2.26e-08	1.04e-06	Down-regulated
REN_ALVEOLAR_RHABDOMYOSARCOMA_UP	98	Genes commonly up-regulated in human alveolar rhabdomyosarcoma (ARMS) and its mouse model overexpressing PAX3-FOXO1 [GeneID=5077;2308] fusion.	8	0.0816	3.72e-08	1.56e-06	Down-regulated
ZHU_CMV_ALL_DN	128	Down-regulated at any timepoint following infection of primary human foreskin fibroblasts with CMV	10	0.0781	1.1e-09	7.92e-08	Down-regulated
ELVIDGE_HIF1A_AND_HIF2A_TARGETS_DN	104	Genes down-regulated in MCF7 cells (breast cancer) after knockdown of both HIF1A and HIF2A [GeneID=3091;2034] by RNAi.	8	0.0769	5.94e-08	2.32e-06	Down-regulated
SWEET_LUNG_CANCER_KRAS_DN	435	Genes down-regulated in the Kras2LA mouse lung cancer model with mutated KRAS [GeneID=3845].	33	0.0759	7.89e-29	2.68e-25	Down-regulated
SENESE_HDAC2_TARGETS_DN	133	Genes down-regulated in U2OS cells (osteosarcoma) upon knockdown of HDAC2 [GeneID=3066] by RNAi.	10	0.0752	1.6e-09	1.08e-07	Down-regulated
BOQUEST_STEM_CELL_UP	260	Genes up-regulated in freshly isolated CD31- [GeneID=5175] (stromal stem cells from adipose tissue) versus the CD31+ (non-stem) counterparts.	19	0.0731	1.02e-16	6.89e-14	Down-regulated
WAMUNYOKOLI_OVARIAN_CANCER_LMP_DN	199	Genes down-regulated in mucinous ovarian carcinoma tumors of low malignant potential (LMP) compared to normal ovarian surface epithelium tissue.	14	0.0704	2.01e-12	4.02e-10	Down-regulated
KOKKINAKIS_METHIONINE_DEPRIVATION_96HR_UP	117	Genes up-regulated in MEWO cells (melanoma) after 96 h of methionine [PubChem=876] deprivation.	8	0.0684	1.49e-07	5.12e-06	Down-regulated
MARKEY_RB1_CHRONIC_LOF_DN	118	Genes down-regulated in MEF cells (embryonic fibroblasts) isolated from RB1 [GeneID=5925] knockout mice: chronic loss of function (LOF) of RB1.	8	0.0678	1.59e-07	5.39e-06	Down-regulated
DAVICIONI_TARGETS_OF_PAX_FOXO1_FUSIONS_UP	255	Genes up-regulated in RD cells (embryonal rhabdomyosarcoma, ERMS) by expression of PAX3- or PAX7-FOXO1 [GeneID=5077;5081;2308] fusions off retroviral vectors.	17	0.0667	1.98e-14	7.48e-12	Down-regulated
BERTUCCI_MEDULLARY_VS_DUCTAL_BREAST_CANCER_DN	169	Genes down-regulated in medullary breast cancer (MBC) relative to ductal breast cancer (DBD).	11	0.0651	1.12e-09	7.92e-08	Down-regulated
KAAB_HEART_ATRIUM_VS_VENTRICLE_UP	249	Genes up-regulated in the atria of healthy hearts, compared to venticles.	16	0.0643	2.09e-13	5.45e-11	Down-regulated
LIU_PROSTATE_CANCER_DN	481	Genes down-regulated in prostate cancer samples.	30	0.0624	8.63e-24	1.47e-20	Down-regulated
LEE_NEURAL_CREST_STEM_CELL_UP	146	Genes up-regulated in the neural crest stem cells (NCS), defined as p75+/HNK1+ [GeneID=4804;27087].	9	0.0616	6e-08	2.32e-06	Down-regulated
SERVITJA_ISLET_HNF1A_TARGETS_UP	163	Genes up-regulated in pancreatic islets upon knockout of HNF1A [GeneID=6927].	10	0.0613	1.14e-08	5.89e-07	Down-regulated
BROWNE_HCMV_INFECTION_24HR_DN	148	Genes down-regulated in primary fibroblast cell culture after infection with HCMV (AD169 strain) at 24 h time point that were not down-regulated at the previous time point, 20 h.	9	0.0608	6.75e-08	2.55e-06	Down-regulated
SENESE_HDAC1_AND_HDAC2_TARGETS_DN	232	Genes down-regulated in U2OS cells (osteosarcoma) upon knockdown of both HDAC1 and HDAC2 [GeneID=3065;3066] by RNAi.	14	0.0603	1.6e-11	2.46e-09	Down-regulated
CHIARADONNA_NEOPLASTIC_TRANSFORMATION_CDC25_DN	153	Genes down-regulated in reverted NIH3T3 cells (fibroblasts transformed by activated KRAS [GeneID=3845] which then reverted to normal cells upon stable over-expression of a dominant negative form of CDC25 [GeneID=5923]) vs normal fibroblasts.	9	0.0588	8.98e-08	3.28e-06	Down-regulated
PLASARI_TGFB1_TARGETS_10HR_DN	244	Genes down-regulated in MEF cells (embryonic fibroblast) upon stimulation with TGFB1 [GeneID=7040] for 10 h.	14	0.0574	3.13e-11	4.09e-09	Down-regulated
RAY_TUMORIGENESIS_BY_ERBB2_CDC25A_DN	159	Down-regulated genes in breast tumors from transgenic mice overexpressing ERBB2 and CDC25A [GeneID=2064;993] compared to those from mice overexpressing ERBB2 only.	9	0.0566	1.25e-07	4.37e-06	Down-regulated
ACEVEDO_FGFR1_TARGETS_IN_PROSTATE_CANCER_MODEL_DN	308	Genes down-regulated during prostate cancer progression in the JOCK1 model due to inducible activation of FGFR1 [GeneID=2260] gene in prostate.	17	0.0552	4.28e-13	1.04e-10	Down-regulated
WU_CELL_MIGRATION	184	Genes associated with migration rate of 40 human bladder cancer cells.	10	0.0543	3.62e-08	1.54e-06	Down-regulated
PASINI_SUZ12_TARGETS_DN	315	Genes down-regulated in ES (embryonic stem cells) with defficient SUZ12 [GeneID=23512].	17	0.054	6.14e-13	1.39e-10	Down-regulated
BOQUEST_STEM_CELL_CULTURED_VS_FRESH_UP	425	Genes up-regulated in cultured stromal stem cells from adipose tissue, compared to the freshly isolated cells.	22	0.0518	5.13e-16	2.9e-13	Down-regulated
SABATES_COLORECTAL_ADENOMA_DN	291	Genes down-regulated in colorectal adenoma compared to normal mucosa samples.	15	0.0515	2.78e-11	3.94e-09	Down-regulated
ZHANG_TLX_TARGETS_60HR_UP	293	Genes up-regulated in neural stem cells (NSC) at 60 h after cre-lox knockout of TLX (NR2E1) [GeneID=7101].	15	0.0512	3.06e-11	4.09e-09	Down-regulated
WINTER_HYPOXIA_METAGENE	242	Genes regulated by hypoxia, based on literature searches.	12	0.0496	4.3e-09	2.47e-07	Down-regulated
PICCALUGA_ANGIOIMMUNOBLASTIC_LYMPHOMA_UP	205	Up-regulated genes in angioimmunoblastic lymphoma (AILT) compared to normal T lymphocytes.	10	0.0488	1e-07	3.6e-06	Down-regulated
WANG_MLL_TARGETS	289	Genes requiring MLL [GeneID=4297] for H3K4me3 and expression in MEF cells (embryonic fibroblast).	14	0.0484	2.92e-10	2.48e-08	Down-regulated
DELYS_THYROID_CANCER_DN	232	Genes down-regulated in papillary thyroid carcinoma (PTC) compared to normal tissue.	11	0.0474	3.04e-08	1.36e-06	Down-regulated
LIM_MAMMARY_STEM_CELL_UP	489	Genes consistently up-regulated in mammary stem cells both in mouse and human species.	23	0.047	8.49e-16	4.12e-13	Down-regulated
GRAESSMANN_APOPTOSIS_BY_SERUM_DEPRIVATION_DN	234	Genes down-regulated in ME-A cells (breast cancer) undergoing apoptosis upon serum starvation (5% to 0% FCS) for 22 hr.	11	0.047	3.32e-08	1.45e-06	Down-regulated
AFFAR_YY1_TARGETS_UP	214	Genes up-regulated in MEF cells (embryonic fibroblast) expressing ~25% of YY1 [GeneID=7528].	10	0.0467	1.49e-07	5.12e-06	Down-regulated
SMID_BREAST_CANCER_NORMAL_LIKE_UP	476	Genes up-regulated in the normal-like subtype of breast cancer.	22	0.0462	5.28e-15	2.24e-12	Down-regulated
CHARAFE_BREAST_CANCER_LUMINAL_VS_BASAL_DN	455	Genes down-regulated in luminal-like breast cancer cell lines compared to the basal-like ones.	21	0.0462	2.31e-14	7.85e-12	Down-regulated
COLINA_TARGETS_OF_4EBP1_AND_4EBP2	356	Genes up-regulated in MEF cells (embryonic fibroblast) with double knockout of the translation repressors 4EBP1 [GeneID=1978] and 4EBP2 [GeneID=1979].	16	0.0449	4.62e-11	5.05e-09	Down-regulated
VERHAAK_AML_WITH_NPM1_MUTATED_DN	246	Genes down-regulated in acute myeloid leukemia (AML) patients with mutated NPM1 [GeneID=4869].	11	0.0447	5.53e-08	2.18e-06	Down-regulated
YOSHIMURA_MAPK8_TARGETS_DN	366	Genes down-regulated in vascular smooth muscle cells (VSMC) by MAPK8 (JNK1) [GeneID=5599].	16	0.0437	6.95e-11	7.37e-09	Down-regulated
SCHUETZ_BREAST_CANCER_DUCTAL_INVASIVE_UP	351	Genes up-regulated in invasive ductal carcinoma (IDC) relative to ductal carcinoma in situ (DCIS, non-invasive).	15	0.0427	3.79e-10	3.14e-08	Down-regulated
CHANDRAN_METASTASIS_DN	306	Genes down-regulated in metastatic tumors from the whole panel of patients with prostate cancer.	13	0.0425	6.19e-09	3.39e-07	Down-regulated
PEREZ_TP63_TARGETS	355	Genes up-regulated in the HMEC cells (primary mammary epithelium) upon expression of the transcriptionally active isoform of TP63 [GeneID=8626] off adenoviral vector.	15	0.0423	4.43e-10	3.58e-08	Down-regulated
SHETH_LIVER_CANCER_VS_TXNIP_LOSS_PAM4	261	Cluster PAM4: genes down-regulated in hepatocellular carcinoma (HCC) vs normal liver tissue from mice deficient for TXNIP [GeneID=10628].	11	0.0421	1.01e-07	3.6e-06	Down-regulated
ENK_UV_RESPONSE_EPIDERMIS_DN	508	Genes down-regulated in epidermis after to UVB irradiation.	21	0.0413	1.95e-13	5.45e-11	Down-regulated
LINDGREN_BLADDER_CANCER_CLUSTER_2B	392	Genes specifically up-regulated in Cluster IIb of urothelial cell carcinom (UCC) tumors.	16	0.0408	1.9e-10	1.74e-08	Down-regulated
SCHAEFFER_PROSTATE_DEVELOPMENT_48HR_DN	428	Genes down-regulated in the urogenital sinus (UGS) of day E16 females exposed to the androgen dihydrotestosterone [PubChem=10635] for 48 h.	17	0.0397	7.71e-11	7.93e-09	Down-regulated
CHARAFE_BREAST_CANCER_LUMINAL_VS_MESENCHYMAL_DN	460	Genes down-regulated in luminal-like breast cancer cell lines compared to the mesenchymal-like ones.	18	0.0391	2.68e-11	3.94e-09	Down-regulated
WONG_ADULT_TISSUE_STEM_MODULE	721	The 'adult tissue stem' module: genes coordinately up-regulated in a compendium of adult tissue stem cells.	28	0.0388	7.28e-17	6.18e-14	Down-regulated
YANG_BCL3_TARGETS_UP	364	Genes up-regulated in neonatal cardiac myocytes upon knockdown of BCL3 [GeneID=602] by RNAi.	14	0.0385	5.67e-09	3.16e-07	Down-regulated
VECCHI_GASTRIC_CANCER_EARLY_DN	367	Down-regulated genes distinguishing between early gastric cancer (EGC) and normal tissue samples.	14	0.0381	6.29e-09	3.39e-07	Down-regulated
HELLER_HDAC_TARGETS_UP	317	Genes up-regulated in at least one of three multiple myeloma (MM) cell lines by TSA [PubChem=5562].	12	0.0379	8.44e-08	3.12e-06	Down-regulated
PEDERSEN_METASTASIS_BY_ERBB2_ISOFORM_7	403	Genes regulated in MCF7 cells (breast cancer) by expression of the truncated (611-CTF) form of ERBB2 [GeneID=2064] at 60 h time point.	15	0.0372	2.49e-09	1.54e-07	Down-regulated
MIKKELSEN_MCV6_HCP_WITH_H3K27ME3	435	Genes with high-CpG-density promoters (HCP) bearing the tri-methylation mark at H3K27 (H3K27me3) in MCV6 cells (embryonic fibroblasts trapped in a differentiated state).	16	0.0368	8.57e-10	6.62e-08	Down-regulated
REN_ALVEOLAR_RHABDOMYOSARCOMA_DN	408	Genes commonly down-regulated in human alveolar rhabdomyosarcoma (ARMS) and its mouse model overexpressing PAX3-FOXO1 [GeneID=5077;2308] fusion.	15	0.0368	2.94e-09	1.78e-07	Down-regulated
MASSARWEH_TAMOXIFEN_RESISTANCE_UP	578	Genes up-regulated in breast cancer tumors (formed by MCF-7 xenografts) resistant to tamoxifen [PubChem=5376].	21	0.0363	2.27e-12	4.29e-10	Down-regulated
DUTERTRE_ESTRADIOL_RESPONSE_24HR_DN	505	Genes down-regulated in MCF7 cells (breast cancer) at 24 h of estradiol [PubChemID=5757] treatment.	18	0.0356	1.22e-10	1.15e-08	Down-regulated
SMID_BREAST_CANCER_LUMINAL_B_DN	564	Genes down-regulated in the luminal B subtype of breast cancer.	20	0.0355	1.2e-11	2.03e-09	Down-regulated
RODRIGUES_THYROID_CARCINOMA_ANAPLASTIC_DN	537	Genes down-regulated in anaplastic thyroid carcinoma (ATC) compared to normal thyroid tissue.	19	0.0354	4.13e-11	4.84e-09	Down-regulated
DELACROIX_RARG_BOUND_MEF	367	Genes with DNA sequences bound by RARG [GeneID=5916] in MEF cells (embryonic fibroblast).	13	0.0354	5.25e-08	2.12e-06	Down-regulated
CHICAS_RB1_TARGETS_CONFLUENT	567	Genes up-regulated in confluent IMR90 cells (fibroblast) after knockdown of RB1 [GeneID=5925] by RNAi.	20	0.0353	1.32e-11	2.13e-09	Down-regulated
TARTE_PLASMA_CELL_VS_PLASMABLAST_UP	398	Genes up-regulated in mature plasma cells compared with plasmablastic B lymphocytes.	14	0.0352	1.74e-08	8.45e-07	Down-regulated
FULCHER_INFLAMMATORY_RESPONSE_LECTIN_VS_LPS_DN	463	Genes down-regulated in monocyte-derived dendritic cells (MDDC) after stimulation with galecin-1 (lectin, LGALS1) [GeneID=3956] compared to that with bacterial lipopolysaccharide (LPS).	16	0.0346	2.09e-09	1.34e-07	Down-regulated
BAELDE_DIABETIC_NEPHROPATHY_DN	434	Genes down-regulated in glomeruli of kidneys from patients with diabetic nephropathy (type 2 diabetes mellitus).	15	0.0346	6.74e-09	3.57e-07	Down-regulated
PILON_KLF1_TARGETS_UP	504	Genes up-regulated in erythroid progenitor cells from fetal livers of E13.5 embryos with KLF1 [GeneID=10661] knockout compared to those from the wild type embryos.	17	0.0337	9.33e-10	7.04e-08	Down-regulated
MEISSNER_BRAIN_HCP_WITH_H3K4ME3_AND_H3K27ME3	1069	Genes with high-CpG-density promoters (HCP) bearing histone H3 dimethylation at K4 (H3K4me2) and trimethylation at K27 (H3K27me3) in brain.	34	0.0318	1.17e-17	1.33e-14	Down-regulated
MEISSNER_NPC_HCP_WITH_H3_UNMETHYLATED	536	Genes with high-CpG-density promoters (HCP) that have no histone H3 methylation marks in neural precursor cells (NPC).	17	0.0317	2.35e-09	1.48e-07	Down-regulated
MARTINEZ_RB1_AND_TP53_TARGETS_UP	601	Genes up-regulated in mice with skin specific double knockout of both RB1 and TP53 [GeneID=5925;7157] by Cre-lox.	19	0.0316	2.74e-10	2.39e-08	Down-regulated
MATSUDA_NATURAL_KILLER_DIFFERENTIATION	475	Genes changed between developmental stages of Valpha14i natural killer T lymphocyte cells (NKT).	15	0.0316	2.23e-08	1.03e-06	Down-regulated
MARTINEZ_RB1_TARGETS_UP	673	Genes up-regulated in mice with skin specific knockout of RB1 [GeneID=5925] by Cre-lox.	21	0.0312	3.86e-11	4.68e-09	Down-regulated
BRUINS_UVC_RESPONSE_VIA_TP53_GROUP_B	549	Category B genes: p53-dependent genes whose expression in the absence of S389 phosphorylation is dissimilar to loss of TP53 [GeneID=7157] in MEF (embryonic fibroblast) cells in response to UV-C irradiation.	17	0.031	3.35e-09	2e-07	Down-regulated
CUI_TCF21_TARGETS_2_DN	830	All significantly down-regulated genes in kidney glomeruli isolated from TCF21 [Gene ID=6943] knockout mice.	25	0.0301	1.04e-12	2.2e-10	Down-regulated
DOUGLAS_BMI1_TARGETS_UP	566	Genes up-regulated in A4573 cells (Ewing's sarcoma, ESFT) after knockdown of BMI1 [GeneID=648] by RNAi.	17	0.03	5.26e-09	2.98e-07	Down-regulated
MARTINEZ_TP53_TARGETS_UP	602	Genes up-regulated in mice with skin specific knockout of TP53 [GeneID=7157].	18	0.0299	1.97e-09	1.29e-07	Down-regulated
LEE_BMP2_TARGETS_UP	745	Genes up-regulated in uterus upon knockout of BMP2 [GeneID=650].	22	0.0295	3.72e-11	4.67e-09	Down-regulated
WEST_ADRENOCORTICAL_TUMOR_DN	546	Down-regulated genes in pediatric adrenocortical tumors (ACT) compared to the normal tissue.	16	0.0293	2.11e-08	9.97e-07	Down-regulated
GOZGIT_ESR1_TARGETS_DN	781	Genes down-regulated in TMX2-28 cells (breast cancer) which do not express ESR1 [GeneID=2099]) compared to the parental MCF7 cells which do.	22	0.0282	9.1e-11	8.82e-09	Down-regulated
MARTINEZ_TP53_TARGETS_DN	593	Genes down-regulated in mice with skin specific knockout of TP53 [GeneID=7157].	16	0.027	6.56e-08	2.5e-06	Down-regulated
SMID_BREAST_CANCER_BASAL_UP	648	Genes up-regulated in basal subtype of breast cancer samles.	17	0.0262	3.77e-08	1.56e-06	Down-regulated
BRUINS_UVC_RESPONSE_VIA_TP53_GROUP_A	898	Category A genes: p53-dependent genes whose expression in the absence of S389 phosphorylation is similar to loss of TP53 [GeneID=7157] in MEF (embryonic fibroblast) cells in response to UV-C irradiation.	22	0.0245	1.22e-09	8.47e-08	Down-regulated
RODRIGUES_THYROID_CARCINOMA_POORLY_DIFFERENTIATED_DN	805	Genes down-regulated in poorly differentiated thyroid carcinoma (PDTC) compared to normal thyroid tissue.	19	0.0236	3.11e-08	1.37e-06	Down-regulated
BUYTAERT_PHOTODYNAMIC_THERAPY_STRESS_UP	811	Genes up-regulated in T24 (bladder cancer) cells in response to the photodynamic therapy (PDT) stress.	19	0.0234	3.49e-08	1.5e-06	Down-regulated
NUYTTEN_EZH2_TARGETS_UP	1037	Genes up-regulated in PC3 cells (prostate cancer) after knockdown of EZH2 [GeneID=2146] by RNAi.	24	0.0231	6.41e-10	5.06e-08	Down-regulated
FORTSCHEGGER_PHF8_TARGETS_DN	784	Genes down-regulated in HeLa cells (cervical carcinoma) upon knockdown of PHF8 [GeneID=23133] by RNAi.	18	0.023	1.09e-07	3.86e-06	Down-regulated
WAKABAYASHI_ADIPOGENESIS_PPARG_RXRA_BOUND_8D	882	Genes with promoters bound by both PPARG and RXRA [GeneID=5468, 6256] at 8 day time point of adipocyte differentiation of 3T3-L1 cells (preadipocyte).	20	0.0227	2.56e-08	1.16e-06	Down-regulated
BENPORATH_ES_WITH_H3K27ME3	1118	Set 'H3K27 bound': genes posessing the trimethylated H3K27 (H3K27me3) mark in their promoters in human embryonic stem cells, as identified by ChIP on chip.	23	0.0206	1.33e-08	6.65e-07	Down-regulated
BENPORATH_SUZ12_TARGETS	1038	Set 'Suz12 targets': genes identified by ChIP on chip as targets of the Polycomb protein SUZ12 [GeneID=23512] in human embryonic stem cells.	21	0.0202	7.78e-08	2.9e-06	Down-regulated
CHEN_METABOLIC_SYNDROM_NETWORK	1210	Genes forming the macrophage-enriched metabolic network (MEMN) claimed to have a causal relationship with the metabolic syndrom traits.	24	0.0198	1.27e-08	6.42e-07	Down-regulated
GRAESSMANN_APOPTOSIS_BY_DOXORUBICIN_DN	1781	Genes down-regulated in ME-A cells (breast cancer) undergoing apoptosis in response to doxorubicin [PubChem=31703].	31	0.0174	1.84e-09	1.22e-07	Down-regulated
ZWANG_TRANSIENTLY_UP_BY_1ST_EGF_PULSE_ONLY	1839	Genes transiently induced only by the first pulse of EGF [GeneID =1950] in 184A1 cells (mammary epithelium).	31	0.0169	3.89e-09	2.28e-07	Down-regulated
DODD_NASOPHARYNGEAL_CARCINOMA_UP	1821	Genes up-regulated in nasopharyngeal carcinoma (NPC) compared to the normal tissue.	29	0.0159	4.42e-08	1.81e-06	Down-regulated
