# Supplementary material for: Trim28 Haploinsufficiency Triggers Bi-stable Epigenetic Obesity
Source: Cell. 2016 Jan 28;164(3):353–64. doi: 10.1016/j.cell.2015.12.025 (PMC4735019; doi:10.1016/j.cell.2015.12.025)
Supplement: Table S2. RNA-seq Gene Expression of Trim28+/D9 Adipose Tissue, related to Figure 2 — Processed RNA-seq expression (FPKM) data from eWAT of Ctrl, lean-, and obese-Trim28+/D9 animals. Columns represent individual animals. Only expressed genes are included (FPKM > 0.3). For further information, see the Supplemental Experimental Procedures. [file mmc3.xlsx]

## Sheet: Sheet1
Table S2. FPKM values of expressed genes from RNAseq experiment, related to Figure 2.
Gene	Ctrl01	Ctrl02	Ctrl03	Ctrl04	Ctrl05	Ctrl06	Ctrl07	Ctrl08	Lean01	Lean02	Lean03	Lean04	Lean05	Obese01	Obese02	Obese03	Obese04	Obese05	Obese06
Dbil5	0.991074	1.19593	0.640437	0.874661	1.83697	0.839068	1.00632	1.29216	1.10671	0.46902	0.448206	0.878275	43.214	7.02954	0.583844	0.662912	1.64326	1.93622	1.07059
Derl3	1.55003	0.707686	1.11655	1.13636	3.05388	4.04858	1.2566	1.48336	1.97119	1.70539	1.14689	1.5593	1.96514	1.01956	0.737873	1.43996	1.52657	2.0834	1.69868
Alb	3.39773	2.95592	3.55332	3.8224	4.13599	5.68156	3.85326	2.80727	2.89435	101.825	35.5714	2.71142	1.18456	1.28789	3.49722	68.9633	25.3446	2.68575	3.81985
Tgtp2	1.69649	0.625538	0.606171	0.732293	0.592833	0.742007	1.46298	0.640569	0.403626	0.687994	0.516737	0.669502	0.468693	0.355158	0.353662	0.626767	0.709194	0.798984	4.00677
Rps27	45.1736	3.21916	3.00596	124.699	5.32287	5.88156	4.37256	6.87394	7.26038	4.80465	4.20208	7.00475	11.507	4.02974	127.004	106.257	8.35388	5.80385	10.9329
Igfbp2	2.54078	2.89224	1.966	5.44192	5.92472	17.6368	4.43607	4.48413	3.90725	3.12482	3.51219	6.63222	1.6797	2.61724	1.52057	2.76811	8.67663	5.514	49.4145
Tm4sf19	1.15399	1.92733	0.72869	1.41196	2.85483	0.900982	2.02177	7.23337	1.04755	2.88821	4.20268	4.82726	0.633521	44.0439	58.2564	10.8454	18.1222	19.0258	3.1319
Mup3	0.662902	0.641521	1.26529	0.82577	1.28476	2.10475	1.70043	0.435952	1.89928	23.4904	8.8181	3.84171	0.856468	1.20822	1.62148	15.5687	5.80799	1.27135	0.616602
Mmp11	4.29	4.2596	3.45443	5.53256	6.25452	7.66789	6.43718	5.19522	8.11022	4.09303	5.51971	6.887	14.6371	8.6361	7.37508	6.43095	17.6443	7.05434	6.43073
S100a8	11.5186	10.494	6.46446	7.96472	13.8732	9.22306	45.4803	24.5939	18.7552	4.81873	6.77701	37.173	76.5461	85.8744	49.397	14.5237	132.962	44.7727	24.5845
Gm8909	13.4003	0.438273	1.07542	3.15183	0.680904	0.982903	1.12206	0.928584	1.04195	1.42882	0.703111	0.644712	0.882741	1.88749	1.92917	2.81441	0.730105	0.92419	1.52639
Mmp12	7.4577	9.29835	8.20234	27.9855	49.7494	18.3178	16.9591	162.351	7.64081	14.8554	47.5225	32.4631	9.43833	416.025	440.575	107.875	133.474	394.866	78.2288
Il1rn	1.24699	1.38544	0.953948	2.16932	3.93992	1.85962	3.17178	13.8345	1.66977	2.69906	3.43731	4.63242	2.79229	48.265	47.6109	10.0657	17.1611	39.6058	6.68199
Gm5150	0.758514	0.86897	0.919738	1.70687	1.64949	0.841571	2.15503	4.57204	1.03886	1.04353	1.94672	2.94426	0.902803	16.7453	16.4028	3.71742	8.08992	11.8677	2.96315
Iigp1	7.07832	3.79482	3.90022	5.923	3.79167	4.49428	11.3645	5.38841	2.83037	5.55519	5.26098	4.15858	6.02462	3.87914	3.63854	5.65177	10.0735	5.7728	24.2447
Gpnmb	10.3648	7.25141	7.1434	22.055	60.7442	30.0216	18.0992	200.344	8.97055	14.3089	33.7842	26.2894	15.8349	493.439	409.037	90.4977	270.075	494.753	84.9249
Fam71f2	0.547412	0.367678	0.622105	0.769221	0.711144	0.638491	0.489786	0.891499	0.459615	0.485366	0.370449	0.563677	6.33112	1.6059	0.760912	0.315899	0.841604	0.785394	0.935733
Zranb3	0.675367	0.485177	0.603826	0.762262	1.01726	0.394335	0.92722	2.90013	0.824924	1.08814	1.28762	1.12109	0.853755	12.0801	9.5989	2.28579	4.55248	9.76717	1.72703
Ubd	7.38887	3.87627	3.66462	8.66558	36.2095	13.7954	14.0989	108.988	7.21596	3.85505	11.992	32.8687	1.93363	220.417	160.898	31.5135	162.348	203.856	48.1397
F7	1.40364	1.39322	1.25145	3.44032	7.16109	3.8304	3.02183	23.304	1.81122	2.87547	5.29409	5.89924	2.62496	68.5075	47.0452	13.5832	25.6262	57.8048	16.8088
Atp6v0d2	3.12028	3.32092	2.30856	6.05744	14.4458	6.018	6.71064	39.2307	3.80651	6.98174	10.2104	13.635	4.35098	106.004	95.8612	25.555	71.2913	104.27	17.1038
Saa3	6.39014	3.95157	3.43845	9.90004	28.0203	20.8321	12.3726	85.5659	8.95981	4.2228	7.31184	34.5953	3.04623	205.184	94.5674	23.7205	37.2717	144.692	61.1159
Adam8	4.29082	4.40963	4.15944	9.54858	12.0596	7.02424	9.8423	36.0254	5.58513	8.42167	13.1662	14.9223	5.56167	125.86	110.397	29.2896	58.8743	96.5913	23.0336
Rnf128	1.75067	2.57967	0.715125	2.88909	4.33847	1.75928	4.68178	13.6266	2.64826	5.50225	5.76668	3.59135	1.13286	39.2407	41.2958	10.5566	20.4451	42.4355	7.70386
Alas2	3.73487	6.63398	6.13042	6.90934	2.85022	6.7689	5.07309	2.09302	14.3064	8.26784	6.21163	7.49425	39.5289	3.2937	3.25788	7.42023	6.47922	3.49053	4.69659
Rgs1	1.92714	2.21032	1.43028	4.38584	7.29623	6.5544	4.81358	24.4117	2.77874	3.09841	5.97087	7.97467	2.70265	61.1715	61.0618	15.5136	47.716	63.3096	16.8104
Trem2	11.6826	15.2406	9.98604	31.8332	34.4488	20.4627	25.5525	134.538	23.2916	24.059	33.1827	47.3353	27.7908	286.226	196.71	62.0874	167.037	418.386	116.992
Cd79a	2.49577	0.345504	0.372104	4.25996	1.10302	7.58826	3.08039	2.92985	0.773375	9.63304	7.18743	2.16451	0.919293	2.35372	1.16715	9.19352	5.67179	1.60204	22.7856
Cxcl13	19.8091	0.549797	2.50148	20.1787	9.59694	40.1847	0.726696	29.1263	1.11551	73.9201	40.0906	0.841945	12.3212	13.3869	2.07519	58.7669	29.7372	3.17974	82.8798
Ptgds	2.06228	6.23187	0.554775	3.5125	0.798934	0.928299	9.94233	0.665009	6.47714	19.5547	7.65484	0.872026	3.48746	23.322	4.02341	3.25115	19.0063	0.556016	1.6303
Tm7sf4	0.789752	1.06054	0.921217	1.82202	2.48908	0.840528	2.3311	8.51281	1.16956	1.49298	3.82872	3.59723	0.963025	18.0911	18.6769	5.83927	5.51087	17.3087	4.60314
Igtp	6.17889	3.60325	4.59133	7.53308	4.63142	4.85987	6.03639	4.34384	3.74841	4.75113	4.57314	4.0937	4.11729	4.23807	2.90131	3.47306	7.62665	5.22323	22.0272
Slc37a2	2.26425	3.56563	2.92254	5.5164	7.59947	3.29585	5.99837	21.554	3.62695	5.01569	7.30267	9.23733	3.97948	60.6175	56.9283	17.3704	32.851	47.2924	11.5045
Vnn1	25.2626	8.11744	22.0199	8.89742	14.3428	19.0986	13.1996	5.26379	19.2622	12.6343	5.65172	12.176	73.9544	1.73333	1.64754	4.49369	3.56573	4.7576	3.64053
Irf4	29.4522	2.14597	11.8249	1.64875	7.39346	6.02392	2.02012	2.07584	13.2944	7.22733	2.44622	2.52754	4.9909	3.05784	2.91819	2.80649	2.01214	2.9945	2.15647
Hbb-b1	59.0822	43.4036	56.0693	74.7573	31.1444	76.3057	60.0459	16.5701	199.041	61.6398	34.3734	72.7544	428.745	36.2105	30.1947	54.4871	83.1879	37.5907	51.0594
Itgax	1.58916	1.92461	1.82147	3.838	7.18549	2.6896	3.89046	17.1221	2.10977	3.3601	6.41676	7.39693	1.06272	37.4721	37.7149	15.1072	22.245	37.9492	11.0871
Lat2	4.55547	4.36298	4.39495	10.6146	13.3653	8.84381	9.98392	45.7848	6.63124	8.25907	13.652	15.8653	5.72191	102.011	77.6339	25.3062	52.9886	118.919	32.5586
Gbp4	5.25426	4.3223	3.58405	4.60223	3.9761	4.38063	9.09091	4.16742	2.98248	4.92916	5.7564	5.01468	4.9556	3.2349	2.19094	5.82181	3.85686	3.85961	17.6067
Fcna	22.8233	43.5528	44.1253	53.196	55.2675	90.6167	54.5621	30.8439	46.6006	97.0305	51.3709	74.5905	300.998	38.1717	33.8245	47.132	89.6775	54.2182	104.128
Fosb	2.28547	0.661245	0.688826	0.832738	0.452936	1.23623	1.14684	0.82017	1.60788	1.0994	0.711357	1.00295	0.672053	0.525781	1.05228	1.35334	0.888897	0.430649	0.877347
Mlf1	0.998037	1.1659	0.818613	0.820444	0.437566	0.768655	2.62569	0.697772	2.12023	1.98236	1.42914	0.638521	9.01896	1.76949	0.815224	0.643685	3.64597	0.670463	0.659893
Lgals3	73.3924	74.1311	66.8083	148.17	234.076	163.128	144.172	648.841	126.721	113.17	166.839	223.073	94.1624	1436.78	1132.66	325.195	778.367	1775	460.341
Il7r	1.70484	1.30969	1.0798	2.46905	5.87694	2.2724	2.22685	11.9988	1.26674	2.3121	3.72249	3.65263	1.8243	30.1513	27.5048	9.15741	19.593	21.2336	6.76305
Tlr8	0.861018	1.47519	1.69996	1.16027	3.00064	1.04745	2.06559	3.80683	1.01243	2.46272	2.71935	2.6686	1.22211	14.5383	15.3389	6.00568	7.08034	6.3599	1.25518
Ccl3	0.363701	0.76551	0.538055	0.941721	0.60257	0.506506	1.89486	1.69188	0.73002	0.488559	0.852728	1.24117	0.45491	4.77372	3.01503	1.39415	4.08249	5.26648	1.34077
Stap1	0.404662	0.404268	0.484415	1.23947	1.767	1.33223	1.35026	3.67921	0.515086	2.17655	2.1993	1.44329	0.58897	11.7566	11.3648	3.38311	6.3908	9.3001	2.84323
Cd52	23.182	21.4185	17.2724	44.0487	53.6922	40.523	51.2073	171.325	30.5159	149.673	47.0654	73.9055	37.7594	514.031	185.07	88.403	167.904	342.668	159.854
Thbs2	49.7358	31.5029	20.906	15.141	13.5726	40.9839	11.5668	8.7663	20.0312	27.8601	14.8857	13.4699	99.7131	7.94607	9.43862	8.3367	6.80193	5.79434	7.04687
Clec12a	2.02071	3.87247	3.37876	7.11058	6.71443	3.70577	6.46528	26.4706	3.94961	5.73313	7.22918	9.67556	4.57821	41.8049	34.2076	13.7663	24.2842	60.4037	15.378
Kcnn4	1.6832	2.79694	1.39182	5.37947	4.28675	3.51255	4.87518	19.3942	3.06398	4.11004	6.50415	7.85666	3.34801	40.3755	34.612	11.9715	17.2537	47.3776	16.5749
Cadm1	1.61243	2.08452	1.72657	2.63718	3.92709	2.07798	3.32906	11.2438	1.80353	3.07967	3.67697	3.6322	1.69479	21.8551	23.3795	7.39643	12.9922	21.0257	5.18758
Fcgr4	0.835795	0.643416	0.692155	1.48169	1.28872	0.829833	0.997784	5.82536	1.18728	1.02148	1.0751	2.0589	2.52975	13.8729	10.2182	2.62493	7.95839	15.0633	4.60001
Tssk6	0.397322	0.437784	0.374017	0.676594	0.593774	0.637058	0.37301	0.690393	0.535332	0.851728	0.616611	0.403468	5.45857	2.1297	0.817005	0.587416	0.858914	1.8944	1.40113
Atp8b4	0.576649	0.55309	0.544781	0.743797	1.00898	0.739968	0.942642	1.82714	0.725251	0.71722	1.11384	1.19339	0.394219	7.78264	7.85958	2.39382	3.37626	5.26581	1.30842
Mmp9	0.851825	1.22121	0.83596	1.33723	1.01104	2.11874	1.60262	1.28762	1.42336	3.16331	1.66394	1.92174	9.33436	1.42208	1.94731	1.5799	3.17005	2.89035	2.69431
Birc5	1.91517	1.41423	1.44642	2.38283	2.65545	1.86166	4.0821	6.50215	2.58648	1.76385	1.41555	2.74087	1.73074	13.6384	8.72776	2.79075	9.79503	18.6388	3.67722
Matk	1.46147	2.2941	1.50639	3.5137	4.68575	2.44308	3.656	11.8573	2.68649	3.33324	4.28207	6.8552	3.04814	30.966	25.5097	8.45202	16.2746	36.9935	14.8557
Fabp7	0.480634	0.724078	0.550247	1.33001	1.40576	1.46431	1.40623	6.31958	0.843951	1.92734	1.86496	1.43159	2.30113	14.1345	12.7833	3.95693	6.66768	13.2288	5.67451
Arhgap25	3.18114	3.71526	3.01381	5.8079	9.63089	4.60604	6.38547	30.0357	3.65316	5.54777	8.16606	10.7526	5.10836	61.7088	50.2556	17.7994	36.7488	59.8315	21.0555
Tk1	1.77199	1.89821	1.13857	1.94466	2.26035	1.86401	3.56503	5.50182	3.05701	3.01901	1.99687	3.24567	1.4999	12.4876	9.53049	3.32083	10.7716	12.2538	3.5214
Tlr13	1.575	2.53227	2.3734	2.81994	4.34383	2.74558	3.14812	7.58943	2.43788	3.73639	4.57843	4.70151	3.14366	27.4131	27.6162	8.24371	14.7975	18.386	4.81267
Atf3	5.76833	4.6155	3.88076	8.50406	13.0784	9.50245	9.11039	40.998	5.12452	6.41883	10.3456	14.9529	3.88866	80.6607	71.565	24.7215	47.489	88.5504	31.3057
Fgfbp1	0.935824	0.988415	1.24835	1.142	1.25003	6.12276	1.04084	0.913231	1.2124	2.77262	0.923783	1.57943	6.78042	0.514297	0.801249	1.23896	1.1733	1.56663	3.59321
Cd84	3.52624	5.07669	4.3578	7.48517	12.8962	7.52867	9.5112	29.1551	5.44897	7.9211	12.5087	13.6415	5.75765	75.6021	69.2209	24.4152	40.9709	71.9489	17.1115
Myo1f	2.85341	5.05117	4.22547	7.50246	10.5201	5.37598	8.76719	25.1514	4.5212	7.69622	10.6193	11.8591	4.93765	65.7224	56.7946	20.7929	33.8542	59.6692	18.4957
Cish	1.75061	2.40617	23.3919	1.3117	7.0474	5.81614	2.72526	4.99773	3.91788	13.1626	1.73717	14.6879	3.73474	0.769406	1.69497	2.25078	4.57949	5.21406	1.35483
Ear11	2.09192	9.49721	6.57941	9.46585	48.8288	30.8145	16.8415	27.6847	4.44989	6.05979	18.3229	15.9511	14.1347	17.2254	24.7536	13.3484	21.3884	22.2529	100.698
Gm11428	27.5905	38.4442	35.1262	45.7025	39.1501	54.4215	88.7849	35.3791	98.586	68.5949	51.2329	115.998	239.94	91.7181	67.0501	53.4229	164.844	82.8918	98.8998
Cdk18	2.07418	1.66153	1.73006	3.24265	3.94251	3.10998	2.95468	10.1483	1.92738	2.75215	4.1554	3.67435	2.15417	23.5057	24.8688	7.61374	13.4973	24.9327	6.18704
Igj	3.24032	0.747829	1.95023	7.30548	3.27808	20.7884	0.987213	6.42714	1.18487	6.49971	5.50812	0.603473	1.83837	2.40855	2.4965	7.65924	5.58632	1.5187	7.2255
Cd200r1	1.23691	1.84696	1.7709	3.02193	3.308	2.79381	3.88918	8.13538	1.93969	3.39165	4.07462	4.96032	2.89772	24.6995	24.4669	8.47223	10.8005	21.9905	5.22295
Slc15a3	2.00918	1.87338	1.49226	3.57112	5.7783	3.25949	3.05689	13.8235	3.07323	3.24607	4.69734	5.82945	2.87986	33.3415	26.0471	9.41334	20.3505	28.951	10.1298
Slpi	41.8362	86.898	76.1571	125.919	163.884	321.577	93.8818	113.697	24.2561	26.7189	16.5014	38.799	89.2226	12.974	21.8395	27.9984	48.4884	33.068	86.2978
Igsf6	1.77529	2.99658	2.44485	4.11488	5.83971	3.49529	4.81888	11.8033	2.41253	4.36787	5.57937	6.70756	3.77497	36.3963	34.1915	12.2421	19.4581	28.8123	8.39726
Mpeg1	19.8798	29.0498	26.8686	37.6393	65.9388	36.4545	39.7823	115.151	28.44	44.2561	59.955	62.405	28.6699	327.355	316.038	116.228	192.144	283.008	60.6331
Lilrb4	6.25417	8.16705	9.04468	13.3546	12.1303	11.0678	14.1247	34.9748	10.5984	13.5488	17.4743	18.8133	8.7462	103.294	104.044	33.7392	46.8519	91.2327	22.4438
Lat	0.804688	0.771529	0.512039	1.81618	1.52227	1.83369	1.58086	4.68952	0.824017	1.38047	1.50869	1.48615	1.31898	9.60377	7.05794	2.61638	6.76853	12.047	4.24269
Hpgds	1.02898	2.37984	2.32215	2.43487	2.75043	2.30108	3.69841	6.10282	1.78565	3.72493	3.62028	4.95244	3.09535	15.6138	16.7264	6.7488	15.2382	15.2167	3.98143
Grb14	9.11743	7.54222	7.31294	7.20932	5.63673	2.18687	9.56746	5.32424	7.08991	5.97222	4.51754	4.57367	2.03462	4.18164	5.59069	4.6735	20.2323	4.41452	3.18325
Mdk	1.4961	1.23684	1.31254	2.06116	1.43781	2.39908	2.88054	3.22964	2.35052	2.51485	1.58079	2.00007	3.63306	4.25289	2.39626	2.14405	8.6535	5.22553	3.6918
Plxdc1	1.25295	1.23286	1.25576	1.63674	1.80816	1.30188	2.21708	4.84816	1.39535	1.79282	1.82148	2.19148	1.3849	11.4613	9.42165	3.18362	6.92846	12.4886	3.15869
Clec4a2	1.27792	3.22364	1.82225	3.6798	4.30348	2.22021	4.2274	10.7786	2.67081	3.78267	4.81446	6.30828	2.31715	27.4863	22.134	7.87485	11.4496	24.1467	7.2664
Cd300lb	2.63684	5.02316	4.12642	5.64949	8.20537	5.82265	7.87573	19.4602	4.40245	6.97197	9.28229	10.271	5.04581	50.8751	46.4399	16.0887	27.1286	48.9501	11.5549
Ear1	0.498025	0.975279	1.27848	0.812502	1.00383	1.98035	1.39794	1.90271	1.24821	1.49227	1.62536	3.26887	4.48557	7.44252	4.83156	1.51533	12.4644	4.34997	1.68411
Glipr1	2.09652	2.27116	1.61712	3.57788	4.25467	3.21546	3.09869	10.5984	2.76657	3.7187	3.80258	4.65457	2.38842	20.73	17.4374	5.9761	16.7741	27.3521	7.05985
Ear2	1.56252	1.62278	1.3036	1.99068	5.59892	7.03633	4.44826	6.70631	3.4628	3.56492	4.75554	8.4597	13.0311	15.868	13.3409	4.82426	36.965	15.4599	4.98751
Pstpip1	1.35296	1.61373	1.58423	2.48606	3.18853	3.17582	2.54938	9.58434	2.13449	1.96588	3.14579	3.65172	2.46189	17.3377	11.8327	4.27257	9.55441	25.5268	9.92962
Dpep2	2.15146	3.256	2.18932	5.02736	6.06508	3.44336	5.10894	17.891	4.59538	3.974	5.56729	8.21743	3.68987	33.6998	28.2736	9.73325	16.5389	41.7663	13.1702
Gp49a	5.59448	6.67499	6.40649	9.94243	9.58335	7.47082	12.2116	24.184	10.0515	9.50566	12.8404	16.1678	5.90746	75.8548	74.1797	24.5924	44.1233	65.4411	15.93
Uhmk1	4.44276	8.68347	9.3448	2.75973	0.91135	0.462949	2.25727	1.98994	2.55683	8.27847	10.2955	0.821571	0.512047	6.87418	12.9037	10.385	0.692978	1.26097	0.663108
Itgb2	10.4989	14.6712	12.8553	23.2471	31.8096	25.398	29.1807	76.252	16.2568	23.9222	32.6037	38.7035	24.0415	192.481	186.366	65.7695	95.1053	195.44	54.8514
Hk3	2.29521	3.35579	2.74981	5.7248	7.06725	4.96176	5.5958	16.8929	3.5346	5.21076	7.08626	8.1432	5.33777	40.6866	38.0573	13.7365	25.2131	43.6375	13.1691
S100a4	41.4914	63.2612	55.6097	97.33	145.595	119.395	152.417	331.829	114.693	100.385	99.1375	198.091	207.912	585.379	489.32	158.644	263.34	1065.25	387.137
Ctsk	11.8945	14.7082	9.87411	17.8225	22.8803	15.692	20.6807	40.7731	22.3655	17.5484	19.7851	33.3709	21.9032	96.3395	113.8	30.0377	78.6994	127.633	33.1372
Ctss	52.7409	63.8878	53.7784	120.001	187.957	113.892	110.5	459.755	86.4253	105.035	152.451	190.288	106.814	932.068	709.18	288.4	521.149	1039.39	326.974
Cd79b	2.82139	1.03643	0.810583	5.51497	0.894574	6.53471	3.50356	3.44615	1.77426	11.8392	7.01425	3.22025	1.59126	4.70025	2.68651	9.80977	6.74071	3.70788	24.348
Gdf15	2.11223	1.08534	1.29398	0.797693	1.66113	2.8154	0.813829	1.62522	0.996861	0.712754	1.00577	1.86001	0.538218	1.83803	2.20229	0.89593	6.61109	3.16464	1.23373
Cd180	0.589104	1.3968	1.18848	2.07228	2.48317	1.54178	2.92582	6.23516	0.647025	2.58889	3.65987	3.44113	1.54991	13.4011	16.2993	6.39026	8.72673	10.8216	4.98314
C3ar1	2.82879	5.48651	4.78255	7.3575	10.6518	5.92766	8.56887	19.0382	5.8927	7.87347	10.0811	10.0124	8.13911	49.483	44.683	18.2555	33.9022	45.999	12.3074
Ly9	1.00074	0.964556	1.303	2.4998	3.28564	2.92797	2.0838	7.39704	1.45402	2.89802	3.57119	4.1356	2.46331	17.7623	14.8847	6.5256	10.9283	22.2585	6.67735
Bcl2a1b	2.50227	2.79963	2.19881	3.78713	5.53041	4.54305	3.24337	9.44221	3.36198	4.2968	3.56624	4.68252	2.7634	19.9165	14.1991	5.06895	20.0199	26.5536	9.07825
Lnpep	9.39363	10.7732	16.9682	4.02967	2.43216	2.02478	2.02364	1.8292	4.91913	15.2351	11.7883	1.51917	1.21949	3.89476	12.0887	6.34156	1.1836	1.52081	1.29304
Fam13a	93.8901	28.9985	44.8857	16.3011	33.2893	40.355	10.2743	7.45983	67.0395	36.5894	14.9734	7.82077	73.1952	5.46751	4.3999	7.72223	6.60585	3.54347	6.40818
Cyp2e1	2130.23	1101.94	1519.37	876.552	349.883	835.729	644.697	87.3294	1627.11	717.526	257.358	372.318	1959.33	31.047	33.5786	166.93	273.48	33.1255	123.977
Nceh1	2.50146	3.38246	2.79273	4.28323	6.50493	4.68044	4.87894	12.3185	3.76747	5.74308	6.40186	6.59165	4.22791	34.8087	33.6281	11.6477	21.8817	27.596	8.24984
Spa17	2.23908	2.2552	2.27671	2.79566	2.49984	3.76851	3.57928	2.20098	3.59237	3.49995	2.90946	2.04076	19.3843	5.02687	1.60358	2.08717	5.02878	3.72138	4.35245
Gas2l3	0.550687	0.872304	0.845037	0.69619	1.19572	0.756082	1.16311	2.45	0.795386	1.20971	1.477	1.50938	0.915583	6.47684	7.156	2.66018	4.29955	5.295	1.10403
Thbs1	150.333	34.6077	64.4801	13.9543	150.546	143.99	33.067	20.8018	84.5283	73.8739	29.134	57.7876	76.5093	12.7928	19.0381	20.2601	16.8207	13.244	24.5182
Emr1	4.87793	9.2921	8.50431	11.0432	16.7544	8.72202	14.234	25.1855	9.61077	14.0758	14.9271	19.4733	11.7831	81.7366	72.6097	26.8756	46.8556	74.0905	19.5076
Lipa	24.1251	37.4761	34.647	45.0982	64.7007	41.1004	55.3138	130.545	32.5053	49.796	66.3579	77.7172	47.6626	341.656	331.173	122.024	208.632	282.958	76.3561
F10	1.12102	1.12279	0.669825	2.50016	3.52051	2.3688	2.37375	9.36401	1.45019	1.96922	2.35091	3.46277	1.48007	16.2922	11.589	4.7274	6.51596	16.9076	6.94483
Mt3	4.11263	6.53944	0.306485	3.47693	0.777211	1.26004	12.1174	5.07636	10.8867	8.15915	6.34844	0.4831	1.17292	16.5312	13.7228	2.43306	15.7177	22.8685	2.28964
Blnk	3.16384	4.74015	4.15199	6.63656	10.3317	6.02022	7.65805	21.8691	6.04468	7.42002	7.28187	11.0367	4.83259	42.2163	35.0574	13.5095	32.6803	54.3878	17.936
Beta-s	374.734	395.098	408.97	591.704	266.696	609.379	462.64	212.756	1505.97	536.035	401.297	722.184	2458.33	277.159	211.651	415.099	640.919	377.328	434.53
Pik3ap1	1.68832	2.89721	2.96551	2.82222	3.10918	2.89962	4.27875	5.35314	2.12682	4.52667	5.54097	4.94384	2.35546	19.6226	23.5944	9.94904	11.8291	12.88	3.17499
Cd300ld	4.29955	4.25501	4.39298	5.47702	9.65012	5.42416	5.32307	17.9188	6.62326	7.72873	9.64959	8.9257	5.73721	49.8731	48.313	17.3673	22.5285	44.6891	11.6051
2810417H13Rik	0.714288	0.621465	0.547472	0.817065	0.766957	0.597899	1.06087	2.10363	0.752176	0.709947	0.799602	0.921172	0.550467	4.47583	3.95564	1.36228	2.90302	3.78928	1.24323
Timp1	3.60743	3.72985	3.7387	7.444	9.71028	10.6569	7.01038	14.8306	4.30731	6.71926	6.83762	9.65133	13.4897	42.3012	28.4211	7.55909	18.6267	40.5749	28.0979
Syngr1	4.26679	3.62263	4.21811	7.85273	8.02677	7.36249	5.67395	18.8392	6.92031	7.55656	7.92928	8.4039	5.42208	38.0601	29.794	10.7826	28.5783	43.7409	16.8943
1600010M07Rik	0.362742	0.94909	0.62699	1.11812	1.42297	1.60538	1.7544	3.29384	1.56623	1.57674	0.860994	3.26711	0.486786	6.12435	2.66809	2.04886	3.70535	10.7917	3.02282
Lcp1	10.9926	18.4192	17.3921	25.2826	32.4877	23.2528	30.6738	71.1595	17.404	31.7191	36.3687	38.964	24.4171	169.734	167.978	65.6718	102.243	158.591	49.4615
Ccl6	68.2081	68.1792	70.038	86.9873	166.084	203.572	115.41	215.906	133.508	115.232	95.4113	164.222	350.747	603.153	375.578	143.291	360.343	657.248	207.562
Bmpr2	3.10209	5.12693	6.32056	1.36875	0.860188	0.900137	1.12837	0.943105	1.53108	6.04718	6.35239	0.947104	0.680949	2.55368	6.5677	5.39352	0.694811	0.644188	0.671677
Anpep	5.68339	9.22545	7.75457	14.5151	23.6158	17.4622	13.0148	49.9596	6.64228	12.7368	20.1063	19.9577	15.8158	95.949	93.0803	37.4308	60.9981	107.484	28.4709
Atp1a3	4.93017	3.16475	6.06582	7.01721	11.4803	8.35707	5.30265	26.9505	4.72914	6.84905	10.4159	8.61942	4.3608	54.3653	43.4269	19.0314	25.1765	52.7545	16.3105
Cd68	24.3778	36.2192	32.1224	51.8912	82.241	54.7907	68.4093	189.499	54.3179	64.3554	69.0441	104.674	73.7955	421.721	341.316	124.319	288.821	465.161	141.195
Tcirg1	12.9978	15.0889	12.7604	26.3765	23.8371	22.0105	27.2071	76.3022	21.9665	22.4438	28.7865	36.8993	21.2103	170.181	133.644	51.4868	98.5264	178.917	59.3974
Arl11	2.16395	2.04199	1.86559	3.60314	5.48052	3.61812	4.38704	9.28931	3.31055	3.82836	4.31605	5.64771	5.53052	26.6167	23.352	7.59695	15.8837	27.548	7.64422
Cd300a	2.82792	3.21554	2.83347	4.55948	7.32136	4.58093	5.17931	14.6979	5.10222	5.7795	6.34824	8.34996	4.75119	37.8629	33.152	11.7765	24.1407	37.3475	10.2915
Egr2	0.732732	0.890784	0.586712	1.94941	1.93671	1.8173	1.79645	4.85505	1.1603	1.3045	2.42588	2.73616	0.816878	12.7204	10.3149	4.45246	6.35986	9.21961	4.81397
Adssl1	1.92526	1.44247	1.42192	3.03899	2.93247	2.99033	2.69294	9.80748	1.86619	2.47167	3.09675	2.9338	3.67128	17.5573	13.6026	5.28507	11.394	18.6028	6.74026
Pik3r5	2.12679	2.42452	2.17358	3.22978	4.68437	3.25061	3.28569	7.52694	2.81468	3.90208	4.33782	4.66958	2.77078	25.8686	21.2944	7.39448	14.4568	19.527	6.37057
Spink2	0.96516	3.13396	1.66297	1.96328	3.38943	2.86319	2.31971	2.13454	2.2781	2.0795	1.21369	2.1729	12.0357	1.86668	1.44154	1.40441	2.00333	2.80886	2.77323
Tyrobp	61.9127	74.8641	65.7541	123.159	135.276	114.538	143.391	349.252	130.487	110.658	129.16	229.142	152.961	807.981	595.246	203.712	492.784	991.289	318.063
Chi3l1	0.575975	0.673416	0.766328	1.25362	1.4499	1.8291	1.46299	2.6868	0.862406	1.02246	1.14038	2.18316	2.70752	6.11721	5.10672	1.81501	4.34488	4.78072	2.30014
Ccl12	2.04331	2.53618	1.84319	4.14813	2.33227	2.05585	5.68797	1.02607	3.75423	2.44241	3.64291	2.42726	2.06877	1.72024	1.81789	2.56465	8.657	1.12785	2.45135
Ccl9	22.0166	21.8156	23.2395	26.2685	66.7074	50.5962	40.4438	105.335	37.6696	35.8263	34.0209	55.0762	66.7085	263.458	178.135	57.5516	131.536	259.977	69.2956
Clec4d	1.85853	1.01519	1.38109	3.94619	3.8666	5.59294	2.77625	7.70388	3.24673	2.18785	2.75654	3.86411	2.81607	17.0717	17.1752	5.68709	9.05268	19.7549	3.73309
Slc25a13	0.377432	0.602187	0.503804	0.741443	0.641758	0.482242	1.35504	2.17988	0.563367	1.61065	1.30687	1.0978	0.924046	5.00624	4.92334	2.11609	3.27022	5.32627	1.4485
Tpx2	0.541876	0.620592	0.642429	0.742002	1.15504	0.582517	1.20109	1.9592	0.88021	0.61112	0.771507	1.55559	0.579501	4.55203	4.14427	1.13365	3.11496	4.45209	1.11887
Klrb1a	0.487889	0.806937	0.304995	0.793249	0.679003	0.776471	1.22001	2.75514	0.768872	1.09484	1.88173	2.21074	0.760314	6.0138	5.01245	2.71685	3.25075	6.33893	2.88459
Nckap1l	4.46097	8.20266	6.53774	9.66097	11.6228	7.91487	11.4665	23.6653	6.64872	13.0875	14.5005	14.5664	8.08349	65.489	64.0091	25.9494	34.244	55.8083	16.5696
Pla2g7	8.03704	9.18323	8.19999	14.2867	18.6828	17.4254	13.6838	34.9112	10.2943	12.6876	14.2824	20.461	28.6866	78.374	65.2722	22.8429	45.5361	90.7455	23.977
Apobec1	5.96054	7.84443	6.85827	10.1342	11.7157	10.6601	12.5115	24.0645	8.40485	11.8387	14.4243	17.6032	12.2915	69.6812	57.1698	21.764	46.0429	57.7277	19.4973
Fam83f	0.367686	0.425521	0.340415	0.720932	1.12388	0.646702	0.740134	2.5582	0.717941	0.624648	0.929948	1.06883	0.778529	5.18128	4.05366	1.29752	4.05755	4.90864	2.2496
Sema4d	0.569539	1.07228	0.723273	1.34344	1.20597	1.18452	1.51131	3.83604	0.648374	2.12706	2.23956	1.53027	0.52076	7.62453	8.30734	4.15415	4.45389	6.96619	2.46155
Ncf2	6.2081	8.0883	5.99531	11.0839	15.7496	9.19223	11.7103	30.9743	11.0984	9.86207	12.96	17.7325	8.25534	73.2922	57.1862	22.7296	40.8249	80.3652	25.7347
Ccnb2	1.01778	1.26802	0.878417	0.979338	1.4847	0.763555	2.71828	3.00316	1.32909	0.96879	0.957349	1.71833	1.58095	6.92624	5.38254	2.04716	4.0946	7.41043	1.87578
Clec4b1	1.48497	3.99588	2.16637	4.93435	3.81326	2.37476	6.35294	12.4714	3.18597	5.65978	7.48152	9.74645	2.38392	29.6474	22.2879	9.97126	13.0548	21.8408	10.4093
Evl	5.49249	6.09703	5.39302	8.8958	9.75907	8.74341	10.4085	23.7531	5.01951	7.98734	10.637	12.5304	6.90191	53.9816	42.9107	17.2334	32.8313	52.0557	16.2837
Capg	29.3335	39.2778	33.7158	65.4157	72.6567	69.4592	70.4175	176.764	52.553	56.5073	66.7692	96.9541	68.2949	390.204	304.575	107.777	192.975	465.011	181.668
H2-Q1	3.92941	2.87408	2.41494	3.9591	4.42145	3.29547	3.35577	18.2447	3.0386	3.41245	3.14	3.88548	1.78204	6.62683	6.02823	3.4974	21.6732	6.12126	4.88029
Cd44	4.68876	5.74135	4.8818	6.44687	14.5712	8.07054	7.54975	19.4025	6.04972	7.49806	8.96216	9.54825	4.64733	48.1874	46.1416	18.9737	29.7793	50.4417	16.8369
Lpxn	2.29535	2.70899	2.80287	4.00895	3.8376	4.26423	5.28644	11.6198	4.20631	4.89208	4.45687	6.3873	4.05726	28.4684	24.2126	8.65562	16.8964	27.0288	9.75259
Hck	1.36495	1.46868	1.72825	3.33831	3.03352	2.93244	2.82166	8.37059	1.87084	3.19988	3.48955	3.35303	3.15313	17.8045	14.449	5.61619	8.8156	18.7013	7.08763
Selp	1.26192	1.57055	1.17585	2.07382	0.931487	2.63237	3.13007	2.56225	1.25221	2.34668	3.31608	4.18027	4.78658	2.73166	2.35782	4.13705	2.27509	2.27005	2.05948
Pira6	1.08246	1.60702	1.94944	1.70268	2.58808	1.66458	2.40932	3.12165	1.76629	2.71374	3.53496	2.76791	1.85794	12.9626	12.5815	5.97569	7.36043	10.7105	2.06077
Adcy7	3.33626	6.10308	5.17509	6.32642	8.16748	6.25562	8.00995	14.4018	4.3693	8.73769	9.89701	9.69661	5.22633	43.2793	43.2896	17.2975	21.1927	29.9535	9.97236
Msr1	2.09891	2.47744	2.7894	4.52625	4.13452	5.08385	4.34153	8.8283	2.82026	4.90265	4.29561	4.97572	5.58499	24.4932	25.7819	9.82325	13.4262	19.7554	6.30499
Galnt6	0.681122	0.754639	1.03125	1.26409	1.89048	2.24777	1.43765	3.11403	1.12937	1.50553	1.28773	1.51594	0.990668	8.25834	7.32869	2.62366	5.54692	7.50687	2.85719
Evi2b	0.992515	1.52199	1.36673	2.84417	3.20449	2.61987	3.56091	6.53038	1.19181	3.36742	4.35754	4.26406	1.84886	17.0072	15.6884	7.85223	10.0213	14.2925	5.45796
C5ar1	8.289	12.4214	11.8332	12.5128	22.4799	12.1989	12.8162	37.7153	14.0562	17.6985	16.5283	22.0009	16.5144	88.761	75.0871	26.2662	55.5988	77.8084	23.2103
Ckb	56.6002	65.3794	48.0895	96.0364	86.0824	62.4008	81.174	229.369	63.4757	75.4292	78.0172	73.2657	48.7754	379.664	305.111	103.216	226.292	542.111	199.702
Soat1	2.91744	3.39378	3.71345	5.13847	9.56749	5.62095	5.11999	17.7841	3.91661	6.95649	7.83294	7.87161	5.08456	37.7127	34.2781	14.094	22.8186	32.1901	9.33394
Grem2	36.5957	21.0867	27.7108	17.0396	13.7723	14.5809	9.31478	3.42151	30.2321	26.166	9.0159	7.12687	40.4509	1.37406	1.36482	4.64037	3.75211	1.75247	2.54583
Plekhn1	1.1348	1.24363	0.72259	2.14543	2.12306	1.71884	1.92795	4.14252	1.46892	1.68014	2.15075	2.68594	1.47067	9.36454	7.35393	3.72589	7.56952	10.4815	2.85963
Hist1h4a	4.72004	1.22183	3.21935	2.51574	1.23162	1.0146	1.72451	1.58387	2.7866	0.431182	1.64717	3.34971	8.55265	0.981403	0.34663	1.58672	1.275	0.938911	1.4419
Slamf8	0.469084	0.391485	0.442914	0.969244	1.02121	0.594307	0.581325	2.30151	0.338341	0.804333	1.31848	0.953097	0.705521	4.9259	4.41481	2.24647	2.7842	4.36979	1.92383
Fgd4	0.848415	1.50121	1.72998	0.885734	0.97286	0.768817	1.32955	2.05188	0.78523	2.28314	2.2431	1.07783	0.709533	6.72414	8.01934	3.15342	2.48966	3.00567	1.2326
Lcn2	12.795	22.3947	4.13128	16.5289	6.0217	7.04558	51.6589	10.9693	29.6385	33.5541	26.8018	10.2462	13.8603	32.7958	24.372	10.6543	88.9763	15.6136	10.0212
Slc13a3	0.415064	0.570019	0.36596	0.634377	0.720332	0.409303	0.953143	0.740125	0.790988	1.11343	0.696355	1.28419	0.70352	2.79876	2.77953	1.11513	1.71161	1.67304	1.16163
Map4k1	1.23598	1.43022	1.56914	2.68659	3.63458	3.08965	3.36526	7.64844	1.64637	3.11588	3.80252	4.17277	1.82632	16.4937	11.6053	5.79729	8.8804	18.5483	7.96565
Top2a	1.06343	1.53365	1.04249	1.35841	1.30064	0.780356	1.86438	2.55133	1.14994	1.28787	1.57398	1.5571	0.839894	6.20715	6.28517	2.41948	3.09327	4.89439	1.43241
Prc1	0.944516	1.20087	0.927555	0.858711	1.06885	0.780818	2.1076	2.27169	1.02363	0.858136	1.03791	1.84698	1.0126	4.96387	4.68269	1.73888	3.23725	4.18371	1.19984
Kif20a	0.350201	0.46421	0.540123	0.549753	0.638001	0.452666	0.930375	0.843268	0.472607	0.391144	0.427134	0.67133	0.52923	2.3724	2.27935	0.875136	1.71597	1.55285	0.494095
Fcer1g	33.8469	40.6169	35.2508	67.6567	81.9265	57.8513	80.4538	173.855	65.1184	63.5959	61.5929	109.774	98.6271	338.446	213.925	90.2741	218.669	470.985	156.209
Cdkn2a	1.07755	0.798732	0.715601	1.70055	3.16128	2.32941	0.636271	2.00178	2.52883	1.9153	1.37524	2.76178	1.51316	1.64816	1.10024	2.03818	10.5093	3.74703	4.50029
Slc2a6	0.685589	1.05017	0.709797	1.31645	1.83677	1.55305	1.61819	3.63122	1.01897	1.54463	1.47032	2.62012	1.25098	8.86869	7.49799	3.13679	4.07876	9.63561	4.7094
Cd53	4.60631	8.08995	7.31404	9.56348	13.4532	11.0698	12.7869	27.9367	7.05673	14.7781	14.9133	16.9334	14.4607	64.269	63.0183	24.2855	37.4769	59.475	19.0832
Dock2	1.93801	3.82771	3.60302	4.08857	5.39661	3.45236	5.72913	10.3337	3.12719	6.55996	7.07643	7.39212	3.7604	27.7113	28.7176	12.4272	13.7802	21.5364	8.29831
Irgm2	3.45445	3.05288	3.53936	4.08256	3.57923	4.68236	4.34571	2.60282	2.35551	3.85219	3.95496	3.42161	3.1925	2.94766	2.68334	3.31483	3.95871	3.32445	8.77504
2010016I18Rik	27.2833	17.8566	14.6384	11.5672	5.20899	9.94096	6.79452	2.24146	26.8327	16.2171	10.0183	6.52552	18.873	1.31652	1.13148	4.90307	2.0838	0.828862	4.76298
Ndc80	0.491983	0.470617	0.457695	0.552233	0.534804	0.30832	0.680105	1.18715	0.460779	0.528196	0.525101	0.995977	0.412926	2.64065	2.09371	0.967909	1.73878	2.76371	0.623484
Clec7a	2.22843	4.45981	3.62358	5.48834	6.5957	3.94951	4.83079	12.3507	3.62073	6.12435	8.33713	6.95155	4.11674	27.271	27.186	12.2102	18.0956	33.5054	9.48267
Oasl1	0.581274	0.432316	0.56103	0.567339	1.18012	0.885684	0.95963	0.986263	1.0804	1.28592	0.970271	1.07598	1.04285	4.01746	2.48685	0.884975	2.99953	4.64165	1.22959
Nap1l5	1.82239	3.20712	2.74061	1.89372	1.73942	2.66565	2.68375	1.02097	2.1234	2.53994	2.65195	2.73939	3.09505	0.786027	2.71589	2.01324	4.71453	0.821785	1.2614
Igsf21	0.40074	0.340929	0.334236	0.819499	1.22603	0.627334	1.07895	2.46855	0.573429	0.421514	1.34767	1.55046	0.568661	4.29754	4.69211	1.90523	2.93054	5.01972	4.10795
Degs2	2.07202	2.32426	1.54155	4.08405	4.19087	3.47628	3.44058	10.2833	2.32877	2.2644	3.28505	4.72032	3.16778	18.1147	11.4624	5.12334	10.3078	21.0004	7.03241
Ms4a6d	4.69954	4.32864	4.82451	6.48177	8.55139	9.83934	8.05014	9.2065	6.56278	7.89713	6.67713	9.29633	14.0211	28.4984	20.7625	8.62963	18.344	23.7763	9.99985
Deptor	7.5118	14.2033	15.8344	5.71626	3.50907	1.84429	7.10085	8.06339	4.79442	13.9739	19.5926	5.04703	1.43102	11.3926	29.0931	24.6885	2.90586	3.61783	1.55298
Ccnb1	0.687234	0.91677	1.03482	0.582578	1.27713	0.768316	1.27641	2.20068	0.792849	1.11683	1.00125	1.2864	0.764079	4.41173	4.73701	1.37427	3.32063	4.07709	1.0256
Ifitm6	3.56805	4.61621	5.30545	5.42698	9.93454	15.9816	9.36463	7.36558	8.78807	10.6906	7.40862	14.017	21.4679	18.922	9.47649	6.6567	16.9708	23.695	15.0767
Wfs1	7.68484	8.34481	7.97693	11.1164	13.0206	9.78751	10.1683	28.7011	8.86086	10.2124	14.2184	14.752	8.0091	63.5618	61.5634	21.8423	36.0439	58.9411	20.951
Rgs18	1.21647	2.04123	1.59604	2.19108	2.93802	2.10121	3.00016	4.74758	1.93998	3.10883	3.6059	4.20559	3.15165	14.265	15.2219	5.4258	7.32156	12.1775	3.68733
Fbln7	0.823143	0.746665	0.569634	1.13651	1.87079	2.07437	1.61424	3.44004	1.39665	1.27426	1.33519	2.0447	1.52313	5.48548	4.98682	2.19532	8.75551	7.29197	3.27492
4921507P07Rik	0.738669	0.831067	0.844645	0.740308	0.447943	0.411022	0.825768	0.626041	0.684461	0.563872	0.626927	1.08519	3.79019	0.78444	0.368082	0.432726	0.751969	0.606113	0.473259
Tmem45b	434.679	481.319	496.418	499.285	440.002	418.331	374.263	360.048	81.7033	91.2814	118.983	70.5685	51.463	70.7671	70.2297	111.943	90.3006	74.0139	96.3481
Inmt	36.5889	55.9993	31.9092	41.223	9.86325	10.0768	33.8271	4.73074	96.2011	58.1161	40.7507	44.7249	112.185	5.3767	8.23317	19.9891	36.1178	9.17457	7.08761
Clec10a	19.9889	33.504	28.5132	50.7989	40.9819	40.6957	56.0433	85.9819	54.2103	63.3033	50.8474	96.4366	81.8602	223.463	142.855	62.0969	164.141	218.977	88.6467
Myo1e	2.025	3.65803	3.17878	4.54259	4.17445	4.73508	5.93397	10.3874	2.44303	4.90162	6.25448	7.46709	3.55138	19.802	24.905	11.0646	12.5029	20.4289	7.92806
Emb	1.90301	2.52537	2.36432	3.18751	4.97376	3.04171	4.80542	7.50775	3.75568	5.33904	3.9798	5.55762	4.3893	23.0245	17.3558	6.0347	11.2307	20.2609	5.63441
Ms4a7	6.75208	8.36836	7.1898	10.6836	12.6484	8.09752	15.1976	17.1265	16.0237	16.5008	12.1922	26.3239	13.0645	59.4082	36.0573	18.1335	47.5089	58.4171	19.8915
F630110N24Rik	6.18549	8.68884	9.88705	11.033	9.99399	7.55266	9.37035	19.2372	7.73893	12.0786	13.9646	10.4787	5.17631	52.4772	57.0411	23.8897	32.3875	38.5186	11.4029
Nuf2	0.45034	0.499882	0.323988	0.553648	0.668465	0.356025	0.882943	1.23554	0.550807	0.478337	0.591945	0.873258	0.601078	2.31308	1.91449	0.921015	1.37705	2.63063	0.780832
Ptpn7	0.908943	1.85203	1.51487	2.15882	2.33846	2.12315	3.00573	4.68253	1.76444	2.52235	2.91728	3.02113	1.45157	11.7576	11.5891	4.73777	6.08832	11.4733	4.12617
Cnr2	0.557689	0.94011	0.599131	0.959175	0.872077	0.79081	1.08665	2.0047	0.589498	1.30631	1.3639	0.977442	0.527324	5.12347	5.23812	2.12567	2.80184	4.12886	1.61385
Ncf4	5.49271	6.14752	4.59285	9.55049	13.6182	11.5986	11.844	26.5438	9.87425	9.24347	10.1942	15.0248	10.8376	55.5756	40.888	18.9498	30.3681	67.4093	26.1006
Mycl1	16.0826	8.07546	12.5847	4.67996	11.5486	8.70584	3.73904	1.61415	15.4962	11.2929	3.70593	5.88603	16.1767	1.29802	1.20193	1.43745	2.59927	1.23536	1.6667
Fyb	0.945744	1.89367	1.71224	2.35202	2.31339	1.74181	2.75181	4.18816	1.03697	2.67103	3.01238	3.34671	2.23638	12.3058	10.7802	5.97932	7.26793	9.75951	3.20382
Sfpi1	6.56024	11.8369	9.24359	20.579	18.01	18.7753	19.2091	44.197	13.8365	16.8674	20.1078	31.4119	21.2373	90.1141	74.7825	32.8333	56.1412	110.646	45.2994
Prkcb	0.960357	1.17301	1.33766	1.50527	2.06546	1.3705	1.51102	4.43041	1.11397	2.79437	2.78107	1.51954	1.39342	9.82613	9.4882	4.56544	3.86396	8.81048	2.71244
Cyp26b1	1.30119	1.77192	1.24612	1.2107	2.36648	3.88599	1.12158	3.36829	1.97222	1.68464	1.97785	1.40915	4.01964	0.812585	0.662756	1.08812	4.20501	1.28277	1.48597
Ccl8	11.9517	17.7682	17.9653	22.3626	13.9317	10.7924	56.6909	9.32586	50.2117	39.4286	22.7067	70.5148	20.6566	49.4332	31.2882	20.9662	142.735	32.8093	43.2252
Smyd1	2.76709	1.77887	3.98892	2.94668	8.85907	6.94585	1.91471	7.14463	1.1421	1.70735	1.67969	1.79511	1.50159	1.05362	1.6539	2.82899	2.94946	1.43907	1.80735
Lyz2	278.777	333.161	303.597	470.509	614.837	562.004	602.787	1069.03	533.766	586.65	602.164	854.465	697.685	2848.47	1714.06	946.402	1485.15	3057.67	1049.77
Tnfrsf11a	0.791344	1.75682	1.4711	2.04835	1.54109	1.24589	1.96258	3.16971	0.979679	1.85685	2.41543	2.02346	1.58471	7.70456	8.54523	4.08558	3.46416	5.54003	1.88967
B430306N03Rik	1.10315	1.57468	1.33737	2.4965	2.82546	2.80991	3.35518	5.99341	1.68898	2.75833	3.40882	3.91123	2.54678	14.4428	12.4612	6.0436	9.74397	14.5146	4.67209
Krt7	2.38514	3.80399	5.19841	7.05329	8.97247	20.3284	7.19538	5.20545	4.43598	8.60687	4.01721	7.90096	17.3808	3.11382	4.01963	5.26948	5.5446	7.15877	26.3174
Cldn3	1.08145	1.70613	1.10244	1.25728	0.759874	3.26924	2.61409	0.902203	2.03585	5.52645	1.3033	0.57967	3.43242	8.07135	0.883011	1.53687	3.78556	1.86017	4.68799
Hipk2	15.065	29.6895	31.974	8.73165	7.73957	3.00977	6.79656	7.97467	10.0989	22.5568	29.1128	6.17483	2.52649	13.2657	29.5124	30.707	5.53351	3.92961	2.47962
Gstm7	7.50388	11.6769	2.98514	6.63348	4.10924	4.38719	16.7915	4.39496	11.3921	20.4002	12.5364	5.39756	4.95659	32.0691	6.52413	5.63334	21.4979	3.70773	5.48276
Krt19	7.20042	12.9466	16.5122	21.4614	27.8394	70.1749	22.2184	10.5801	16.8737	24.4996	13.0228	21.9248	62.6558	7.40024	9.84309	13.7717	17.3701	21.5642	58.5035
Nr4a1	6.45383	3.19967	4.33045	2.89735	2.42176	24.3633	6.1217	4.12412	4.30088	4.33049	5.06979	8.19862	2.99122	3.42085	4.17255	6.00213	6.72184	3.94809	3.27261
Slc39a8	3.37531	5.86391	7.37086	6.4669	13.4647	21.687	7.77934	7.65119	5.43297	11.3241	5.13155	8.50445	27.2547	7.35002	7.4736	8.14328	8.74615	9.4637	22.1216
Tlr1	0.483539	0.755458	0.971483	1.57276	1.03427	1.50096	1.80827	2.60574	0.605323	1.61035	1.86827	2.3647	1.27177	6.37759	5.22333	3.04173	4.72679	5.13848	2.66727
Gla	2.76041	2.66052	2.7496	4.05335	5.10046	2.76838	3.38917	8.63428	2.8629	3.22136	4.30108	4.75023	3.15854	18.9244	18.112	6.64872	12.2478	16.932	5.4226
Lrrc25	3.02195	4.23184	3.54673	4.92362	7.53841	6.66312	7.10774	14.769	5.62296	6.60785	6.60825	11.5197	7.68275	31.3102	25.8127	10.1337	22.117	35.4672	13.3594
Cfd	13213.7	6508.77	7664.02	9385.53	3931.69	6976.27	5389.61	1879.6	10447.5	5789.68	3020.4	3990.63	8393.53	561.962	446.986	1703.65	1256.87	946.112	3274.29
Parvg	2.13235	1.78302	1.59405	2.76871	2.96554	2.39328	2.68141	5.71899	2.25351	2.87453	2.86417	2.85837	2.59345	13.2403	11.768	5.12458	9.83701	13.6607	4.87393
Ncf1	5.60161	7.7032	7.17516	9.65776	14.7705	10.4614	11.2208	22.6176	10.4241	12.0979	12.7336	15.7983	9.59322	58.7264	45.2675	20.6353	32.2723	62.6136	19.3953
Cxcl9	5.37083	4.69972	3.84944	6.64001	3.12934	2.23314	6.89918	3.15982	2.96103	2.76339	2.81701	4.00767	4.29707	2.40185	2.08687	3.01951	7.25554	2.4404	5.47177
Apol10b	0.491625	0.446251	0.493669	0.657285	0.443132	0.685825	0.831593	0.420912	0.481626	0.668057	0.481114	0.787766	0.793175	0.306197	0.422971	0.815034	0.935628	0.517872	2.2689
Ccr5	1.18928	1.91455	1.67511	3.04675	3.1535	2.428	3.45964	4.91596	1.33271	2.63604	3.80753	3.66746	2.77689	13.725	12.5571	6.06244	5.89196	8.15042	3.47623
Ptprcap	1.68338	0.802472	1.72445	3.98479	0.660251	2.63881	1.64945	1.55234	1.4742	3.54065	2.72549	1.13156	1.72938	1.839	1.06529	2.98859	4.82428	2.28864	10.0767
C77080	1.90277	3.12652	2.56359	3.61484	4.0532	4.58498	4.09601	5.49058	2.92231	3.96507	4.22164	4.57189	2.5249	18.5334	15.6452	6.23361	11.4758	17.3485	5.56102
Cep55	0.391102	0.555779	0.458447	0.633306	0.888064	0.393994	1.0151	1.34617	0.492698	0.571528	0.580442	1.19069	0.561956	2.37238	2.6375	0.949085	2.08038	2.22037	0.825899
Tbxas1	3.22132	4.54667	3.16417	6.69758	9.12805	8.46599	8.15603	14.3725	5.31548	6.82499	6.89078	10.6722	13.9688	33.8423	27.4719	11.8062	24.3538	39.0163	16.9042
Nrip1	11.4793	15.118	17.6884	5.57392	2.62922	1.77679	4.62533	5.41054	7.22197	14.7095	13.8107	3.35491	1.41404	4.59256	7.82132	13.3771	1.81009	1.84811	1.08807
Ccdc109b	1.92378	2.56543	2.21988	3.73692	5.11004	4.07515	5.00931	13.7799	4.13446	5.81392	4.80579	7.2785	5.96259	23.5201	17.0641	7.08672	9.86339	26.7437	12.8479
Lypd1	0.524384	0.433717	0.682837	0.749801	1.10693	1.9228	0.675389	0.666923	0.708239	1.26251	0.937052	0.836585	1.59861	1.72976	1.36844	1.09555	2.5487	1.22485	1.74892
Sash3	1.81893	2.41603	2.31565	4.60082	5.01703	3.88002	4.18951	8.46885	2.75985	5.01944	4.83163	5.37571	3.02686	21.1607	18.5857	7.97007	11.808	20.3312	9.14002
Pdpr	5.11785	8.02837	8.20464	3.02606	0.87913	0.728575	2.73694	2.09889	3.82791	7.48834	7.56541	1.84765	0.672161	3.68052	6.47318	7.10582	0.733007	0.791857	0.415148
Xrn1	1.85774	2.58924	3.57422	1.19179	0.626126	0.436359	0.744226	0.994864	1.08242	3.5553	3.09312	0.5147	0.528431	1.69694	3.55624	2.82093	0.51942	0.440278	0.31078
4930404N11Rik	3.40554	4.46261	4.06178	6.21364	5.99836	5.15764	3.68013	10.7454	3.86715	2.94716	4.77585	5.20142	5.28346	25.0792	22.99	8.4599	16.0814	21.3604	8.33231
Cyth4	9.48317	15.3587	13.2135	21.7199	21.2493	18.2602	23.0834	42.2837	18.8674	24.1625	25.8721	33.1101	21.7589	107.913	89.0272	39.5916	61.5603	113.001	42.0314
Myl7	1.13232	1.61591	2.50689	3.77549	4.20394	8.44871	2.67161	2.204	2.87588	3.9126	1.64815	2.27813	8.47437	1.15045	1.21669	1.90788	2.94198	2.54821	9.79491
AF251705	3.12342	4.01011	3.70346	5.31364	5.87633	4.42644	4.99744	12.4194	5.3429	5.63447	6.30616	7.88409	3.99816	26.6783	22.515	11.6285	17.7748	32.2723	11.3516
Chchd10	56.2188	38.8281	30.8174	39.6524	34.1249	56.7886	34.373	31.9041	53.8314	34.352	26.1786	30.3361	159.86	29.5863	31.1168	25.7863	43.3318	34.721	30.0678
Cyba	59.5614	59.9151	53.8208	105.416	92.9531	79.6474	86.1848	230.337	103.261	85.7027	84.9505	133.18	95.8849	428.716	312.457	125.375	245.557	568.085	228.441
Ltb	2.63275	0.654977	0.99667	3.50313	1.58002	4.52803	3.09487	2.74161	1.72731	7.62554	5.75986	2.37003	2.208	2.13639	1.10513	5.79819	7.83014	2.75598	12.9367
Alox5ap	17.0327	26.5305	23.2744	34.846	48.2045	42.4439	49.8202	78.6227	39.3196	40.095	46.4995	66.3445	67.0578	178.059	137.081	62.4522	108.792	256.102	90.5168
Arhgap9	3.73543	4.60676	4.30678	7.93601	8.12271	6.78441	7.58395	17.9025	5.9926	8.42334	8.76976	10.7133	7.56501	35.72	29.9102	13.5288	24.6624	44.5495	18.5133
Gm16548	0.393683	0.447439	0.354238	0.841856	0.345179	0.64481	0.645907	0.442071	0.461189	0.607254	0.871821	0.760805	1.20804	0.493731	0.326182	0.695742	0.470783	0.830168	0.381044
Ccdc92	0.608753	0.478931	0.526334	0.791774	0.716733	1.36676	0.576545	0.333322	0.441629	1.01878	0.384737	0.611463	3.18488	0.556813	0.420016	0.694934	0.785524	0.524225	1.13077
Dmkn	3.36687	9.42696	7.61579	7.52729	11.5109	33.387	14.8664	6.14309	6.16194	13.1719	4.86368	10.0932	34.7329	4.78923	4.68231	6.43245	6.70805	11.0759	20.7581
Pld3	29.4849	30.1988	27.3077	44.704	49.1603	40.9546	40.9893	100.146	41.7726	40.69	47.3825	69.4125	37.0026	208.997	168.097	70.9003	150.369	233.632	89.3462
5430435G22Rik	3.43073	6.4469	5.90097	6.27013	8.7725	9.78718	8.1652	14.2684	5.83426	9.14329	9.00608	9.81985	6.90612	38.8592	39.2088	16.2087	22.2225	32.0206	10.607
E030010A14Rik	0.801495	1.17823	0.79467	0.66512	0.833756	2.13582	1.58416	2.86913	1.08833	1.12811	1.01866	2.09669	2.1121	2.15595	1.81417	2.26153	1.24685	2.0022	2.92706
Ptafr	3.93169	11.8268	9.12036	9.34694	14.4455	8.06045	12.8499	17.0942	7.69214	17.411	16.8245	17.4634	10.5273	54.3547	64.2085	27.1734	35.5238	38.3679	10.8521
D2Ertd750e	0.545284	0.604828	0.494624	0.572659	0.688634	0.636817	0.837081	1.59796	0.847758	0.777461	0.761331	1.00315	1.37192	3.66794	2.91966	1.03875	2.46467	3.33024	1.00711
Gbp5	2.57743	2.77718	2.87873	3.82888	2.9591	3.03644	3.70932	2.6401	1.72421	3.42004	3.58005	3.395	3.41232	2.2396	2.63051	3.44336	2.67816	2.36416	8.62781
Fcgr1	0.863822	1.00041	1.00778	1.68787	0.99703	1.2296	1.60755	1.80988	1.44833	1.48562	1.56227	2.20782	1.55616	5.12249	3.52509	1.79149	5.00846	2.89819	2.11054
Rgs2	3.49196	2.98239	3.49029	4.5217	4.3018	3.89338	5.33058	11.1289	4.0076	4.53127	5.28784	6.90303	4.3338	24.5703	17.9494	8.16311	13.4738	23.1461	9.80134
Actg2	4.76018	3.32678	2.64906	2.64456	0.435355	1.09551	2.10441	0.368725	2.50824	3.72289	2.44378	2.47377	6.95108	2.18676	1.06726	1.5486	0.997307	0.458157	0.336409
Cotl1	24.9339	36.8812	27.9217	54.7534	59.0846	48.4574	53.8946	133.816	41.7772	50.9405	57.6785	74.4598	52.5227	258.848	224.852	101.464	148.857	272.796	129.777
Ccrl2	1.82347	1.78404	1.21372	2.60673	4.28772	3.50696	3.35551	5.93033	1.99502	1.9666	3.42488	3.4807	4.13042	12.9495	11.7543	5.18961	13.5573	13.6636	5.34842
Fcgr3	19.9719	24.76	22.8172	31.2267	42.6133	26.794	32.4178	62.5261	36.7468	37.8384	36.9613	48.5192	42.8831	161.694	123.731	53.2389	111.015	180.197	60.7057
Cpxm1	10.3309	10.9045	8.23176	12.7685	6.89239	5.62913	12.1791	9.85977	18.0178	15.5054	12.7047	19.757	8.00505	22.2946	19.6816	12.642	30.0065	17.2147	12.4319
Irf5	5.05878	6.85471	6.39427	10.2329	12.9698	10.7098	10.9647	24.5639	8.60154	11.5162	11.9831	15.7466	8.33997	46.3365	44.7886	17.6227	31.4103	57.2809	23.6364
Ptpro	1.01125	2.07	2.03809	2.73923	2.90596	2.03179	3.55981	5.77443	1.88919	2.8763	3.79981	3.79316	2.82434	12.6195	10.0717	4.83552	6.63574	13.8578	4.69711
Sdc1	7.12977	9.85557	8.55046	12.4934	12.3527	10.5494	11.5247	24.6957	8.4903	10.2315	12.8623	15.1181	8.7535	57.2581	47.9811	17.2268	31.1201	49.4924	16.3222
Pira2	0.622479	1.2991	0.908652	1.11842	1.82878	1.31589	1.49318	2.29082	0.789579	1.76768	1.88937	2.15105	1.07915	5.79071	6.83317	3.05876	3.3799	6.33483	1.85938
Cpeb4	3.89122	4.97576	6.74169	2.11529	1.22487	0.774485	2.94398	2.91826	2.57629	5.82179	7.11011	2.2612	0.621452	6.43633	11.6788	7.94121	1.79143	1.52983	0.307263
Ifitm1	3.61724	3.84224	2.63959	6.73594	3.43256	4.39794	6.04474	3.85217	6.47835	6.42078	5.60584	10.4841	18.0429	4.72626	3.7826	5.86231	8.03631	5.22864	8.14617
Lgmn	46.3228	62.7447	55.7361	87.2477	99.2771	93.7767	99.3266	140.674	92.0941	92.2887	91.9409	137.347	120.44	366.367	282.35	123.816	318.434	430.602	158.622
Nbeal1	1.75331	2.54354	3.0274	0.804959	0.731302	0.566802	0.962909	0.675094	0.954984	2.86434	2.98287	0.738661	0.343619	1.19522	3.07735	2.51915	0.518675	0.41639	0.335896
Mcoln2	0.532058	0.60372	0.666758	1.04075	0.783072	1.11028	1.12856	1.67383	1.04759	1.76199	1.48244	1.8177	0.897561	4.7611	4.70755	2.33167	4.44016	4.60093	1.79979
Metrnl	5.66589	8.80875	7.66955	11.4229	16.1521	13.6003	13.5151	26.7419	9.90413	13.153	12.1354	18.5068	12.8041	49.8086	41.11	17.814	33.839	69.0851	26.7566
Spc25	1.44161	1.49862	1.14087	1.41964	1.80608	1.51452	2.33554	4.76381	1.42293	1.2298	1.60054	2.71727	0.797953	6.21399	5.64444	1.7768	6.34497	6.5307	2.92084
Asf1b	0.826185	1.14242	1.33792	1.45847	1.03446	0.501032	1.98393	2.06125	1.35146	1.31118	1.9999	1.42565	1.07494	5.72398	4.40255	1.85599	4.13988	4.58128	1.82502
Evi2a	2.89124	6.93924	6.59511	11.728	9.72688	9.46956	14.5304	19.4569	6.05388	10.2581	12.8367	17.9304	13.0855	44.9334	41.6017	20.3388	30.0046	49.5081	19.3509
Cdkl4	1.08645	1.37235	0.759743	1.68898	3.72842	2.1055	2.32131	6.91474	0.789762	1.90768	2.93674	1.75334	1.48767	9.26172	8.38363	3.85591	2.55754	4.68548	5.84835
Dusp26	0.517516	1.01054	0.600577	1.34069	0.391274	0.938653	1.05465	0.646624	0.66749	0.864347	1.28864	0.596982	3.49489	0.50219	0.534315	0.955075	0.524071	0.457279	1.05493
Csf2ra	13.7565	15.9915	12.4335	23.6764	27.6886	23.6512	23.5588	48.7404	15.8752	19.8649	25.3178	34.8459	17.5093	114.362	86.3342	41.7158	66.6683	114.557	47.0114
Myo1g	2.35113	3.83411	2.75538	5.22019	5.21219	4.83872	6.27718	10.2442	3.48348	5.6718	6.87855	7.85454	4.21438	24.3913	20.7023	9.86373	12.98	23.9869	10.5794
Tifab	1.25504	2.21098	1.90377	3.20099	3.4859	2.40173	3.7793	6.69263	2.07214	3.32879	3.50699	3.6504	1.69848	14.129	11.817	5.63324	5.16739	12.584	5.74194
Peg3	21.4547	23.4101	17.3388	6.9253	4.1051	3.2906	13.3075	4.76892	27.2506	24.6107	20.7757	9.53494	5.61783	10.8086	15.1186	14.9052	0.966051	2.75024	0.761921
Naip2	0.766447	1.00969	1.15783	1.3249	1.42147	0.94453	1.34846	2.28573	1.42787	2.45996	2.74233	2.8335	1.20351	6.89418	7.44042	3.58949	4.77962	4.56925	1.9491
Fgd3	0.395754	0.741335	0.65072	1.19004	1.23428	0.89643	1.09756	1.39074	0.537947	1.338	1.4848	1.04078	0.555644	4.42208	4.44365	2.24146	2.20763	2.82583	1.20092
Alox15	1.64181	1.22492	1.18104	1.7612	0.326351	3.89757	6.45504	0.598712	2.05483	1.71159	1.2652	5.34494	2.90797	0.876393	0.835865	1.50493	2.77281	1.83895	2.90972
Basp1	3.31101	4.64468	5.3199	6.23428	12.4646	12.5212	9.1557	15.5228	5.46964	6.62195	3.97883	8.01694	7.60709	31.0791	23.3743	8.07841	21.6257	35.2974	13.9078
Ptprc	3.33569	5.20217	4.57523	6.19275	8.23295	6.16128	7.99016	12.6168	4.2204	10.086	11.0906	9.92634	4.85019	35.0464	35.2748	18.7025	18.6734	26.9048	11.7844
Gpr65	1.21076	0.959656	1.03371	1.37741	2.61948	1.49851	1.60125	3.61232	1.35912	1.78472	2.03761	1.42727	0.945018	7.78052	5.77296	2.76219	3.48074	6.21376	2.54205
Cyp4b1	31.5611	32.0524	21.5742	31.9001	30.1652	56.2302	35.5831	24.619	31.5308	26.2014	36.2385	39.5929	76.5336	26.4541	23.2208	34.7848	30.6709	24.903	43.584
Fermt3	5.23019	7.12903	5.44643	9.93631	9.84413	10.3456	11.3761	19.4352	8.68417	10.0482	9.88857	14.3903	9.88008	44.3683	35.4651	17.6126	29.7565	48.8545	21.0826
Mcm6	1.81669	2.42402	1.79772	2.54295	2.32862	1.91236	4.50823	4.85716	2.81686	2.61549	2.70107	3.25681	2.01185	9.50328	8.63755	4.13698	5.76988	8.68014	4.26815
Ckap2	0.417351	0.829221	0.641568	0.586751	0.559269	0.525436	1.56848	1.12256	0.578049	0.621248	0.522447	0.894316	0.473221	2.06914	2.1084	0.907274	1.77243	2.1341	0.773033
Upk1b	5.86654	9.72737	11.9016	13.1833	19.8486	48.7182	16.3467	10.3958	9.61872	17.7964	10.9148	18.947	29.738	7.2914	9.88106	12.5411	9.38615	15.681	48.3455
Zfp369	3.29513	3.20292	3.66983	1.29628	0.76753	1.3253	0.782079	0.605285	1.77295	4.3878	3.56914	0.538017	0.630497	1.51966	2.57853	2.77369	0.532558	0.714759	0.653122
Fos	8.44213	5.51686	2.31059	7.94683	5.96499	22.0269	9.34834	17.2607	7.45007	4.33447	7.06427	14.1622	9.7604	38.7471	36.3992	19.9954	32.3418	39.2606	18.6001
Slc5a7	3.5301	10.1356	4.86709	5.65263	6.6709	2.84419	18.141	15.2866	7.02403	4.37411	12.6396	15.1474	1.07238	19.6042	29.5648	24.4394	12.8625	11.7686	6.17351
Ifi47	2.73918	1.92183	2.1598	3.50821	2.78094	3.57181	4.7226	2.7659	2.37662	3.08198	2.94976	4.0137	4.8396	3.26954	2.30931	3.09314	4.53397	3.94377	11.3188
Pira1	0.738789	1.07302	0.779227	1.33805	1.39755	1.31724	1.54122	3.00389	1.20629	1.11732	1.36133	2.21364	1.38448	6.47043	4.33591	2.06203	3.58149	6.75489	2.68849
Marco	1.57552	0.4233	0.462275	2.02365	0.867164	1.39064	1.00463	2.07734	1.46513	5.68729	2.34382	1.29689	2.56385	1.74097	1.08473	3.51151	2.50856	1.87018	6.61854
Ccr1	1.14597	1.86385	1.75279	2.19387	4.15652	4.42717	3.57826	3.48655	1.81773	2.61218	3.00444	3.18824	5.235	12.7766	12.8655	3.50011	8.88303	8.45402	3.75542
Slfn2	5.27319	5.94239	5.64392	8.67441	7.1183	5.56104	8.99325	15.6951	8.28981	9.45425	8.24476	12.1557	7.82492	38.503	32.8438	11.9154	19.1843	30.6675	14.6224
Cdk1	1.31612	1.46196	1.58607	1.24863	1.34876	1.29486	2.29397	2.71636	2.0334	1.33659	1.26129	2.50176	1.38864	5.83571	4.8023	1.80343	5.37924	6.40242	2.0166
Fam167b	0.877205	0.761584	0.995767	1.36493	1.36029	2.09546	1.65174	1.50517	0.96365	1.13315	1.31333	2.03113	3.47325	1.67175	0.866885	0.876261	1.9089	1.18677	2.91081
Arhgap19	1.24588	1.35729	1.4223	1.6803	1.63636	1.23541	1.76373	2.28516	2.03787	2.22767	2.0126	2.31831	2.27288	5.75635	4.44502	2.67045	8.14978	4.46914	1.59149
Vsig4	2.22665	3.40849	2.8306	3.99017	4.12991	6.76374	6.6088	2.97347	3.80512	9.32361	7.49202	9.27959	15.8293	4.51469	5.1707	7.1382	10.5986	5.95715	9.76892
Sh3bgrl3	66.0797	61.2451	52.918	99.4433	116.019	98.022	86.8472	237.614	87.4049	84.3541	90.5636	102.275	84.9932	361.554	249.143	117.389	203.057	525.4	197.353
Kif22	0.880392	1.09535	0.663822	1.17714	0.957861	0.742819	1.61362	1.87098	1.0835	0.701931	1.01661	1.05587	0.99009	3.9569	2.85924	1.03868	2.73263	4.64903	1.97988
Hcst	1.91732	2.42965	3.11433	3.74456	3.90806	3.12794	3.19871	7.06618	6.58753	4.05489	5.29688	6.03493	4.68256	16.1007	10.0967	5.18719	12.7013	24.4077	10.7585
Kifc1	0.367232	0.618541	0.412224	0.764519	0.408272	0.530939	1.01738	1.10684	0.632432	0.453415	0.408139	0.760777	0.386463	2.04176	1.39885	0.713937	1.86027	2.12609	0.664862
Plcb2	0.31349	0.546444	0.395851	0.68123	0.911252	0.672265	0.872452	1.30543	0.362201	1.1542	1.01398	1.20179	0.526929	3.7651	3.44457	1.82094	1.64319	2.59051	1.33369
Rac2	3.6158	4.58055	4.03942	7.6393	8.94328	7.22425	9.51962	17.1788	6.32641	9.79042	9.70536	10.9866	8.77363	34.6493	26.7612	14.0096	22.8035	44.2101	19.1128
Krt8	4.25954	6.77386	5.31116	6.56206	8.55169	30.8704	14.5898	3.84494	9.12821	15.1993	7.24906	3.87114	12.0242	6.54927	3.82623	4.16604	13.0738	4.81126	15.3971
Itgam	3.76728	7.24876	5.92687	7.39801	13.1562	10.1696	12.0323	16.6354	5.48219	12.13	12.0495	13.407	13.1108	48.4389	48.6095	20.649	24.2298	35.7381	12.795
Btk	1.15678	1.88155	2.02981	2.99633	3.72718	3.4138	3.53064	5.94256	2.11567	3.94472	4.41349	4.99226	2.97077	13.9539	12.1417	6.15222	9.29672	14.5418	7.03491
Cd48	3.97062	5.86084	5.43899	7.02567	9.88346	7.49375	9.17345	16.7057	6.23571	9.61191	9.8766	11.8225	11.2293	38.0497	33.6102	14.75	24.6776	39.8923	16.2303
Stmn2	2.34762	3.64726	3.70585	5.1648	4.96181	8.25282	5.44461	4.79073	3.49638	5.04239	5.13799	7.50434	21.1206	3.80964	2.84087	4.59952	3.99327	4.71063	8.26261
Chst4	0.949183	1.20039	1.3157	1.15922	2.82864	4.25758	1.59003	1.88089	1.0788	2.72009	0.993809	1.63445	5.92512	0.59207	1.05355	1.53933	1.56683	1.53783	2.85111
Slc11a1	11.3969	13.0496	12.4665	18.8946	20.6759	18.5554	17.0786	34.7127	15.2845	18.5533	21.49	27.24	18.0592	89.0341	76.9366	32.3977	53.8903	81.2747	30.1634
Arhgap30	3.03672	4.4132	4.08056	5.39545	6.75518	5.6691	6.07167	9.7902	4.62022	7.68365	8.10346	8.11424	4.25606	27.4566	24.6556	12.8393	17.9698	22.7438	9.30428
Pbk	0.88304	0.898752	0.833863	0.49181	0.563019	0.685156	1.31984	1.28324	0.867892	0.571166	0.824422	1.22378	0.656354	2.6528	2.64167	1.52011	2.10952	2.87059	0.842197
Plk1	0.693234	0.968345	0.794997	1.20316	0.888676	1.20877	1.27775	1.41556	0.692903	0.875418	0.668616	1.22689	0.798037	3.4629	2.42067	1.15151	2.41563	3.71944	1.2086
Serpina3k	5.33984	3.96206	5.89011	3.69385	4.62835	3.41416	4.7553	4.24407	5.74691	26.4519	10.8247	5.47695	16.0721	4.64057	3.93721	10.4583	10.3447	3.95271	4.89664
Fam64a	0.785321	1.35109	0.853899	1.42079	1.51211	0.842797	2.49145	2.47993	1.07819	0.451626	0.898389	1.80965	0.759444	4.90725	5.0523	1.65661	4.19119	5.04027	3.57783
Ubash3b	0.359617	0.867106	0.634861	1.03083	1.18367	0.990384	0.939599	1.69342	0.430679	1.0024	1.18308	1.19376	0.520259	3.92654	4.4941	2.05561	1.39815	3.04369	1.61112
Pglyrp1	0.861385	1.17412	0.740129	2.22317	1.64873	1.2635	2.6948	2.0116	1.69817	1.85182	1.7654	2.50428	2.99692	1.55036	0.923128	1.79447	1.34514	1.73498	4.93712
2210404O07Rik	1.31817	1.39255	0.966924	2.6686	2.06472	1.41036	4.86108	2.79328	2.15315	2.71132	2.16602	0.9388	11.2198	5.97487	2.55674	2.52368	3.98234	5.19537	3.34358
Lgals2	0.90876	2.84134	1.87954	1.50601	1.7823	2.48184	1.40342	1.46764	2.69959	3.39849	1.72455	2.19687	8.86881	0.674257	2.42587	1.58573	2.34946	2.38435	5.97475
Lilra6	1.34846	2.16396	2.05187	2.74304	3.53727	2.78449	2.90304	4.64285	2.24613	3.13207	3.46199	3.69826	2.47642	10.671	10.4475	4.33795	7.88324	14.7116	5.35345
Net1	70.4524	29.1719	45.9669	24.3301	62.2482	53.8614	23.8987	15.7448	43.6551	43.2026	22.414	17.7058	110.23	12.4273	11.0997	14.2978	45.1034	13.6577	13.5917
Ctsl	279.863	280.261	276.625	367.732	564.016	485.495	437.456	925.08	283.053	288.509	369.983	541.935	263.432	1464.87	1165.84	546.363	1271.62	1598.87	721.78
Nfkbid	0.48943	0.893152	0.434596	1.34313	0.933216	1.06562	1.29316	2.10999	0.658739	0.963095	1.17013	1.22253	0.591931	4.72838	3.33557	2.06372	2.42364	4.92107	2.80101
Apod	31.0636	31.1624	11.2476	23.5036	5.9785	4.00571	31.6486	3.56322	56.1968	31.0443	18.5001	11.4093	11.7299	8.98066	8.26771	7.21734	34.0152	4.09814	5.82097
Pbld1	0.711156	0.956744	0.855511	1.03219	0.927391	1.15922	0.635303	1.03845	0.635623	1.69025	1.50427	1.13188	4.14747	0.875883	0.581737	1.22885	0.924755	1.02152	1.14587
Lilrb3	3.95282	6.74046	6.42323	9.45539	9.42211	8.71301	9.56893	17.4918	7.2627	9.77666	10.2716	14.07	12.3107	38.0714	30.7119	14.3557	22.5317	45.2593	18.9169
Epcam	1.33423	2.20616	0.605585	2.00347	1.21741	2.08027	4.84796	0.757009	3.13295	5.65125	3.40666	0.31242	6.13614	4.97708	1.86587	1.18625	5.27107	1.04583	1.08846
B4galnt1	5.56585	6.40578	5.02276	8.76695	9.52006	11.2469	9.60263	17.7381	8.18584	8.95298	9.73998	12.6226	7.97039	37.8709	27.5212	13.6263	26.9373	40.2181	21.816
Cenpa	2.61661	3.11312	2.46962	2.96655	3.76588	2.16176	3.74212	5.61291	5.81316	3.27261	2.64586	6.14914	2.71714	12.5503	9.47306	3.75049	12.6667	14.5057	5.45932
Rassf4	2.32136	5.94349	4.30365	4.54665	5.86441	3.33347	5.08434	9.29439	3.63103	7.17247	7.39252	6.5654	3.42865	23.1107	22.0098	12.5987	9.24587	17.4642	5.97238
Cybb	5.06362	9.32078	9.14882	11.1029	15.0574	8.69286	13.0481	22.8495	6.60942	14.5557	17.3332	16.1366	9.11267	53.1497	50.0853	29.8002	30.5899	44.0579	14.773
Tspan33	0.648711	0.963392	0.60609	0.889494	0.544645	1.04259	1.59642	1.60578	1.20894	1.64658	1.54146	1.32032	0.66665	2.88076	2.3872	1.69721	4.29793	2.09566	1.36052
Hpca	4.65745	1.70093	2.41184	3.05984	0.778661	0.51703	1.58204	0.644447	6.64344	3.30037	2.25821	1.28239	0.447014	1.38334	1.09356	1.3929	3.86375	1.72575	0.350818
Nfam1	2.22796	5.59751	3.82475	6.28893	6.89985	4.63107	7.77628	11.1468	3.84526	6.93767	8.55742	10.2071	5.05268	27.2857	27.146	13.6405	14.1469	24.5947	9.87426
AI662270	3.52537	3.58794	3.70364	5.67325	8.56911	7.61081	8.03305	13.7945	5.7322	6.47775	7.17613	9.38881	7.9803	29.4706	22.8061	10.0842	18.6015	32.9364	13.9876
Gm885	0.676807	0.8815	0.849579	1.9302	1.88653	1.27419	2.17705	3.51985	0.898279	1.518	1.53617	1.7617	1.50298	5.87105	5.57181	2.58762	3.8261	6.5336	2.66199
Tnfaip8l2	5.16497	7.24553	5.80982	11.0224	9.13799	7.39878	11.6529	18.2699	9.79613	12.0838	10.1309	14.6188	11.3424	36.6219	25.4382	12.4255	26.6194	51.0943	24.152
Laptm5	27.1304	38.4013	33.21	51.0816	67.8767	44.1579	53.2343	108.461	42.6102	57.6099	55.5285	73.7263	46.9619	223.588	182.075	83.7391	130.137	237.688	84.5258
Dok2	5.30214	8.12265	6.31614	11.7844	11.6924	10.0256	13.8921	23.9049	9.3002	11.3189	13.6704	16.6544	10.9511	46.4799	40.0417	18.4081	22.3627	56.0667	23.6124
Ccdc99	0.334457	0.598266	0.588563	0.594586	0.661395	0.473342	0.857959	1.01506	0.510527	0.443059	0.633447	0.78001	0.475711	2.17703	2.44634	0.818519	1.81833	1.80007	1.01345
Galnt7	1.13831	1.85965	1.70547	1.80155	2.25053	2.25906	2.53656	2.41948	1.02983	2.47132	2.38048	2.54285	2.00841	7.9813	9.51636	4.37689	4.35543	5.7881	1.82448
Tpd52	7.56451	10.2564	9.56321	11.6707	15.3095	12.2306	17.3709	26.258	9.96079	15.355	13.9376	16.7688	13.9138	49.6992	43.1407	21.081	39.3168	50.4277	20.4781
Ect2	0.323839	0.564311	0.401455	0.34601	0.570661	0.318976	0.802233	0.795444	0.320947	0.416222	0.423442	0.731475	0.446447	1.52722	1.63899	0.697	1.07693	1.2946	0.414046
Hal	5.97747	11.6317	11.4152	10.6192	28.8812	21.7219	15.3641	21.4905	10.7369	17.1348	11.74	20.5136	15.5148	53.2348	41.936	20.3945	47.5924	49.8573	20.4195
Ptpn22	0.629115	0.834819	0.646902	1.39929	1.47879	1.37958	1.59514	2.60544	0.882498	1.80969	1.63962	1.63515	0.777686	6.0344	4.78748	2.60546	4.07765	4.61525	3.34316
C330027C09Rik	0.461794	0.548399	0.586614	0.513528	0.789155	0.66075	1.01764	1.09189	0.482086	0.653027	0.80653	0.860833	0.687895	2.71802	2.32732	1.03782	1.84261	2.05312	0.567672
Stac2	1.61931	3.10234	2.871	3.68164	4.36103	2.66774	3.49525	5.80316	3.10502	4.42854	3.85626	5.50433	3.56095	15.27	13.158	6.19296	8.79665	16.8358	5.83195
Msln	13.46	23.632	28.5973	37.9253	49.6002	101.989	39.7374	27.275	23.6969	38.5911	24.784	43.8471	81.9739	15.6605	25.9474	29.9315	27.1442	34.9503	107.903
Selplg	4.27809	5.90059	4.60695	7.7775	8.38877	7.18652	9.37396	15.0724	7.05932	9.18897	8.63709	11.9875	8.36449	31.2315	28.0471	13.7278	26.1589	40.4184	16.4055
AB124611	2.74243	2.58447	2.92574	4.36678	5.90353	5.86249	4.79907	9.74015	4.49446	5.73713	4.40471	7.08753	6.15726	17.0421	12.9495	6.45566	13.723	23.5623	11.9353
Mib1	4.74763	6.25027	7.27707	3.36932	1.39581	1.46697	2.00947	2.04497	3.43665	7.49906	7.64516	1.77606	1.60315	4.99625	8.93601	6.57816	1.45026	1.4357	0.75354
Ccl2	8.88861	8.79149	5.77855	11.4413	18.3049	13.4509	24.0233	24.4372	11.213	9.92976	12.5416	22.7331	4.94505	40.4561	50.3228	25.5087	32.7479	41.7135	32.6539
Tm6sf1	3.87744	6.82484	5.50918	5.13145	8.45712	6.02295	8.0267	11.5584	4.32528	7.39921	9.58115	10.0049	6.7296	31.9594	29.4033	13.2734	19.6726	23.1247	7.76399
Spc24	0.476475	0.513741	0.424556	0.736245	1.00976	0.468277	0.997886	1.23101	1.00548	0.545554	0.562374	0.670626	0.745292	2.28392	1.70945	0.982051	2.14139	2.75009	1.17019
Kcnk13	0.432267	0.808265	0.842252	1.28285	0.877722	1.34038	1.39854	1.8279	0.638541	1.32728	1.45795	1.65117	1.47804	4.38394	3.91607	1.88564	2.42525	4.72328	1.68095
Nusap1	0.875628	1.01025	0.844062	0.934944	1.08811	0.794338	1.5924	1.5527	0.960311	1.11056	0.97181	1.0125	1.09064	3.31057	3.30706	1.63314	2.59763	3.80987	1.19845
Lonrf3	0.837806	0.684487	1.13785	0.720397	0.694386	0.440918	1.10875	1.3267	1.05522	0.863649	1.11915	0.7521	0.56062	3.60648	3.56912	1.78205	2.36342	2.32657	1.02735
Aurkb	1.0259	1.1142	0.974851	1.52864	1.33804	1.29505	1.56731	2.23265	0.947012	1.03733	1.01476	1.85131	0.714634	4.57367	3.92126	1.84953	2.98371	5.0144	1.90939
1100001G20Rik	71.1523	43.1834	56.6435	67.3242	126.596	71.6634	139.261	183.755	104.139	52.8015	50.4583	150.582	43.6417	312.234	197.378	91.0351	227.304	278.285	255.064
Susd3	2.27736	4.22433	1.8314	4.42785	3.01707	3.50761	7.75003	5.77582	6.06039	8.07964	7.30407	10.3294	7.80033	18.6515	14.4804	8.60386	14.9235	20.8861	14.1602
Card9	1.31383	1.854	1.23703	2.40864	1.73408	2.46376	2.72575	4.16704	1.87618	2.73695	2.14712	3.21351	2.18167	8.48854	6.21438	3.4988	5.49042	10.9452	4.86061
Dna2	0.454247	0.65558	0.613854	0.718488	1.05287	0.770616	1.13696	1.58134	0.614853	0.987131	1.02603	1.46368	0.471051	3.07094	3.29262	2.13765	1.5795	2.4634	1.02973
Snx20	2.48988	1.75379	2.41403	3.74168	4.76142	5.38687	4.11151	8.10464	3.20224	4.27643	3.73481	5.24454	5.18303	14.5195	9.27301	5.86868	10.0573	20.59	9.73943
Plin2	196.194	165.85	166.992	236.447	297.771	266.741	231.175	569.028	230.129	179.996	219.772	263.811	233.128	962.237	799.386	342.741	727.824	1114.54	529.307
Ccdc46	0.995581	0.710056	1.04656	0.509086	0.928903	0.633922	0.533767	0.758855	1.26965	1.00693	0.811091	1.26815	3.81016	0.858705	0.480051	0.863045	1.0118	0.676682	0.529695
Haus8	1.75109	1.42308	1.82446	2.90493	2.34081	2.25286	2.02605	5.36722	1.92285	2.09748	2.62973	2.99624	1.63467	9.15291	6.58074	3.09726	5.61979	11.0372	5.15541
BC022687	2.55408	3.52726	3.35705	5.29591	4.61297	4.63998	5.11826	8.76126	5.47775	4.86395	4.38674	5.55704	6.11252	17.8136	15.1669	6.10099	14.6201	22.0947	8.79047
Lass6	2.28324	3.14686	3.51446	1.43807	1.34802	0.967783	1.87807	2.09839	1.90648	3.61248	2.90835	1.55319	1.13845	6.72358	8.8031	4.18441	2.27835	2.75688	0.551508
Klra12	1.92406	2.79443	1.62267	2.72454	1.11431	1.58627	3.41609	1.67684	1.93028	1.81064	1.61085	3.44391	0.778597	0.638367	1.5172	0.656681	3.75695	1.21215	2.91625
Adamts4	2.83176	1.20051	1.89802	0.477655	1.8157	4.25032	1.65183	0.968727	1.52265	1.74918	1.05718	1.99152	1.29965	0.919598	0.795073	1.27684	1.74914	0.751549	0.547744
Ccnf	0.578605	0.581462	0.510606	0.529629	0.782655	0.531819	0.587047	1.2134	0.608651	0.687404	0.690397	0.932026	0.360379	2.09644	1.94276	0.953869	1.56826	2.57799	0.829473
Prg4	4.13041	3.89829	3.6505	4.46247	2.3204	7.32195	13.0066	2.71733	5.82051	6.46908	4.72403	14.7682	7.46047	2.48826	4.2667	5.45679	6.55532	4.45739	9.37538
Ttpa	3.57731	1.73353	2.3679	1.20977	0.677365	1.38819	2.3268	0.726121	5.15607	2.01395	1.82653	1.31411	2.46001	0.39486	0.42668	1.49354	1.11848	0.492939	0.6318
Pycard	1.33569	2.21076	2.36303	3.44736	2.78963	3.85128	4.42603	6.8781	2.36747	4.31236	3.08856	4.49179	5.17498	14.3489	11.0011	4.9918	8.23579	16.0429	7.52455
Oas1a	0.661399	0.618695	0.721463	1.29334	1.2582	0.893367	1.25793	2.15669	0.916896	1.33219	1.38648	1.08048	1.30931	4.96327	3.40821	1.01822	2.531	4.72557	3.6655
Sycp3	8.01296	10.0014	10.1104	10.2708	14.6367	13.1008	12.1666	28.6784	3.61357	3.70194	7.01393	10.5345	9.2752	13.8532	17.0309	9.83322	32.6143	14.4212	7.10287
Acta1	40.7441	12.8942	23.3432	17.2862	27.7534	23.8612	22.0175	15.8368	15.7703	15.8653	9.62425	19.8203	3.9092	4.81925	7.7818	10.0894	35.3217	12.4092	30.4308
Rrm2	1.38516	1.90785	0.853361	1.67717	2.09641	1.67916	2.06049	2.67638	1.49485	1.49731	1.72301	2.02095	2.02099	5.35402	5.35482	2.50116	4.88049	5.64366	2.7353
Sh3bp2	2.87243	4.73543	4.1088	5.12101	5.0745	4.42152	6.69445	9.4961	4.02982	6.14466	6.26459	7.18513	4.61775	22.902	20.8946	10.3297	15.0309	18.6007	8.3631
Lyz1	33.6423	37.347	28.286	48.8001	55.2872	59.1084	53.0301	103.545	52.6509	58.9465	57.9234	85.1893	45.8362	163.349	120.115	81.8494	114.191	271.624	107.329
Fblim1	6.09277	5.0793	4.72922	6.13932	9.42149	10.054	7.28281	11.4518	6.80439	7.40253	8.46318	11.7615	8.14921	29.1628	25.0587	11.6635	25.77	25.9219	9.67002
Cxcl1	1.28332	0.973933	0.629866	2.23966	2.61031	4.64747	3.28165	3.26982	2.4116	1.44099	1.97818	1.91327	1.45054	3.03575	3.52152	3.33542	3.01376	3.61848	3.12313
Vav1	1.06823	1.71714	1.66258	2.7595	2.17769	2.67421	2.49246	4.48142	1.48526	3.04832	2.70403	2.60018	2.0899	9.15326	7.93406	4.72449	6.33272	9.60956	4.13381
Syk	7.13613	7.15619	6.74953	7.71683	14.9719	8.6513	8.63575	17.328	8.38759	11.6756	10.0488	12.3315	6.86804	40.4475	33.6875	16.2664	26.6463	34.5942	13.1391
Pak1	1.31412	1.70328	1.38427	2.0873	2.38647	1.602	2.8764	4.49391	2.02555	2.78437	3.12026	2.86073	2.01202	8.47267	8.13615	3.74745	5.39818	8.63048	3.30025
Eif2c2	3.09435	5.14088	6.21863	2.02075	2.17956	1.44918	2.02596	2.58004	1.93431	5.73527	6.46232	1.94646	0.797735	5.09131	9.44643	7.51598	2.41322	1.80253	1.00205
Tpbg	0.38202	0.722182	0.54057	0.827057	1.65609	1.42741	0.860735	1.33395	0.373453	0.870736	0.8927	0.899979	1.82915	2.90229	2.30772	1.24082	1.56845	2.07771	1.30795
Apobr	1.95638	2.75124	2.4386	3.71041	3.77849	3.26121	4.08449	6.34183	2.83289	3.30695	4.02759	4.90296	2.57124	14.1892	12.7669	6.08626	8.97569	13.5447	7.25793
Xpo4	1.46722	1.97242	2.72849	1.02371	0.853236	0.446438	0.609014	0.621279	0.957753	2.57961	2.44271	0.338956	0.488796	1.63793	2.5445	2.05209	0.5661	0.448516	0.517293
Nkain4	9.12656	13.2591	18.0255	26.0012	24.2929	65.8651	18.9626	14.1422	17.1872	30.3653	17.4538	27.3952	58.5825	9.23819	12.071	19.9717	17.8586	22.8072	58.5734
Sirpa	18.671	26.5469	25.5813	36.9972	35.5329	28.647	34.0549	61.0782	26.4002	35.5471	38.589	42.3924	28.6841	116.186	108.807	55.8332	91.8866	129.621	52.1116
Mogat2	2.9565	3.46142	5.42493	4.82207	8.52101	6.15586	6.88583	10.7489	3.67002	5.30839	7.23534	8.15381	0.899079	10.0965	12.0603	9.94915	13.4378	11.4886	26.5455
Plekho1	16.852	18.9899	16.3077	30.1536	26.6613	26.7598	29.3264	58.557	25.3224	23.8874	25.6951	40.6862	32.1917	97.904	73.338	37.7518	71.1756	126.383	58.1728
Fam83d	0.581953	0.856518	0.720036	0.796361	1.3446	1.18794	2.24882	4.08117	0.596478	0.933224	1.2953	2.9732	0.693384	3.15879	2.48039	2.59919	4.00672	4.67259	1.23325
Stc1	0.836072	0.489356	0.758653	0.406461	0.674705	3.48875	0.870638	1.08703	0.409341	0.922695	0.63689	1.24963	0.74383	0.774781	0.968493	1.23212	0.939721	0.52066	0.93475
Cstb	137.08	119.698	126.004	148.904	213.217	173.937	202.732	368.28	180.81	138.967	150.188	247.63	163.267	616.743	509.815	219.272	507.924	838.432	368.119
Kcnab2	1.6343	2.71752	1.906	3.78779	2.94732	3.14584	3.56797	4.58898	2.92849	3.48372	3.67726	4.09637	2.87724	13.06	12.9913	5.24826	7.38933	11.027	5.69492
Gdpd1	1.10161	0.949806	0.784983	1.20832	1.36552	0.930992	1.50956	2.45804	1.48065	1.63862	1.0091	1.64758	2.60308	4.00683	3.73684	1.7234	3.67497	4.20748	1.62208
Fgr	0.636511	1.13023	0.648762	1.71628	1.50725	1.15743	2.24946	3.13137	1.25373	1.97701	2.46193	2.3237	1.13138	6.33819	6.71097	3.66474	3.47807	5.86329	3.66231
Scnn1a	0.860891	1.82053	0.426123	0.88671	0.798159	0.972307	2.87383	0.509656	1.3371	2.77323	2.32045	0.699638	1.04498	0.735942	1.19523	1.19827	4.07651	0.548168	1.2369
Plek	2.28242	3.99434	3.99296	4.24228	4.5049	4.27892	6.31796	6.68936	3.69876	6.7525	7.25526	7.03486	4.96136	16.8099	18.9339	9.83899	17.2036	15.2799	6.21815
Tmem144	0.308552	0.463396	0.465666	0.558923	0.720678	0.60248	0.46636	1.03464	0.566807	0.564448	0.566686	0.583702	0.96827	1.98364	2.29691	0.711354	1.63873	1.72464	0.517475
Angpt1	4.62277	3.51442	4.45926	2.42058	0.856322	1.26741	3.57326	0.670241	3.83889	3.39204	2.39752	3.9914	3.22127	1.04139	1.51457	2.08589	2.4824	0.712743	0.710893
Clec4a3	3.18395	7.24827	5.87082	7.63346	12.0214	6.06969	11.8256	15.949	7.15218	9.67921	12.2094	14.9754	11.8761	37.1271	29.7439	16.4198	24.2122	34.0113	14.5933
Lrmp	2.73575	4.53047	2.9187	5.88799	4.81138	5.44327	6.54527	10.2421	4.86394	7.05425	6.80018	9.53196	5.67093	23.7549	17.7146	9.85683	15.5604	24.2163	13.4699
Ccl7	3.89504	4.69343	4.23568	7.46826	13.6802	8.50933	12.0382	19.5875	8.06823	6.19645	7.89227	13.9966	4.29411	18.8462	23.1588	17.6467	20.1525	31.8748	18.4474
Sbk2	1.35484	0.940523	1.82226	1.10471	1.83983	1.8486	1.49188	2.46649	0.798536	1.22674	0.933729	1.68718	2.05116	4.58573	5.02855	1.61691	3.25375	4.98041	0.840871
Gpm6a	5.38678	12.6452	16.6981	14.436	26.7309	42.0091	13.4879	14.4333	7.32693	24.3867	15.8308	19.8573	50.178	7.12508	12.586	19.0337	13.7215	15.9249	33.7121
Was	1.9336	2.51099	2.22676	4.51191	4.84393	4.11413	3.79697	5.83161	2.55008	4.22431	4.16553	4.14253	3.33295	16.1045	13.6364	6.09192	9.075	12.8278	6.22741
St6galnac5	12.6935	8.67436	8.71085	5.48041	5.89421	9.50808	4.60125	2.70887	8.6497	9.26624	6.43184	4.88785	12.1591	0.9505	1.75885	3.53326	1.1312	0.864905	1.93929
A530064D06Rik	0.444303	0.617296	0.364722	0.878649	1.19121	0.805986	1.05877	1.76813	0.814473	1.2483	1.39718	1.74769	0.672533	3.80316	3.71233	1.86892	1.96466	3.31093	1.43195
Gbp6	2.21158	1.35928	1.82254	2.59086	2.86547	1.76699	2.69065	3.04191	1.3977	1.49741	1.6588	1.7705	1.37041	2.86495	2.82097	2.09002	6.09346	3.53988	4.16678
Ifi30	36.1881	35.7677	32.5358	63.1513	63.3888	61.1118	57.834	129.397	52.0686	60.6486	59.3056	74.0817	57.3141	200.607	153.132	81.7625	147.8	277.069	128.79
Gbp10	1.5547	1.20762	1.6832	2.0915	1.79322	1.29984	1.51835	2.07548	0.929142	1.32997	1.1718	1.33633	0.639575	1.80368	2.03089	1.59265	3.71505	1.74702	1.92944
Lyve1	6.06385	17.1516	17.8531	12.4517	24.9458	27.887	17.8101	8.63687	9.36864	25.8704	17.3676	18.1191	55.7091	14.3763	13.9776	13.6336	17.332	13.3347	20.3872
Wisp2	20.0407	53.089	16.0388	97.5698	59.7429	97.6836	103.711	103.482	51.3736	35.5247	103.524	204.489	22.3761	62.1157	61.8113	146.377	31.9386	99.6919	77.6003
Sla	1.66811	1.92549	1.73614	2.95358	3.00312	2.63654	3.27969	4.19455	1.70584	2.72825	3.50441	3.55447	2.31043	12.4962	10.2938	5.39143	4.70896	8.18828	6.40594
Rsph1	1.0207	1.58526	0.424228	1.26484	0.548577	0.91983	2.70149	0.351948	2.44882	2.53546	2.15627	0.584434	4.32506	1.43318	1.10094	0.879793	3.59029	0.768463	1.12584
Apoc4	1.41845	0.963278	0.911043	1.39936	1.72232	2.26936	1.7046	3.54252	2.10023	6.20485	4.02827	4.14359	4.59651	6.7837	5.76451	5.25647	10.8591	6.53969	3.26457
Oxtr	12.2276	16.6983	11.413	14.1978	11.1788	5.2472	27.4151	21.6622	20.1286	12.0981	22.6417	35.0916	5.00693	41.3948	49.1299	38.1409	19.9276	19.1073	16.8937
4930506M07Rik	2.35725	3.59752	3.7177	4.24534	5.53916	6.60825	5.24651	8.70083	3.37732	5.83356	5.75373	7.51233	5.96292	20.0054	18.8619	8.90815	13.1768	18.2892	7.39213
Mafb	8.31602	13.961	14.6073	14.3583	20.2514	15.5831	17.3442	26.0986	12.6557	19.0058	15.7068	24.5351	17.8564	53.2317	52.5388	28.3766	39.9852	63.1225	23.4285
Trip13	0.398765	0.386221	0.544851	0.514119	0.857411	0.685138	0.598113	1.0914	0.57953	0.434592	0.485694	0.58897	0.494344	1.82284	1.44414	0.945276	1.35763	1.67841	0.598423
Tmem202	0.970971	1.05426	0.939556	1.13845	1.6255	1.15212	1.05908	2.22942	1.25918	0.985077	1.0337	0.963935	0.985976	3.42158	2.02764	0.803363	3.02166	5.3404	1.86375
Tesc	1.53549	1.89315	1.02889	2.22093	0.592368	1.30006	4.38	0.493674	2.17912	3.14734	2.54269	0.888646	0.928407	0.957465	1.18143	1.04014	3.3684	0.515783	2.30645
Cd83	7.49897	6.65576	7.57194	7.99783	11.4886	7.95325	10.0003	17.8771	11.7858	9.49042	9.09067	12.7258	3.53833	31.1745	26.5476	14.3504	34.3778	36.877	18.3236
Trip11	2.23874	3.38062	3.64152	1.74004	1.02654	0.805392	1.4297	1.17289	1.50626	3.80651	3.91189	1.01875	0.608739	2.75294	4.58677	3.3786	0.760173	0.897169	0.462377
Cdca3	1.26317	1.84319	1.73793	2.05558	1.82696	1.79837	2.95779	3.52437	2.01282	1.64941	1.71004	2.28133	3.06801	6.22621	5.64755	2.37257	5.55813	7.34138	2.98184
Creb3l4	0.439435	0.624296	0.510715	0.605577	0.34759	0.609669	0.645679	0.551284	0.666936	0.34973	0.499834	0.665312	2.6939	0.907049	0.601777	0.650082	0.657387	0.770458	0.860461
Ptpn6	3.31731	4.38085	4.4067	7.97991	6.08147	8.16105	8.65559	12.7688	4.24487	10.5594	8.98255	10.4836	7.54156	26.3654	21.8457	13.8191	17.2223	29.9439	17.6926
Osbp2	0.801025	0.998421	0.623472	0.746841	0.652422	0.736688	0.802898	0.427888	0.762281	0.958467	0.693895	1.07111	3.64435	1.13384	0.695986	0.52538	1.59875	0.652488	0.694318
Nkain1	1.14204	1.76273	1.94586	2.30751	2.22645	1.68862	2.00923	3.45779	1.6013	1.37367	1.74309	1.82355	1.46356	6.53135	5.70347	2.43701	4.02278	7.5187	2.42367
Wdfy2	2.40368	3.84171	4.14453	2.18448	0.943849	0.97324	2.42961	2.1267	2.56716	4.87101	5.27154	2.01147	0.902262	5.93751	7.93782	5.16698	1.88252	1.4626	0.548176
Fam129b	24.0617	17.8965	21.0706	28.8815	27.9536	35.1329	25.9078	48.4749	25.2155	25.7231	25.6704	30.8409	32.6731	105.939	92.9375	38.3654	67.2457	107.852	44.7921
Emp3	34.1661	54.1978	46.0552	72.5235	84.576	106.995	104.315	135.886	65.96	79.9544	73.1072	121.723	127.151	248.698	207.328	92.4371	153.614	361.739	170.794
Gbp3	4.93415	4.87056	4.2263	5.97188	5.82189	4.09802	6.3714	5.11928	4.25111	5.24024	4.82561	5.02662	4.41188	5.18002	4.09819	4.74443	5.87407	6.23523	12.081
4930579G22Rik	3.64693	2.99081	2.32602	2.3557	2.15234	5.83264	2.33707	2.70319	5.50459	3.62239	1.37145	1.7757	8.82212	2.84627	0.797397	2.1084	2.6711	1.14824	3.51121
Hmga1	14.7412	6.43215	9.86162	10.7694	14.9846	11.6195	17.3303	25.9276	13.1834	15.4659	8.32915	21.8106	27.4957	56.1839	38.1572	18.4436	32.6368	44.11	20.1318
Ebi3	1.24395	0.939722	1.52476	2.05466	2.12291	1.47444	1.94346	3.52528	2.26356	2.19522	2.03378	2.9163	1.70199	6.36358	4.38984	2.31533	5.56691	9.05798	4.15557
Prom1	1.01517	1.38925	0.647757	1.46498	0.379987	0.484417	2.4193	1.33656	1.8336	5.02158	2.1522	1.64946	1.22731	3.9642	1.05948	1.61666	2.92512	0.676097	1.562
Csf2rb2	2.75456	3.07377	2.8151	3.75775	3.82777	3.93809	4.22591	6.98425	3.03045	4.8398	5.24859	6.03458	4.59931	13.639	10.932	8.21446	9.09317	9.55801	6.47032
Ces1f	44.3528	40.8702	39.8924	34.7627	18.7253	22.5835	25.5492	17.9802	43.0124	36.0865	23.3933	14.3291	43.3129	9.13881	15.6506	18.7309	34.2467	9.17456	10.7508
Coro1a	14.4015	20.5397	17.8962	38.7112	27.8425	32.5425	34.3309	65.2669	25.1624	35.6757	34.1375	44.322	29.9994	114.014	96.3288	51.8926	67.0478	135.11	90.5251
Stmn1	16.1843	19.6039	14.4724	26.8371	24.3885	19.6801	30.6184	43.8395	22.7066	17.6776	19.8352	25.7448	18.2114	61.8561	48.7239	24.2142	49.6361	90.1777	36.8606
Myof	4.19738	7.85797	8.40251	8.44315	10.6864	10.848	12.1134	14.29	6.48237	12.1359	12.4226	12.7492	9.14289	36.9831	39.8028	18.2643	18.8335	28.8539	11.6414
Upk3b	13.6597	31.2382	46.8425	45.5961	64.5867	106.843	38.4234	35.3712	25.32	66.9866	31.052	46.6212	114.214	17.2277	26.6566	40.0822	28.9619	46.0196	92.3646
Hpn	1.27073	1.72331	0.691055	1.7775	0.640471	0.672016	3.33011	0.333512	1.92281	4.29061	2.44503	0.561213	1.02163	1.90108	1.49758	1.94474	4.42444	1.0957	0.765516
Foxm1	0.808206	0.959243	0.721534	0.722658	0.734302	0.585892	1.13649	1.3642	0.859693	0.66176	1.01959	1.14104	0.793989	2.93036	2.53078	1.15665	2.05108	2.60004	0.742203
Cyfip2	0.366639	0.463911	0.576458	0.787967	0.651967	0.904481	0.645501	1.29408	0.324021	1.1046	0.964913	0.656788	0.812477	2.25347	2.8377	1.50893	1.71172	2.46718	0.967553
Tpcn2	6.01433	7.11562	5.98294	7.63598	7.74621	5.67299	10.026	14.3916	8.24082	7.59142	9.36212	12.4313	5.32212	30.5635	25.7877	13.3879	24.221	30.1596	13.5254
Psap	669.452	663.261	628.627	909.617	1013.29	899.9	835.713	1786.05	745.046	766.797	917.711	1087.24	805.635	3572.75	2632.51	1320.98	2224.57	3485.88	1435.72
Syt15	0.382602	1.12892	1.03172	1.5323	0.484713	1.06315	0.885856	1.38714	0.717339	1.83068	1.4888	1.54423	2.18401	1.07822	0.880922	2.5744	0.961821	0.658654	1.89157
Tmem151a	1.23673	1.97091	2.15871	2.70504	3.20991	7.28988	1.94467	1.73859	2.1092	4.13469	2.17111	2.30013	5.66751	1.05977	1.46169	2.50792	1.68673	2.81146	5.85643
Tlr7	0.776573	2.23297	1.92679	2.06419	2.7218	2.05144	2.54289	2.95166	2.23578	3.20627	3.05234	3.55942	2.49266	8.6124	7.77061	4.27898	6.58358	6.11495	2.65891
Lst1	4.34699	4.52158	4.47144	11.4464	6.13069	5.32662	9.4931	11.3278	8.72466	7.09411	8.37733	9.72648	12.9436	25.5404	12.6595	7.94972	17.4296	35.234	18.4341
Lcp2	1.27914	1.86355	1.62703	2.76531	3.30076	3.05681	3.23473	4.40082	1.92694	2.68561	2.90903	4.1514	2.96443	9.92608	8.48701	4.59397	7.50493	9.78774	4.94983
Stard6	0.898934	0.94555	1.29567	1.16475	1.1228	1.91037	1.22556	1.70719	0.749482	1.15748	1.22282	1.52525	5.8668	2.35317	1.79606	1.71435	1.03076	1.74611	1.27092
H2-DMb1	4.13385	5.7503	4.92541	9.11499	10.8587	7.62479	8.63627	19.33	6.92725	9.07378	8.90223	13.0014	5.41794	31.2706	24.4107	13.1543	18.5693	34.2696	21.0897
Efr3b	0.757255	1.57908	1.17209	1.36125	0.961291	1.65777	2.32687	2.96223	0.696223	1.66771	2.13751	3.09223	1.63268	5.33808	5.70338	2.83433	2.30262	3.6917	1.70176
Wdfy4	1.03657	1.71685	1.39979	1.62698	2.0078	1.61311	2.07778	2.63832	1.30556	2.96377	2.84284	2.27374	1.17402	7.34296	7.60957	4.17847	4.2074	5.17737	3.09515
Slc43a1	20.1332	9.04474	15.9351	9.62211	16.1702	18.9862	6.3351	7.89456	16.2672	13.4973	10.068	10.6778	38.3692	3.79883	5.03396	6.51695	7.18354	4.70077	14.7006
Cytl1	4.96341	11.6042	8.30212	16.7032	2.37641	3.23085	8.6897	2.66731	7.24379	13.5667	10.4298	16.6876	18.5238	4.27082	3.62602	6.51951	3.11789	3.9029	3.89873
Uhrf1	1.30999	1.3321	1.26221	1.90757	1.40479	0.965553	2.34791	2.56584	1.39969	1.55115	1.63512	1.74821	1.09221	4.93132	4.5272	2.46241	3.12226	4.48755	1.81162
Cxcr4	5.06228	4.80661	4.75831	6.50471	9.54502	9.03808	11.1637	14.592	6.98011	6.64011	7.82665	10.8234	5.95679	23.6813	27.7559	15.4312	24.821	30.3358	13.5765
Nup210	0.68738	2.43387	0.957466	1.20677	1.59518	1.12432	2.47593	4.71881	1.14065	1.65087	2.15362	2.47229	0.672184	5.31233	4.19499	4.58491	2.45728	4.40331	1.3046
Lrrn4	2.45409	6.96787	11.2854	7.86622	15.8532	30.3838	8.51673	7.95712	3.59259	14.6638	7.89741	11.0292	20.2182	3.82518	8.12346	10.2383	6.84019	9.66641	13.8375
Cldn10	4.63436	6.81936	2.30497	5.67895	4.35368	7.29447	13.0968	3.75428	8.04714	9.4992	7.82466	1.80374	13.203	2.56139	3.81948	3.41433	18.5269	4.06397	7.72061
Cacna1e	2.54806	3.4453	2.19658	1.61948	1.60524	2.26845	2.47295	1.41689	2.43784	4.27615	5.20427	2.67283	0.931888	0.793815	1.98533	3.50144	0.580869	0.775822	0.697231
Itgb7	2.7004	2.63264	2.1221	3.95708	4.6392	4.98856	4.35376	9.16215	2.86394	4.13298	3.96283	5.49431	3.26546	13.1129	13.7365	5.54338	9.90536	16.4186	10.8161
Cdt1	1.45661	1.47013	1.568	2.42447	2.10329	2.13805	2.59271	4.67199	1.92932	1.99164	2.44926	2.67674	2.67814	8.02045	6.82661	2.67877	5.92422	6.82199	3.894
Tmem221	1.8405	2.20984	2.32387	3.47523	2.02962	6.68502	1.85303	1.33378	2.77639	4.43233	2.26575	2.76681	8.12575	1.12094	1.05623	1.93467	2.5639	2.23571	4.56633
Nostrin	0.955313	1.14088	1.04571	1.45112	0.87259	1.74328	1.86656	2.99186	1.08748	1.56669	1.15234	1.94482	1.84205	4.41671	3.89769	2.15808	2.68742	5.38321	1.61531
Unc13d	0.341649	0.420441	0.303292	0.813928	0.595106	0.818456	0.762253	1.23305	0.398014	0.627942	0.719641	0.579599	0.509888	2.28324	2.09494	1.28004	1.93703	2.28998	1.32267
Vnn3	8.526	4.77053	6.91718	4.53096	2.63127	3.80555	4.7335	1.59397	8.24383	4.37602	2.7259	3.21408	8.38862	1.09138	0.892108	1.95748	2.72832	1.22057	0.868507
Cerk	5.63861	7.20265	6.73094	7.20133	11.7094	9.35813	9.46454	15.7667	8.32502	10.2319	9.74865	12.5839	10.0117	35.4863	30.2848	14.7623	25.2648	33.6506	12.504
Megf9	3.56021	6.64646	8.13821	3.08958	2.81047	1.8752	5.15736	3.00189	3.08791	6.52539	8.16883	4.70837	0.987595	5.41249	12.9351	9.34079	2.81178	1.99885	1.5038
Fam180a	1.69632	2.11181	2.38129	4.00688	2.4104	9.21269	2.57017	2.94094	2.44988	4.67593	3.79198	3.32943	7.4748	2.04309	2.70929	3.1483	3.84281	3.23595	10.5957
Clstn3	1.92072	2.21971	1.75237	2.58473	3.12678	2.13357	2.46453	3.26773	2.80971	1.43997	2.20774	2.99124	1.43876	5.31797	4.78888	2.85155	9.63819	4.24329	3.95623
Gpr137b	4.4645	4.9854	4.87866	6.30013	7.03433	6.41884	5.79444	10.8099	5.89906	6.41139	7.21206	7.35807	5.26127	18.8556	19.679	10.4246	15.4652	24.4167	9.05476
Slc6a4	0.95847	1.45754	1.62501	1.3561	1.14251	2.72022	1.22882	0.610789	1.05447	3.12603	1.07873	1.4207	3.98293	0.521516	0.486561	1.13299	1.06065	0.790191	1.99265
Cdc20	1.12347	1.22129	1.08871	1.73843	0.933001	1.82026	2.66329	3.03105	1.95098	1.12545	1.28425	2.09727	1.87207	5.1233	4.42565	2.33981	4.70171	5.59115	2.42289
Fbp2	2.54242	2.79526	0.903808	2.05295	1.97362	1.52268	5.80703	2.06387	3.69171	3.81112	4.05463	1.35553	0.830883	2.66505	2.98816	2.07923	8.19819	2.23269	1.45996
Mfap2	1.76244	3.14759	2.11142	3.56289	2.89618	3.32079	4.12582	5.7926	3.1516	4.94719	3.53992	5.78455	8.81047	11.8744	10.1436	3.46658	16.0118	10.5019	10.286
Batf3	1.63923	1.44584	1.41288	3.49728	3.36533	2.94828	4.5188	6.18761	3.04577	2.00972	2.09416	4.52051	2.09862	9.75236	6.13364	3.54732	5.91264	11.6811	6.76996
Gm6484	2.85017	2.32262	3.41898	4.82196	2.93736	3.96651	3.71982	8.10098	3.18509	3.25	3.84148	2.92192	3.1178	3.61034	4.27713	5.58697	4.04662	7.30557	15.4079
Nrgn	1.47619	0.630573	1.45152	1.8588	0.942868	1.37576	0.981836	1.03812	2.00407	2.42693	0.536805	1.15115	3.66888	2.53109	0.626399	1.58975	0.879873	0.940103	1.13877
Folr1	0.846998	1.46374	0.855792	2.01809	1.6203	3.79536	3.38518	1.09976	1.92159	2.13591	1.44084	1.57383	2.17101	0.783151	1.24036	0.947284	4.83886	1.66877	5.35382
Rgs10	9.82116	13.1194	12.846	20.0019	20.7294	20.4163	24.6751	35.9759	20.6691	19.7787	20.6978	33.2723	28.2631	62.9598	45.5151	24.7124	45.0102	91.3468	42.2266
Pdk4	53.8869	22.7659	39.5852	12.4375	64.2125	43.6691	26.834	49.9962	52.586	32.6256	19.6813	40.8596	58.0457	51.9087	55.8303	29.4693	55.4409	58.8358	14.8019
Agt	154.731	109.641	116.146	115.176	75.908	94.4162	114.975	44.4517	145.475	110.871	76.9674	99.8359	265.025	15.6083	16.289	46.8734	65.0119	22.7024	51.4714
Kif23	0.670649	1.04879	0.837414	1.15216	1.39357	0.832694	1.28914	1.36742	1.04714	0.986962	0.968882	1.10781	0.539535	3.05346	3.04918	1.48839	2.1758	3.12886	1.06319
Dhcr7	4.36525	5.34361	5.54852	6.11644	7.37523	6.07643	5.90831	11.7918	5.19165	5.52718	7.72253	8.02609	4.9429	22.9812	22.3236	9.65383	14.4811	16.4375	14.1067
Cd37	8.28733	11.2724	9.53156	18.2768	21.8096	21.0748	22.0298	33.2696	14.5991	26.3585	21.0831	29.1853	19.3793	61.5546	43.7307	29.45	50.3901	76.291	48.1064
Mmp19	9.78378	12.2807	11.9149	12.144	17.6146	14.1474	12.8511	18.8999	11.511	12.4107	12.8212	14.3466	10.5252	58.1013	49.3801	19.5723	29.4592	35.9504	15.7532
Mob1b	2.72898	4.53487	4.99943	1.68213	1.95794	1.11861	2.47628	2.16636	1.59876	4.83698	5.18061	1.77683	1.02626	3.88678	7.14782	5.92031	1.35512	1.60267	0.598997
Ptpn4	2.1893	3.30777	3.43147	1.34294	1.15638	0.886376	0.884798	1.03976	1.38516	3.23265	3.15711	0.777926	1.62145	1.02854	2.26829	2.57691	0.676351	0.407999	0.568932
Cd2	1.58949	1.40157	1.21298	2.55375	3.97825	4.59731	2.78314	3.78354	2.77772	3.80883	3.64792	3.81306	2.08045	8.33517	4.3262	4.31277	6.35808	10.4835	10.4844
Mt2	199.078	214.082	143.27	336.958	283.618	816.208	301.651	345.1	309.158	180.267	173.266	311.267	328.428	310.255	246.18	189.544	249.245	367.08	506.458
Tnfaip6	1.41387	1.3452	1.2028	0.91167	2.38946	2.7167	1.61209	1.71187	1.64519	1.93894	1.326	1.45392	1.72942	1.83186	1.74093	1.74838	1.57996	2.17962	2.16771
Aqp9	0.96613	1.05787	0.582407	0.833662	1.85479	1.49977	1.73374	1.80548	1.00373	2.83828	1.77895	1.46701	1.15901	5.48865	2.71502	1.83066	3.70001	4.59951	1.48656
Mthfd2	3.15386	2.04772	1.71379	2.97234	4.35668	6.09981	4.00763	6.08628	3.32965	3.72895	3.04976	4.08667	2.14306	10.7367	8.33279	4.34999	9.70481	9.00208	4.50961
Sms	2.04672	2.19543	2.20311	2.61295	2.79733	2.85677	2.8021	5.12588	2.35986	2.30035	2.79005	3.75943	2.89717	9.3257	8.67096	3.98333	5.92008	8.68547	4.20261
Cdh3	0.623779	1.34629	1.56052	1.77001	2.1244	5.00616	1.79435	1.15593	1.19361	2.29762	1.40415	1.66293	3.24844	0.778385	1.12073	1.136	1.61481	0.996289	3.55704
Fgf2	5.28807	8.36973	9.96168	3.22608	3.7778	2.68319	4.52667	3.24911	4.67926	9.02866	7.13011	4.65443	2.66944	1.88744	3.16033	5.51035	1.1685	1.40634	1.33614
Klhl28	1.14152	1.95877	2.25745	0.710229	1.01726	0.875188	1.02877	1.08748	0.782177	2.69533	2.73312	0.911822	0.41786	2.56313	3.4521	2.81288	0.6901	0.919855	0.360665
D630033O11Rik	0.893007	0.398976	0.390137	1.03922	1.33981	1.1441	0.912857	1.7557	1.172	0.570265	1.36502	0.821466	1.51006	2.2494	0.938807	0.796652	1.73279	4.28252	1.03049
Calr3	2.66055	2.08747	2.47358	2.09522	2.38431	2.92645	2.59553	1.97723	2.83194	1.98629	2.28965	2.82336	7.75557	1.98309	1.56096	2.16814	2.42433	1.85878	2.23624
Slc38a1	0.607107	1.14333	0.92451	1.11258	1.37238	2.28458	1.32448	2.1221	0.774591	2.18012	1.80278	1.59507	1.62896	4.79645	5.61676	2.74029	2.66346	4.15086	2.07177
Tnfrsf11b	1.09336	2.92562	4.64286	2.52328	8.2466	18.059	6.90017	4.04923	1.38226	8.49675	4.4747	6.93589	11.2233	5.747	6.12816	4.80233	4.67644	6.02851	7.7417
Hmox1	17.5124	26.4789	20.8513	38.6417	36.9547	41.0036	43.8018	54.6588	37.2972	32.677	34.3514	46.8798	46.7169	130.195	103.92	42.7396	97.2433	120.02	45.1758
P2ry6	4.74611	8.58006	7.70958	8.99901	13.0325	8.17311	11.1676	19.2423	9.46952	11.601	9.53333	16.4556	10.684	33.9668	28.9854	14.5102	24.8209	42.4889	19.723
Ankrd5	7.34198	5.12708	4.96879	3.91913	3.71536	3.05891	2.85419	1.91817	5.2077	4.10083	3.22364	2.40097	5.15093	0.824916	0.714291	1.84926	0.853577	0.634409	1.16122
2310022A10Rik	4.28779	4.60168	4.1828	5.22484	5.12726	4.38026	5.8508	9.35136	5.12615	5.41298	4.86243	7.0735	4.79088	20.3191	16.5268	7.53878	14.2305	19.628	8.38208
A630007B06Rik	2.63449	3.74527	4.40896	2.10267	1.3901	1.01601	2.18276	1.67011	2.00874	4.29366	4.32753	1.34238	0.651299	3.03448	4.56983	4.67385	0.772019	0.83695	0.450672
Darc	3.02299	5.83988	5.00948	6.40235	4.5174	6.79996	6.599	11.2913	4.5098	5.61695	7.14863	9.67922	20.1901	8.7101	5.06276	9.1152	7.15104	10.8992	9.46578
Tnpo1	9.01481	13.6922	15.4481	6.46227	5.37292	4.10673	6.26744	5.71434	6.36747	15.7701	16.8506	4.67884	3.74746	13.5429	23.801	18.3375	5.12802	4.85302	3.11997
Slc39a11	6.51437	7.64676	7.35828	8.60104	9.66988	6.93669	7.97771	13.8144	6.49203	7.57739	10.0261	10.5582	7.05428	30.099	32.5206	12.6469	17.442	25.5039	12.0709
Slc16a3	0.836393	0.972575	0.634922	1.37998	1.36221	1.53492	1.46628	2.29331	0.983081	1.05051	1.2392	1.56354	2.1504	4.17725	3.6806	1.66763	2.22741	4.88388	2.25647
Acot1	1.31196	2.27592	0.878347	1.28446	0.419942	0.761819	2.41485	0.806828	2.57019	3.33552	2.21274	0.441112	1.15838	2.8707	2.43374	1.01401	4.8887	2.86223	0.976448
Socs4	2.49087	4.02377	3.35233	1.58216	1.00923	1.00167	1.91235	1.72625	1.61249	4.54193	5.0366	1.88975	0.906871	3.2861	5.27061	4.90247	1.08311	1.19156	0.497439
Cgref1	0.767754	1.60569	0.981303	1.55324	1.47517	1.13241	1.66309	2.2514	1.20589	1.14808	1.26046	1.278	0.691949	4.55204	3.76952	1.36309	2.77128	5.24429	1.6647
Runx1	0.76505	1.01448	0.877247	1.08718	1.55361	1.12196	1.34128	2.51581	0.785246	1.46749	1.50286	1.67316	1.21155	4.16407	4.43969	2.24182	3.45463	3.55041	1.87903
March1	0.891706	2.06797	1.80037	1.5699	2.56226	1.77282	2.06512	2.93075	1.58811	3.35425	3.18318	2.54967	2.64532	8.96628	7.39442	4.21242	4.25104	5.07659	2.92384
Igfals	7.30907	9.31947	8.98969	8.95704	9.88152	4.93527	15.7538	17.4897	8.34223	5.65997	9.31466	18.9959	3.66787	16.7137	14.2767	12.6833	36.4883	16.1798	20.7759
Gyk	2.57581	3.20274	2.07779	1.63198	2.47008	1.88458	5.06389	3.07694	3.15662	5.94583	5.05753	3.23646	2.03374	7.67576	11.9472	4.27364	7.51649	4.47973	3.51502
Rpp25	0.758892	1.0666	1.0487	2.23029	1.95115	4.5832	1.4013	1.15909	1.35771	1.92856	1.17224	1.307	4.45515	1.07774	1.2342	1.45354	1.69403	1.98381	2.73499
Plekho2	9.20268	14.9721	14.6886	18.8591	17.2444	18.0627	21.9757	27.413	12.3941	19.1334	20.4688	25.2296	15.2829	65.3413	61.3066	29.2499	43.9256	52.646	25.9372
Elk4	2.24136	3.09007	3.49959	1.69627	1.14948	0.653158	1.59165	1.55179	1.44826	4.07344	4.13183	0.984461	0.885993	2.20249	3.83609	4.07338	0.793335	0.838847	0.435311
Efhd2	19.0423	21.483	19.9369	28.8231	29.9045	29.6722	29.1754	56.122	24.1344	27.5824	29.94	38.6658	27.8102	98.072	83.3581	43.4979	64.3022	110.392	44.5078
Gas7	6.01178	11.0128	10.4189	9.42414	19.0646	11.6558	11.7313	16.7199	9.93072	13.4209	11.7912	12.5025	12.4889	38.4094	34.6136	16.1653	24.571	36.8619	13.4947
Plekha6	0.601778	1.16613	0.702838	1.37901	1.80074	2.01844	1.27881	3.75894	0.789177	1.64925	2.59014	0.715971	1.69372	3.71018	5.5968	3.19415	2.3371	4.35354	2.92786
4930470H14Rik	8.05645	10.3029	10.3161	4.2215	4.36685	3.60049	5.20388	5.0271	4.68305	9.47266	12.5358	4.29223	3.0737	8.35811	16.0245	15.9654	3.51007	2.88453	1.39302
Sdc3	13.5004	20.644	16.6559	24.3425	25.5021	21.7262	28.2303	37.4549	19.7378	28.2306	29.0862	34.0697	19.4442	84.5301	81.8272	41.5658	55.379	72.3717	30.288
Abcg3	0.45559	0.984674	0.836525	1.16272	1.45756	1.09656	1.59114	1.8095	0.5944	1.50065	1.47919	1.37824	0.677169	4.02001	3.50328	2.02173	2.51118	3.83877	1.77911
Ms4a6c	5.30032	6.62723	6.83116	9.41406	10.5874	11.2165	9.1801	11.5022	8.72041	11.7358	9.06983	11.152	12.4369	37.5477	24.9214	12.3927	20.9978	28.9924	16.6804
Aprt	25.2607	19.568	21.7083	36.3019	32.7947	39.6607	33.5758	62.8427	37.2573	31.9013	26.4099	37.7077	46.1476	96.7185	80.0815	34.6982	61.5773	145.272	71.3869
4930502E18Rik	0.617585	1.02615	0.316926	0.824781	1.22428	0.861061	1.02075	2.39487	0.600509	0.544012	0.997391	1.22801	1.88186	2.52028	1.774	1.606	2.5382	2.25623	0.752422
Bst1	3.05083	4.76483	5.6107	7.10973	9.69474	22.6388	6.30459	6.82474	5.02988	8.95816	5.36523	7.87459	16.9506	7.96964	7.74128	6.61643	7.81876	11.2517	19.52
Acer3	1.99937	2.90002	3.24264	2.79255	3.70736	3.79318	3.95317	7.72228	2.67773	4.0792	4.68586	4.97609	3.80629	11.4418	12.237	6.08613	8.74819	11.1607	4.65592
Rasal3	0.791654	0.613624	0.718024	1.28697	0.839528	1.45157	1.24877	1.79245	0.711852	1.93005	1.36818	1.09396	0.535865	4.31178	2.90935	2.07375	2.42284	3.66629	3.32396
Grrp1	5.69811	5.28819	3.41703	12.5085	5.91154	9.41477	7.64489	10.7068	5.83862	6.10586	7.92752	10.4984	19.1385	6.10367	3.59008	8.37425	8.48733	9.59279	11.9536
Ccna2	2.46185	2.35888	2.27253	2.48824	3.47822	1.87433	3.36696	4.80992	2.9437	2.5403	2.47976	2.36732	1.8877	7.98626	7.31644	3.06586	6.15696	7.99593	3.54095
Tnfaip2	7.13086	5.7747	6.00888	7.92489	9.66411	12.3437	9.0548	10.9066	7.55363	9.21735	8.14623	12.5915	8.65163	27.5403	24.8156	13.0162	24.0701	24.8217	10.8229
Ly86	4.08102	5.45598	4.94993	8.1396	9.73396	8.4861	10.6024	15.264	6.64608	9.16769	9.79611	12.7366	10.7589	28.9554	21.2357	13.6118	22.8904	37.5176	20.205
Csf3r	0.404526	0.594462	0.418944	0.599254	0.95785	0.855723	0.860209	1.39647	0.514835	0.828001	0.802952	0.997892	1.26178	2.30818	2.1085	1.72515	2.41188	2.23258	1.12122
Cklf	3.28317	3.91941	2.58412	1.94787	2.52401	3.88829	3.44807	4.99881	2.76617	4.24673	3.94033	4.47238	2.70071	11.1633	9.2208	4.89083	8.31012	12.3585	3.53679
Renbp	9.08826	10.498	8.90032	14.3109	11.601	12.2539	13.4069	19.2178	12.2246	11.6599	10.448	16.0236	17.7305	42.4513	31.138	14.271	30.2797	50.6267	21.2632
H2-DMb2	3.63996	5.30217	2.308	6.98774	5.89072	5.50427	5.70041	12.1713	5.7104	7.814	7.60962	8.05856	2.97234	20.4189	15.745	11.4079	12.848	22.4945	15.8618
Itpka	2.08091	1.35953	1.73847	1.90705	0.706159	0.95384	1.10703	0.574259	2.18111	1.47492	1.1965	0.560265	3.02212	0.374121	0.471134	0.381513	1.35687	0.561981	0.452772
AA467197	4.34648	1.24353	1.85881	2.38527	1.79398	5.81182	3.53835	2.06434	4.46193	1.43115	1.25393	2.49018	3.56716	2.50773	0.70621	1.36032	2.85841	2.46085	2.65352
Gpsm2	0.793802	0.919565	1.34788	1.25369	1.60968	2.09675	1.33179	2.42678	1.48402	1.68286	1.29873	1.62507	1.73659	4.49885	4.23702	1.90394	3.17301	4.86931	2.16594
4931408A02Rik	2.83787	2.58314	2.22478	2.8025	1.44719	2.751	1.78597	0.572671	2.73496	2.79792	1.43049	1.75861	4.54779	0.530452	0.367809	0.847084	0.947913	0.553702	1.17542
Hspb7	3.96113	8.26735	3.5644	8.8335	3.80064	4.39782	8.70554	7.35039	8.35296	6.86285	9.35142	12.4598	2.88238	19.1865	25.0204	10.0543	8.21503	23.644	10.8604
Gpr137b-ps	3.8639	5.4818	4.79194	5.39593	5.55096	4.42661	6.13616	9.86109	4.98371	6.21159	5.58718	6.57808	4.04625	16.2879	16.9087	9.0349	13.4254	19.4368	7.77065
Daglb	7.16048	10.3951	9.91369	12.1158	14.3947	15.2511	11.6344	25.8958	9.94509	14.653	16.1962	16.5219	15.1867	47.5631	46.9605	22.8347	25.8587	41.7706	23.4305
Plaur	7.25692	5.7489	4.6966	6.73678	10.8663	16.3501	11.491	18.6859	7.7095	8.95458	9.38638	16.2819	10.7235	34.0839	32.9426	15.4403	23.5816	36.8292	19.3943
Irf8	4.5255	5.13865	4.37428	6.95676	6.9499	5.66781	7.76558	11.9232	7.23927	8.61045	8.55821	9.2921	6.79071	25.5392	20.1858	12.0068	22.6448	24.1259	17.4821
Aurka	0.727166	0.658457	0.767524	0.911718	1.41295	0.729377	1.32619	1.55587	1.13821	0.893119	0.799563	1.04991	0.878421	3.17266	2.73271	1.35865	2.60026	3.40437	1.77277
Wdr92	22.5249	14.3336	17.0915	17.3189	28.7444	66.7531	18.7294	19.5707	16.0229	14.7823	11.118	14.844	20.2053	12.767	10.7082	10.1821	17.054	17.9593	23.0592
Colec11	0.771563	1.44321	1.33655	2.14914	0.900524	2.00356	1.31153	0.55388	1.11927	1.74681	2.84604	1.43114	2.5286	1.43225	1.01239	1.69248	1.67183	0.971384	3.01329
Enpp1	0.507313	0.98854	0.70782	0.955537	1.48968	2.02322	1.44448	1.98446	0.714865	1.88509	1.57135	1.2847	1.45257	4.62313	3.94916	2.07286	2.55756	3.43358	2.00879
Gpx3	638.793	402.939	417.729	471.608	321.144	377.259	340.756	206.856	531.578	669.131	406.772	322.944	1299.39	234.784	140.362	235.881	345.659	201.146	280.315
Slc6a8	8.33175	9.4273	7.77635	9.54805	8.70144	7.65342	11.0223	14.4494	9.82816	11.0126	11.1514	10.4528	6.40036	31.0871	32.4793	14.3486	24.7506	28.8575	11.4478
Slc26a2	2.72447	4.43708	4.57697	2.44686	1.27484	1.40674	1.81645	2.56697	2.13283	4.77487	4.97337	1.42951	0.729667	3.64664	5.52071	4.91664	1.08726	1.30899	0.714773
Ccl5	7.32755	3.9079	7.52999	13.9875	4.85357	4.22481	8.09709	12.6538	6.22154	4.63388	3.86204	8.3576	2.67659	12.0695	10.9159	6.29334	21.6054	13.3058	7.27561
Ramp1	0.661576	0.893201	0.554807	0.913541	1.0905	0.655468	1.50966	1.75098	1.36795	1.89556	1.38429	1.87637	0.841042	4.63662	2.32833	1.28592	2.48822	2.54688	1.58613
Ybx2	4.39098	3.18703	3.81363	4.32775	4.31484	4.19551	3.24622	3.27155	4.44597	3.85249	3.3692	2.72366	14.389	3.53133	2.00109	2.68672	3.44907	3.05715	3.26556
Racgap1	1.57014	1.4921	2.06652	1.90288	2.49533	1.62598	2.78157	3.00391	2.10432	2.12304	1.96551	2.33771	1.71977	6.35879	5.52756	2.6179	4.52223	6.11926	2.19003
Gpr34	1.14483	3.14593	3.04631	4.26582	4.0951	4.42808	7.37071	3.65572	2.51225	5.07667	4.95449	7.67095	7.36393	7.473	6.64765	6.17949	8.06268	7.41599	5.52411
Apold1	8.42067	3.46749	5.60761	1.75379	5.7148	14.3557	4.56721	3.51684	5.11396	4.47774	2.42199	8.73527	4.39985	1.62696	2.30403	3.4025	4.43291	2.12445	2.84903
Shisa2	3.82348	5.07585	3.09327	3.13092	1.61937	1.82045	3.11912	1.25265	5.48032	3.01268	2.26879	1.9381	2.11723	0.93627	1.11444	1.41783	1.61667	0.734885	1.2853
Amz1	1.4872	1.74822	1.20483	2.58179	2.91455	2.83211	2.94403	4.37429	1.82298	1.63902	2.69285	4.20519	2.17634	8.60528	6.75609	4.08858	7.09667	9.5828	5.14353
Incenp	1.85842	1.69888	1.68134	2.39521	2.15753	2.09627	3.04722	3.46669	2.37423	2.47783	2.49473	3.56179	2.90649	8.1747	6.84762	3.35562	5.58417	8.25085	3.86948
Trim56	3.18969	5.26597	5.71468	2.35537	1.95615	1.61318	2.6222	2.60369	2.25528	5.82824	6.59602	2.64404	0.747267	3.55181	5.64736	5.74622	1.48192	1.15746	0.58541
Clec2g	0.350081	0.571019	0.491856	0.525502	0.876413	0.958251	0.91458	1.52391	0.487021	0.872012	1.37891	1.29491	0.937092	3.22814	2.88708	1.23894	2.64213	2.55402	1.93138
Cd14	12.646	11.4387	13.2072	14.1291	13.9015	16.5637	18.1533	18.318	20.0937	17.1565	14.671	17.1733	23.8507	34.4142	26.151	16.4609	33.716	41.876	26.3426
Fmo3	2.51679	4.29058	6.10723	5.74093	11.1482	12.4104	4.98923	3.36017	5.52919	8.02517	5.91522	13.4128	19.2076	3.35618	5.94896	7.93653	9.18771	9.75885	15.8345
Fxyd3	1.89138	3.42045	1.80875	1.94167	4.58354	9.01903	3.18073	4.27292	5.18341	3.9438	2.90709	7.74804	7.36841	2.22251	3.56233	4.73699	2.29786	3.45806	10.0168
Neurl2	2.26357	1.91805	1.68403	3.22353	2.44991	1.83237	3.2457	4.09336	4.2158	3.14379	2.60119	4.79713	2.14292	8.43244	5.50678	2.80323	7.43392	9.67429	5.12769
Pttg1	2.74433	2.93854	3.28699	4.8199	3.33475	4.6395	6.4375	7.05406	6.07897	4.03507	4.39755	6.13206	4.81035	13.0266	8.67022	4.77941	14.1646	16.6775	9.47503
Adamts12	3.01407	3.38126	4.16202	1.79061	1.28923	0.912628	1.94056	1.3241	2.55332	3.67995	3.14572	1.6358	0.618016	3.08053	5.36599	4.17487	1.17722	0.939223	0.322672
Cxadr	0.927473	1.83662	1.78646	1.6643	2.06031	5.79728	1.72651	2.08668	1.22928	3.00092	2.11938	1.27726	4.61465	0.978187	1.62668	2.47214	2.00125	1.6473	3.18906
Unc93b1	29.2919	36.2899	29.8395	47.8016	53.025	45.3134	49.2848	84.3782	47.4954	47.1705	47.5905	67.7118	55.5553	150.399	112.569	62.8753	114.435	181.289	77.9128
Naip5	0.527834	0.791739	0.543194	0.961261	0.994797	0.827475	1.16802	1.22784	0.828036	1.51745	1.5171	1.35502	0.971526	3.69303	3.40814	2.22541	2.61489	3.30254	1.92133
Lctl	13.0916	15.8928	18.2573	26.1777	42.7088	42.4165	17.6792	83.1775	9.36349	18.5453	31.6435	30.6268	12.9661	53.7493	57.9149	47.3422	69.7243	61.2015	75.0881
Cobl	0.462454	0.836924	1.13356	1.0808	1.87376	3.42568	1.10025	0.846666	0.594142	1.86402	1.20446	0.788911	1.65502	0.532808	0.784419	1.11333	1.01953	0.93219	1.49481
4930570G19Rik	1.96733	1.94711	1.68646	0.903181	0.64027	0.829313	0.443279	0.913609	2.57011	1.34516	1.03595	1.25762	0.855115	0.601599	0.323628	0.570477	0.606994	0.6849	0.428385
Stmn4	0.697662	0.86493	0.962986	1.12944	2.10277	2.61815	2.00763	0.718146	0.863795	1.10351	0.726562	1.46407	1.3412	0.583182	0.344736	0.551268	0.526298	1.56907	2.3168
Ikbke	3.20088	3.82016	3.35767	4.89465	4.78407	5.89793	4.69423	8.61127	3.89295	5.02969	5.29375	5.95047	4.87636	16.4676	13.672	7.8593	11.7026	18.4784	7.11763
St6galnac3	0.509148	0.877645	0.508521	0.609015	0.463103	0.531816	0.876567	0.926699	0.539492	0.783606	0.809975	1.36635	1.69629	0.605601	0.745001	1.09485	0.972176	0.476336	0.719814
Cadm4	1.90463	2.17397	2.29717	4.64253	3.72558	9.54408	1.9858	3.70293	1.93412	6.36062	4.51128	1.91576	6.93563	3.41211	2.75194	4.80788	4.99385	3.21291	9.06614
Neurl3	4.00424	4.16408	3.8474	4.97827	7.39413	4.94994	5.88242	10.9137	6.07742	6.45411	6.75279	8.76269	4.48026	17.0591	14.2443	8.8599	16.7148	24.7616	10.6362
Fam70a	0.579538	1.00934	0.586297	0.677252	0.624896	0.922387	0.761058	0.646309	0.507416	1.52189	1.18017	0.96278	1.66002	0.541612	0.617615	0.916718	1.02113	0.439983	0.514994
Rad51	0.622835	0.648044	0.504331	0.521864	0.531432	0.47451	0.840623	1.03215	0.780038	0.611175	0.366292	0.783179	0.47999	1.68482	1.69006	0.870009	1.79002	1.57342	0.683197
Klrd1	0.414259	0.438101	0.651219	1.04555	0.919701	0.846633	1.88425	2.39031	1.04964	1.16874	0.972235	0.847741	0.512184	2.12202	1.72855	1.53328	3.13281	1.73349	1.64048
Acap1	0.999724	0.651988	0.528625	1.4655	0.637738	2.07253	0.887555	1.06264	0.825234	2.34608	1.70383	1.29439	0.784449	1.67872	0.87821	2.10603	1.83308	1.09516	4.28595
Cldn22	3.64016	3.22212	2.73103	3.83135	1.90173	3.20676	2.7302	0.961929	3.74259	1.89754	1.74818	1.61033	0.628169	0.832141	0.565343	0.760519	1.56363	0.719189	3.05589
Plcg2	1.09791	1.80561	1.67632	2.32985	2.53656	2.5456	3.11268	3.763	1.61147	3.12888	3.38692	3.65867	2.74774	8.7722	8.44938	4.73926	4.94346	7.90552	4.95439
Prkcd	11.0186	13	13.0543	19.0032	17.0024	15.7646	21.9308	28.3051	13.9312	17.5494	19.6373	24.6271	12.662	60.7098	54.9584	28.0338	37.6693	51.8258	27.1279
Hcls1	7.92353	9.14927	8.33675	14.4223	13.8869	12.5793	15.3047	22.3691	11.6351	12.6289	13.4285	18.4071	15.705	45.0578	33.2392	18.9876	26.3527	49.3283	28.4394
Fnip2	2.53258	3.26156	3.77865	3.09135	3.73684	2.69237	3.60473	6.2563	2.46498	3.77027	4.42652	4.21344	2.34488	12.6231	12.7614	7.51228	8.55323	8.22402	3.31121
Fgf18	0.455144	1.26777	0.961605	1.00025	1.99041	4.05473	1.83597	1.25774	0.800874	1.51124	0.830803	1.7514	2.27962	1.27051	1.48329	1.18659	1.46121	2.22458	4.01884
Krt18	3.76373	4.52786	2.77821	5.88059	5.38668	10.7564	7.00606	3.2063	7.52324	12.1059	5.30133	3.40416	14.0318	8.70113	3.52045	4.02656	10.2625	3.60205	9.62693
Mad2l1	2.06042	2.1734	1.95207	2.0251	3.04911	2.61634	2.89405	3.1648	2.33293	2.74964	2.80375	2.62532	2.18483	7.54284	6.36929	3.36057	5.72882	7.36539	2.56889
Hgf	0.867047	1.29474	1.4503	0.391382	0.956522	0.363335	0.921203	0.808914	0.715266	1.58037	1.44547	1.1733	0.458574	2.23722	3.30859	1.77326	1.38492	0.903639	0.403117
Dnase2a	11.6748	13.5248	11.8797	19.8311	20.7657	19.8237	18.865	37.0442	20.1035	17.2475	16.2874	24.6272	24.5074	58.5825	47.4598	23.2437	45.239	74.4225	34.9894
Rarres1	300.96	179.765	227.665	188.288	165.266	183.263	159.232	97.6403	248.289	171.224	131.85	164.576	418.618	34.0796	46.477	94.2445	71.1145	52.359	147.836
Igfbp6	53.7505	86.5093	87.0349	161.859	159.642	212.404	116.338	90.8003	91.2737	137.428	81.8272	135.852	303.861	63.3798	68.4717	84.6742	101.069	142.879	325.06
Nsl1	0.576344	0.595119	0.432837	0.605929	0.823422	0.608652	0.659623	1.0229	0.621466	0.801886	0.640998	0.923838	0.441943	2.00529	1.47518	0.939522	1.56536	1.85126	0.652959
Bnc1	1.15455	1.47213	2.11122	1.82336	2.88134	6.60192	2.01432	1.9434	1.48288	2.60477	1.78697	2.51052	4.14096	1.11938	1.22865	1.92266	2.00475	1.74961	3.74704
BC028528	7.52048	10.6207	5.53675	8.38245	12.0515	9.48158	11.8507	16.969	8.11901	9.5142	17.0319	17.1104	14.3436	36.7816	28.645	15.7848	24.5082	41.8968	17.9144
Ticam2	0.608201	1.28853	1.47025	1.4511	2.1533	1.32907	2.04586	2.32946	1.18979	2.17143	1.86608	2.42828	1.52883	5.39095	4.91925	2.76636	4.23642	4.76551	1.95596
Ptpre	1.61184	3.18859	2.63821	3.31027	3.42293	2.451	4.84594	5.50645	2.20934	3.38038	5.66998	4.71979	1.70056	10.9005	12.4833	7.5521	6.18128	8.81622	4.18413
St8sia4	1.83176	2.90872	2.49442	2.92866	2.93406	2.69148	4.34195	4.90179	1.59025	3.56276	5.12023	3.88338	3.06779	9.29629	9.84258	6.86923	6.6181	7.77032	3.68804
Ada	1.65304	1.10114	1.4961	1.5964	2.28054	1.61977	2.32222	2.91141	2.50715	1.82959	1.61194	2.95228	2.08544	5.69401	4.43054	1.92143	4.26698	5.51809	3.31484
Ube2c	3.51741	3.51239	3.58102	5.95292	7.48261	4.29086	6.15489	12.9642	4.07261	3.84704	5.33126	5.41155	3.25962	13.8672	11.6224	6.14208	11.757	16.1046	11.607
Lbp	16.2113	26.8653	16.7386	29.412	42.3714	25.785	45.7254	71.2204	22.2703	27.1034	38.9815	55.7974	16.3474	86.1007	88.1657	52.7429	51.4134	67.3286	77.3696
Cln8	2.8684	3.74367	3.15774	4.38559	4.67702	4.26673	3.91143	6.87328	3.73311	4.36405	4.62323	4.77332	4.7243	13.4837	12.4264	6.59521	10.2117	13.6191	5.2357
Rspo1	9.9185	10.9517	12.9231	16.1258	18.4781	40.2984	12.0519	9.69949	14.0887	16.0694	10.953	16.6101	30.1001	6.9079	8.96553	11.6157	13.0544	14.9921	31.435
C1qb	59.0591	78.8215	76.5305	118.322	112.67	137.644	123.012	107.674	128.274	116.065	83.9694	151.843	236.748	141.07	88.5859	89.1165	185.9	188.94	210.002
Arhgap6	0.990027	1.4947	1.35086	1.26339	2.36992	2.1502	1.71813	2.67867	1.06585	1.69761	2.12409	2.08855	2.27599	6.17458	5.43118	2.8347	4.26628	4.79007	2.26466
H2-Ab1	150.918	152.64	115.337	246.048	281.745	214.841	255.339	473.022	222.116	186.053	218.841	368.011	139.508	683.143	449.906	294.686	512.4	838.858	568.984
Lepr	0.441142	0.89088	0.624687	0.633959	0.354204	0.392338	0.524186	0.638454	0.410724	1.10886	1.23053	0.744783	1.07184	0.688548	0.773802	1.44685	0.549667	0.471476	0.625092
Apoc2	3.78924	3.51897	3.01112	4.20609	3.43648	2.77771	3.80772	5.32455	8.29058	4.52086	3.24145	7.22905	9.09578	7.95829	6.59093	4.74198	10.1301	10.8783	7.47089
Cdca8	1.87299	1.6569	1.50421	2.67071	3.54944	3.83638	3.06767	4.37352	2.18932	2.08577	1.59915	2.6856	3.08908	7.23487	5.57607	3.13851	4.92851	9.42747	4.18147
Fgf11	3.08851	3.98356	4.78169	1.494	3.61037	3.80889	2.45389	2.15479	1.73173	3.14215	2.37247	0.936043	0.837759	1.43832	1.1794	1.32487	1.61454	0.535053	0.786907
Arhgap11a	1.15782	1.50846	1.45573	1.45647	1.66444	1.00461	2.06819	2.05098	1.60147	1.7941	1.77841	2.19464	1.11927	4.78886	5.10236	2.48422	3.43055	3.82257	1.50571
Galnt12	0.659884	0.903591	0.738403	1.17853	1.14067	1.12189	1.17672	1.58669	1.09788	1.48533	1.20689	1.95003	1.58541	2.96038	2.8702	1.38009	2.43021	3.60439	2.03515
Ccr2	2.68019	7.13692	6.24237	8.97031	9.00718	8.04858	11.7305	13.4191	3.96581	10.0701	11.2575	12.0701	5.84193	26.0058	26.0832	16.5175	14.8055	22.7372	10.7228
Nrxn2	0.810032	0.702816	0.638979	0.857938	0.558837	1.15055	1.14909	0.371185	1.19306	0.896816	1.04768	1.41824	1.56034	0.532752	0.701633	0.692292	1.55582	0.572784	0.785801
Gm10052	16.6711	11.8786	10.1746	6.74225	8.55832	8.46441	8.7125	3.17668	12.4606	18.5558	13.8493	9.62633	7.92806	24.0223	17.5475	19.0579	7.979	6.46163	1.02197
Pld4	12.0249	20.9373	17.0962	26.2924	26.8094	22.5878	29.5639	42.1107	25.821	30.1325	27.007	40.8434	31.7394	85.2411	61.8481	34.4234	56.1613	98.9413	54.5345
Serpina1b	21.3499	23.0908	20.3713	31.6226	49.9877	29.5277	43.322	79.4687	34.7807	24.9262	25.3472	51.1385	6.66346	78.7346	66.6504	52.3767	78.5399	86.2897	99.3804
Ubxn11	0.916929	0.880175	0.354003	1.20614	0.334051	0.763225	1.9818	0.498128	1.619	2.022	1.1032	0.612537	2.62525	1.11084	0.642257	0.540775	2.19152	0.545161	0.984008
BC055004	0.860884	1.49484	1.39257	1.77777	2.25601	1.65025	2.85215	1.17277	1.85036	1.90965	1.99946	3.31527	3.64935	3.91144	2.79391	1.82595	3.34357	3.2118	1.66858
Disp2	2.0081	4.99243	3.63646	4.61309	3.6895	2.39159	1.82969	5.61204	1.51607	2.07887	3.9752	1.82046	0.578523	1.25161	1.86248	4.38392	1.34875	1.35102	3.14764
Acsm5	7.36097	6.26371	5.69942	4.49839	3.6554	6.28151	3.37773	2.18528	7.03649	5.15363	3.31073	3.62785	3.89388	0.714619	0.610579	2.58814	2.68485	0.676216	2.05968
Frat1	0.643753	0.645996	0.674969	1.09237	0.567318	0.597307	0.604941	0.466589	0.765884	0.755247	0.645099	0.634726	2.01374	0.991522	0.571836	0.718926	2.00555	0.978797	0.391773
Siglec1	1.56273	3.1798	3.01895	2.28113	3.70258	2.7419	3.39362	3.94294	1.6357	4.44575	3.8428	3.6488	2.82497	10.2898	9.54728	5.11199	6.91917	5.04	3.0618
Prex1	1.79308	2.7915	2.62531	2.47112	3.65237	3.35098	3.81758	4.7107	2.48209	3.64864	4.40134	4.37355	2.95952	10.4599	10.4417	6.35338	7.82575	8.75831	4.0586
Id2	7.81024	9.33616	8.06493	15.5269	11.9611	10.7066	19.1298	20.0915	12.0495	17.6487	16.957	16.629	13.4719	41.0104	45.5026	20.3561	37.4967	36.0212	21.8283
Gbp9	7.80502	8.86733	6.1666	6.95261	5.01743	4.56785	11.7283	6.6185	5.31015	9.33277	11.1042	9.22899	6.39576	6.80666	5.84471	11.4095	6.47963	4.66004	15.5296
Mcm5	2.1645	1.90216	1.97949	2.5057	2.09774	1.77616	3.51723	4.2258	2.65913	2.36488	3.01413	2.89466	2.61112	7.72916	6.73721	4.27919	5.71498	7.20001	3.74269
Atp6v1b2	44.7101	44.598	42.8307	51.5259	66.7302	52.7411	57.5415	114.61	44.4252	45.275	54.4192	64.3612	50.0306	156.212	149.603	71.5076	128.269	178.879	74.8721
Ripk4	9.14143	7.47408	12.0673	6.08118	5.30119	5.04382	3.71146	3.54263	7.91027	7.49527	5.4466	4.62846	7.14346	1.51876	1.88292	4.10324	1.40328	0.847082	4.76356
Gpr183	0.321009	0.865509	0.688597	1.33566	0.768392	1.74012	1.91725	1.32056	0.506385	1.33282	1.62293	1.49021	1.4278	2.92054	3.38871	2.21633	2.30731	2.45865	2.575
Cmtm7	6.32652	5.90878	6.0922	10.2842	12.2172	12.2508	10.5717	15.5781	7.9163	8.85023	9.15216	15.7733	10.8787	24.6422	19.0561	11.1952	18.2371	34.1274	23.2235
Lyst	1.87861	2.88256	3.44001	1.51277	1.12043	0.830508	1.60474	1.4658	1.66648	3.19291	3.21715	1.60809	0.578526	2.60602	5.30125	3.36168	1.23813	1.07507	0.839053
Mgat5	2.11161	3.62409	4.66343	1.9702	1.766	1.15943	2.23232	2.2978	1.897	3.38526	4.53481	2.51892	0.648352	4.4553	6.75303	5.26719	2.2052	1.8085	0.802221
Clec4n	2.38639	1.6811	1.89789	2.01556	0.97627	1.28355	3.67709	0.635772	3.63309	3.09866	2.18342	2.37809	1.41739	2.51699	1.49262	1.82999	5.97599	0.949695	1.28275
Dennd2d	15.8759	11.4199	10.1571	8.4748	5.10163	6.69519	5.83378	3.40396	12.9186	10.2697	7.46378	5.1738	9.64761	2.41278	2.1786	4.95357	2.93616	1.61724	4.82992
Alcam	9.39635	10.5668	12.5696	8.60415	12.5711	6.6374	13.0947	13.9808	9.68847	11.8448	11.0487	13.6547	7.37654	34.2997	36.4623	17.2682	23.2996	27.0677	10.1398
H2-DMa	9.63361	13.4602	9.32207	20.3149	23.1323	15.665	22.1228	40.121	15.1226	16.8804	22.3607	30.0337	14.4003	59.4809	44.117	27.3615	38.0157	68.227	44.5838
4930578C19Rik	0.874229	1.93529	1.46691	1.09032	0.463075	1.12982	1.30086	0.79182	0.806786	1.91032	2.78422	1.75874	0.724032	0.779578	1.07441	2.84954	0.695381	0.45908	0.526829
Pltp	115.564	169.532	128.652	198.308	213.672	177.112	240.201	282.456	213.06	219.272	213.029	359.757	259.899	527.284	445.023	278.774	461.057	687.857	314.931
AI467606	1.8778	3.26103	2.35967	2.92513	4.18412	5.05721	4.03402	6.25017	2.40556	4.08303	4.59072	5.3711	4.50406	10.7141	7.35841	5.25507	7.29464	14.1117	7.78051
E230016K23Rik	0.360611	0.591364	0.371828	0.60756	1.39059	0.945847	0.657231	1.13985	0.717472	0.354211	0.62662	0.989483	0.845398	2.59238	1.36899	1.08777	1.1434	2.17589	1.25751
Hilpda	15.1721	16.2942	14.3957	16.8202	24.0449	22.1061	28.6213	44.0749	19.9223	16.2623	14.6924	26.0984	32.6782	55.3876	48.5597	22.7065	50.0435	76.8914	27.4636
A630001G21Rik	0.97741	1.26884	1.05129	1.6301	1.83859	2.49671	2.62676	3.34352	1.67299	2.40497	2.74522	2.6533	1.9627	6.12067	4.1331	3.20956	5.69493	7.07877	4.99654
P2ry14	1.16097	1.47476	1.46198	1.30725	1.95579	2.16468	2.04993	2.67487	1.65477	2.26477	1.95855	2.025	3.481	5.47171	4.8701	2.27162	5.15653	6.02914	2.25766
Cidea	3.23133	5.97806	4.42015	6.11722	3.70624	3.74973	3.89861	4.82554	7.71919	6.81655	5.34311	3.43357	5.13357	1.73712	1.90979	4.58801	5.38792	2.33899	7.43063
Adam12	3.42606	2.62425	3.48768	2.46937	2.60769	1.67043	3.24108	3.24976	2.79008	2.25466	2.69715	2.23909	1.78427	6.58438	8.60917	3.5679	7.7042	4.21723	1.19885
Fabp3	0.43215	0.562838	0.527588	0.962783	0.844131	0.990917	1.0863	0.608419	1.32014	1.09317	0.570743	0.429382	2.80934	1.39305	0.740893	0.36965	1.74585	0.930884	0.457399
Arl5b	2.68566	2.68222	3.0414	1.00911	1.22625	1.08477	1.42005	1.34814	1.52673	3.27018	3.42852	1.56696	0.725695	1.88419	2.38251	3.51976	0.79846	0.604036	0.314819
Cd5l	1.08879	0.904451	1.00409	1.75103	0.540434	1.01851	3.82443	1.23147	1.86771	3.85056	1.96606	3.95674	3.71322	2.06952	3.66196	2.84367	2.08457	4.57539	6.80021
Klra7	2.27446	2.70114	1.90936	1.73418	1.8771	1.75194	3.38257	1.39486	2.36279	1.74721	2.07897	2.92764	1.95996	1.22341	1.63725	1.2639	3.58378	1.83307	2.36194
Sesn3	3.8627	4.80932	6.69481	2.76502	2.25057	1.69411	1.76345	1.81851	3.05335	6.61124	5.76061	2.22888	1.12039	3.07658	5.08016	5.56655	2.76062	1.68398	0.968369
Gulp1	13.3201	8.97556	10.7832	6.33606	6.05738	9.5948	9.31504	3.72428	6.81957	8.335	7.95778	7.75077	24.2515	3.02792	4.45279	5.70704	5.11413	4.06237	4.42155
Fkbp1b	1.00565	1.73161	1.20385	2.94099	1.6972	1.93484	2.45108	3.7784	2.50873	1.90501	2.44356	3.11171	3.69835	6.35758	4.7684	3.36876	4.77404	8.25161	4.2274
Xlr4b	0.369365	0.393033	0.413822	0.861428	0.924214	0.583135	1.11299	1.93506	0.935597	1.09049	0.523642	0.778745	0.50791	2.17205	1.23019	0.844008	1.61879	2.15958	1.72105
Fxyd5	31.4568	27.931	29.7171	44.3753	49.6567	64.0049	49.1202	68.6372	43.7117	40.9452	39.9528	65.1162	66.958	130.771	92.3734	49.2532	78.102	165.349	85.0916
Cdkn3	0.756943	0.389015	0.526614	1.37796	0.923905	1.09601	1.9152	2.15213	1.0435	0.830579	1.50734	2.36034	2.90906	3.95849	2.02483	1.33611	2.54142	3.65271	1.12536
Cabp4	3.18588	1.73468	1.49944	1.99364	1.7156	1.94972	1.39207	0.935607	3.46993	2.21299	0.998643	1.34455	2.0109	0.604573	0.344175	0.579324	0.766523	0.526475	0.605924
Gmfg	7.94412	9.37937	7.32433	12.3509	14.628	13.5167	15.12	24.1526	16.8892	10.184	11.2678	19.3423	21.0467	32.5748	20.8036	13.4729	31.2612	52.492	26.8044
Ankrd13b	2.17842	2.22205	1.59507	2.24231	1.97357	2.58626	2.42916	3.5786	2.14725	2.26744	2.1974	2.45617	1.81647	7.43172	6.71715	3.08529	4.23434	6.95959	2.64791
Aph1c	0.949254	1.1528	1.20133	1.26003	1.79224	1.09682	1.18774	2.06632	1.33165	1.47688	1.65127	1.59972	0.662633	4.50996	3.46234	1.89954	3.32081	4.11347	1.54054
Ctsd	658.703	632.593	663.202	875.675	968.852	969.583	814.507	1549.04	710.983	629.291	772.471	963.401	724.843	2577.18	1912.1	1050.67	1848.32	2973.85	1436.37
Cpa3	2.78836	2.57002	1.98451	2.31211	3.19983	5.14688	5.27619	1.5249	1.89397	3.31194	2.18799	8.30139	3.56369	1.68626	2.33628	2.17346	3.87801	2.07525	2.53603
Plxnc1	0.610024	0.989107	1.10836	0.884798	1.21822	0.936512	1.17002	1.47358	1.09813	1.63585	1.93566	1.98453	0.746578	3.97125	3.54849	2.64935	2.87783	2.73306	1.27929
Cd274	3.22545	7.33373	3.56197	4.43104	3.83928	3.23775	8.40321	4.54323	3.4497	4.31132	5.31141	4.28469	2.72798	4.48447	6.16713	6.73199	4.60471	3.66428	6.61113
Gusb	28.2646	35.9626	34.3403	44.7414	56.3888	47.5538	39.9433	83.5578	33.089	38.1135	47.2665	53.1918	35.0792	137.198	126.155	65.9171	85.7695	151.816	81.8982
Itga4	0.586972	0.767994	0.750283	0.652377	1.25237	1.09518	1.35468	1.6631	0.697672	1.5175	1.38044	1.30554	0.867863	3.34006	3.2834	2.04799	2.30628	2.66583	1.69066
Chrna2	1.44917	1.40073	0.920779	0.768855	1.1276	0.974664	2.18533	1.19709	1.63618	1.60465	1.47814	0.596665	0.695058	1.7119	1.44369	0.963921	3.82925	1.12805	0.364224
Gm4980	2.18875	2.55576	2.03608	2.79542	2.89188	3.61114	2.25973	2.47787	2.00759	3.14485	2.61623	3.75505	5.26231	4.02657	3.45407	2.36659	4.75543	5.88172	2.88966
Cenpn	0.570705	0.83991	0.391926	0.760155	0.898921	0.747436	1.32875	1.45335	0.738322	0.831772	0.737463	0.929907	0.926258	2.54036	2.10532	1.36739	2.14332	2.32439	1.05145
Anxa8	4.08056	6.19673	8.52539	8.81528	10.744	24.506	9.38922	9.6273	5.0965	8.25563	6.0608	10.8551	21.1047	7.8892	7.34255	6.86341	5.61382	8.68004	18.428
Gpr64	20.5438	18.3177	16.5681	10.5971	8.77661	12.4944	17.1353	3.30071	21.635	21.7114	15.2735	8.91473	18.7516	2.84771	5.43036	6.9621	9.69467	2.37639	4.14053
C3	67.5094	126.432	154.941	167.141	211.548	272.303	133.131	227.294	95.6744	261.244	175.892	209.102	360.661	308.881	334.771	239.35	302.329	345.106	259.48
Ndufs5	33.3961	3.39863	14.4745	19.1501	16.3952	44.5203	30.173	32.2797	46.9527	11.9082	8.81806	17.1008	57.2298	37.0662	13.8307	15.1831	26.9285	19.8036	22.541
Foxn3	2.46184	3.58267	3.53626	1.83504	1.44105	1.01031	2.04867	1.37501	1.47715	4.43904	4.16354	1.50717	0.761616	2.45215	3.34242	4.55622	1.16476	0.969174	0.525829
Tacc3	2.0404	2.53755	2.25347	2.3851	2.43839	1.75404	2.66348	4.18411	3.15446	2.31825	2.3726	3.11447	1.6511	7.43408	5.46159	2.81677	5.0258	7.27305	3.1058
Gbp7	4.24503	5.38386	4.8626	3.89387	4.54376	4.4847	6.30178	3.86238	3.40307	5.81234	5.78724	4.85073	4.67859	3.22103	3.47901	5.49809	3.7466	3.27459	6.41026
5031439G07Rik	8.5196	9.86174	10.3557	12.0845	10.9955	8.87878	11.0656	16.5111	10.155	12.327	14.0919	13.2958	9.34948	36.6759	37.3103	18.8952	20.9411	28.588	12.0592
Lpar5	0.381445	1.11843	0.818991	0.443643	1.22849	0.766408	1.24841	1.45861	0.883531	1.4949	1.05107	2.24501	0.714075	3.01326	3.03564	1.71933	2.08321	3.08731	1.76348
Atp6v1a	22.036	28.0702	26.6102	25.3435	34.1322	23.6947	28.573	45.1472	21.1593	29.4686	34.2652	30.9339	22.4123	86.8518	98.9039	44.576	61.8354	76.6984	29.9791
Trim36	0.337732	0.563033	0.331189	0.430034	0.612829	0.534679	0.683126	0.828099	0.639741	0.973892	0.994081	1.1332	1.94578	2.18087	1.8162	1.33397	1.1879	1.9607	0.714375
Rab15	11.0954	5.62647	7.48489	5.53359	2.60106	3.12607	5.46597	2.55016	13.2985	4.43756	2.68778	3.77715	2.95012	3.54408	3.83426	2.97232	4.88179	3.55652	1.75212
C530028O21Rik	8.77983	12.1026	10.6591	15.6517	16.8668	16.8632	16.1211	24.6387	13.0806	19.6912	18.4501	24.4654	22.2764	49.2829	39.3117	26.4263	38.9654	49.849	22.6274
Sult1e1	57.2924	54.4155	51.9803	51.8247	44.8816	30.7362	82.5625	8.31128	124.604	70.9317	48.9985	89.6947	60.8905	12.0395	18.2753	35.8338	72.1005	31.6869	17.6381
Acacb	36.6764	26.2208	30.4349	23.6253	13.8772	21.252	16.7631	10.2133	24.9668	20.2118	19.0149	14.5303	48.1016	6.15689	7.54384	14.4571	13.2502	6.02289	9.29849
Gm98	1.96242	2.99871	4.12566	4.01911	5.92911	14.3774	3.56422	3.46421	2.26769	8.01635	4.17902	4.02377	6.44708	3.91621	4.73594	4.86187	4.49279	5.2157	8.27008
Galc	4.90759	6.23875	6.0361	6.54637	7.41114	5.6366	7.07265	9.18279	5.26247	6.64999	8.81077	7.69428	6.51357	20.744	19.4004	10.9507	15.2827	17.3926	7.31513
Hsd11b1	154.656	103.228	144.599	95.5189	45.4158	82.8472	97.9193	33.0774	191.49	112.065	87.8925	95.6475	159.533	27.0212	32.2274	59.0489	60.2794	26.8408	54.9541
Arrdc3	52.2775	15.8786	29.3077	10.3051	35.2699	26.5469	14.6668	10.424	31.4563	18.9867	11.1572	17.2725	19.9774	11.2631	11.241	10.625	13.8869	10.5672	10.1877
Peg3as	32.6149	40.923	31.3111	11.3021	14.3111	11.3737	37.9676	13.7769	41.9699	39.5706	34.9513	28.0608	22.2106	19.1707	24.3573	28.4026	4.30772	8.21384	2.3039
Cnksr1	2.84928	3.31234	3.09363	5.43122	4.2666	4.8183	3.27271	4.90745	2.25942	2.4341	2.38016	3.38788	0.779804	2.12587	1.61472	3.82416	1.87468	2.94925	7.65144
Il27ra	1.11014	1.13536	1.2238	1.59981	1.82448	2.11364	1.70213	2.75184	1.00284	2.13934	2.05555	2.20668	1.93866	5.59807	4.7693	3.478	3.72525	5.61887	3.07396
Trib3	3.93304	3.41467	5.14717	5.62401	4.29152	6.13429	6.52591	4.42109	6.80567	5.02122	4.17554	5.52186	9.01849	3.94767	3.33186	4.32439	5.5247	5.12603	4.44866
Ammecr1	0.656649	1.10939	1.28382	0.627096	1.13837	0.811406	1.11979	1.14801	0.497269	1.47628	1.36688	1.32614	0.527488	1.81431	3.24254	1.64456	1.09615	0.891299	0.305588
Ggnbp1	3.8148	2.74791	2.50457	3.79601	2.04209	3.26281	3.34633	1.41802	5.18885	3.05883	2.64852	2.59141	9.14654	1.85541	1.0127	1.9656	2.96555	1.35364	2.7758
Bank1	0.598694	0.596292	0.941832	0.822537	1.13484	1.52173	1.07478	1.06683	0.444373	3.05034	2.08152	1.14629	1.34621	1.14237	0.896582	2.60437	1.48944	1.27646	3.1649
Uap1l1	12.5949	13.5996	14.0448	22.4341	17.5617	18.3173	17.0626	32.1369	19.0535	17.8588	18.3852	21.8393	22.8819	55.2415	43.3233	22.1627	35.358	64.3296	30.964
Slc1a3	69.8419	44.9288	56.67	36.2877	45.2871	53.5188	34.9345	22.2537	51.1008	44.6239	35.0668	32.0874	97.237	10.0419	14.5889	23.5838	23.3494	15.8335	21.0146
Eno2	1.78306	1.82244	2.08713	3.58398	2.41414	5.66415	3.36493	4.3012	2.18024	4.20878	3.1292	3.92394	3.38342	8.36689	6.99245	4.48552	7.58895	8.97658	4.56971
Dok3	2.78746	2.17713	2.13128	3.66018	3.27909	4.87303	4.0306	5.43832	4.68085	4.56201	3.67398	4.90359	4.94928	9.83277	7.25238	5.69877	7.77666	10.9394	10.0132
Arl5c	1.47499	1.34709	1.04475	2.72862	1.38931	1.87684	2.79064	3.16444	1.78371	1.95809	2.3067	2.08243	1.97667	5.19229	4.69428	1.99144	4.36661	6.61354	3.79398
Cpz	0.374164	0.783643	0.441003	0.991759	0.725684	2.06001	1.11064	0.657181	0.673192	1.19334	0.783654	1.25421	0.800051	0.797574	0.983178	0.414877	2.59351	1.04195	1.59975
Gimap7	0.833867	0.54072	0.437934	1.25746	0.762317	1.01568	1.04283	1.0495	0.581899	1.5527	0.552833	0.377482	0.709631	0.383676	0.411919	1.21587	1.57732	0.786217	2.63144
Fam183b	5.04796	4.07557	2.81005	6.53491	3.12231	2.95026	11.2645	3.47927	10.0215	7.1568	5.01024	5.12329	3.58167	3.61064	2.80232	2.60769	13.1115	2.69972	6.02902
Napsa	2.88635	3.42225	1.79148	4.31693	4.1104	4.56269	6.57401	7.68195	4.46942	6.64997	6.82031	5.92194	2.77437	14.1978	11.6984	8.34387	11.5611	13.1232	14.3837
Socs3	2.64889	3.6318	3.1782	4.39764	2.90515	5.45021	3.7511	3.71729	3.70876	4.4893	3.31195	4.87101	5.66537	3.34526	4.70089	5.24517	4.37397	4.25165	5.08995
B4galt5	3.47085	4.49917	4.43559	5.10966	6.34255	4.95731	5.31356	7.41131	4.15282	6.41031	6.25664	6.70547	3.87936	16.8324	17.5202	9.45909	11.6886	14.5142	7.54563
Trerf1	0.825441	1.68246	1.48205	1.79691	2.17276	1.64357	1.88793	2.44444	1.0634	2.18567	2.22451	1.9455	1.62016	5.39398	5.67876	2.97934	3.14637	4.61896	1.83008
D730040F13Rik	5.12155	5.22459	8.23168	2.12396	2.95181	2.39254	2.32352	2.41888	3.05095	7.09049	6.48722	2.21525	2.38152	2.89429	7.08361	4.31221	2.13615	1.89326	1.57848
Tgif1	3.59481	3.22649	2.82993	6.06353	5.84026	5.67007	6.36182	8.69497	4.16877	4.72965	6.22636	5.51055	7.40253	13.4731	12.3672	7.70278	12.7681	14.7605	8.02145
Mdm4	9.53811	10.3986	11.3654	5.33148	3.90136	2.86246	6.35018	4.14267	7.30775	12.6464	11.9888	4.53048	2.31117	7.38563	10.208	10.577	3.27108	2.61766	1.44364
Snx5	32.4978	39.7554	39.7174	47.548	56.4147	46.5367	52.8844	73.4952	42.5416	52.7934	51.8274	65.571	66.8552	143.73	124.375	64.3516	106.048	145.762	66.7139
S1pr2	2.08058	4.05113	3.97824	5.53343	5.49145	7.50358	6.24029	8.16259	3.49664	6.56042	5.86464	6.79021	5.96227	16.2907	14.4431	7.26577	10.484	15.2435	7.49069
Edn1	3.8613	2.4498	2.69176	3.31405	3.96466	6.99317	3.2235	1.67432	3.29222	4.13755	3.51863	3.7125	5.56639	2.54339	1.41502	2.1368	3.34411	2.2468	3.94515
Apbb1ip	4.06522	5.49853	7.07939	8.03289	13.9752	13.8226	8.60625	14.5094	5.18831	8.98281	8.23187	9.8774	9.55503	22.4187	24.4334	14.6272	16.3695	23.4565	13.409
Cytip	1.32822	0.773082	0.804782	0.826015	1.82984	1.178	1.143	1.93045	1.07645	1.50034	1.32122	1.72875	0.694244	4.34628	3.59243	2.05971	2.88106	2.87837	2.32664
Egr1	8.24231	7.29695	3.31137	11.502	6.49436	34.3682	15.6946	9.32585	7.37702	4.64284	13.7692	7.89064	13.8687	10.1185	9.67	10.8366	17.4978	9.45561	18.7972
Slc41a2	1.11017	1.97744	1.88545	1.97501	3.14948	2.04345	2.3786	3.55643	1.80643	2.39871	2.95549	2.55669	1.76098	6.56515	7.91438	3.93094	4.71849	5.10818	2.61595
Psd4	1.59927	1.60755	1.76385	2.66068	2.70571	2.58715	2.53162	3.87	1.71468	2.49343	2.87314	2.65618	1.23419	7.33047	7.35321	3.52802	4.48151	6.37176	3.35079
Fjx1	0.866349	0.881101	1.15134	1.37785	1.50164	2.48805	1.05638	1.3143	1.17604	1.21649	0.968094	1.35726	1.41393	1.28199	1.01969	1.05391	1.8438	1.00644	1.36095
Igf2bp2	2.98842	2.02807	2.727	2.33361	2.21109	1.84619	3.05925	3.88778	2.45922	2.33455	2.50178	2.16156	2.99622	7.56933	8.34515	2.84742	4.41253	6.71323	2.23206
H2-Ob	1.01926	0.926608	0.591594	1.52975	0.737462	1.25854	1.1681	1.63698	0.723363	3.21666	2.56662	1.34804	0.629254	2.61312	1.96735	2.95503	2.51318	1.79926	4.02662
Fam26f	1.14164	0.692233	1.62396	2.02842	1.42069	1.71419	1.40428	2.26977	2.28046	2.68858	1.41344	1.8031	1.02472	4.3867	3.69721	2.1306	4.88125	4.90156	2.57679
Gbp11	5.3744	2.39833	4.51978	3.41407	3.48278	3.85771	2.68734	1.96287	3.18158	2.71479	1.86276	1.80717	1.83808	1.29021	1.20766	1.75334	6.81503	2.32187	1.24543
Pkhd1l1	0.84429	1.48843	2.51917	1.61912	2.33425	4.42822	1.41225	1.46443	0.687682	3.38277	2.18268	1.53046	3.34812	1.0847	2.01804	1.92483	1.28929	1.69297	2.92965
Fgf13	5.21614	7.56297	8.80576	8.54026	25.0758	12.4266	8.69891	27.8839	5.13763	6.79836	15.1256	14.7756	4.51751	22.1118	26.2929	22.6177	28.1361	20.4674	25.123
Gm7609	1.60837	2.28687	1.57825	3.07855	6.23069	3.41898	1.99121	6.37613	0.706547	1.73342	2.08209	2.18758	1.50876	2.79951	2.58759	1.56535	3.33325	2.75979	3.52733
Cacna1a	1.28739	1.9805	1.82513	2.01996	2.54009	1.97913	2.23057	2.55959	1.4626	2.72273	2.80671	3.45664	1.88062	6.22269	6.37123	4.21867	4.58818	5.15788	2.67433
Tifa	1.8282	2.78891	2.2286	3.30216	3.67654	3.23529	4.44164	5.58626	2.76509	3.9497	3.92	4.46671	4.40068	10.3026	8.36526	5.6175	8.98734	9.77458	4.32281
2210020M01Rik	10.314	7.48597	5.97751	6.93521	6.99473	6.10834	3.54843	2.6203	8.35543	6.273	4.77146	5.97035	7.62758	2.82708	1.95484	3.26782	2.3662	2.32884	3.29862
Rnf125	21.4424	9.05836	17.8029	3.82913	13.194	5.69786	6.38986	4.8073	14.896	13.1418	8.97675	6.00021	8.7077	5.45897	7.94206	9.03946	6.00418	2.57019	1.91958
9530026P05Rik	1.63754	2.25549	2.13461	1.57089	1.55042	1.86462	1.2691	1.18	1.65978	1.90342	2.26254	1.49752	4.08996	0.453299	0.832798	1.41483	0.508364	0.562256	0.6874
Rest	1.55091	2.58049	3.34411	1.56982	0.960944	0.961221	1.6523	1.19503	1.36177	3.58527	2.73391	1.26787	0.460002	1.84895	3.16298	3.00121	1.06427	1.00846	0.494778
Ncaph	0.808979	1.30883	0.841245	1.21691	1.31496	0.911615	1.90707	1.65218	1.31422	1.07858	1.43844	1.47437	1.32674	2.99299	3.07467	1.54011	2.62839	3.18859	1.41857
1700054N08Rik	0.518935	0.605465	0.442593	0.698611	0.693929	1.02554	0.722047	1.20533	0.679347	0.803498	0.940663	1.03705	0.717829	2.34841	2.0057	0.641204	1.71095	1.92275	0.760588
Tnfrsf1b	5.5254	8.43031	7.03964	9.59704	11.5308	10.602	10.3803	18.2718	7.27362	10.977	12.2331	13.1887	10.8356	30.8638	29.3456	19.0412	20.6024	30.3457	12.4442
Mapkapk3	2.90701	3.9477	3.51676	3.88163	4.88893	3.91707	4.71366	8.29256	2.7773	3.31833	6.33795	5.62887	2.60367	11.7422	13.6162	8.18354	8.82515	12.0904	8.43748
Upp1	4.18896	2.32759	1.87212	2.67538	2.50941	4.89258	4.2669	2.99428	3.39041	2.41658	3.01427	5.78167	7.0957	2.80117	1.33283	2.24402	4.08784	2.92053	4.23628
Clstn2	2.53973	1.7307	2.90011	1.97004	0.962372	1.28277	1.33152	0.886046	1.84781	2.13524	1.43346	0.858607	2.78591	0.514109	0.522527	1.04825	0.513191	0.689369	0.891235
Mogat1	25.4646	18.2307	21.2758	20.2615	13.3273	12.4153	18.0064	10.8209	22.9493	13.7919	9.00382	12.9	9.8594	3.5337	3.90767	10.5527	7.07483	5.74654	10.6889
A430084P05Rik	0.415204	0.525839	0.513868	0.357002	0.455516	0.455195	1.12553	1.02001	0.531859	0.728477	0.860545	1.00357	0.907293	1.77912	1.60448	1.27247	1.12112	2.35018	1.81051
Trp53inp2	50.1076	108.603	71.7684	91.8442	87.3827	45.8688	136.651	221.089	57.0415	47.4293	94.8562	104.562	36.2456	200.481	198.958	173.712	117.652	150.097	93.1971
Acot11	0.485848	0.82631	0.728651	1.03452	0.808491	0.917311	1.05984	1.0403	0.683514	1.25316	1.37311	1.12935	0.642647	2.9827	2.61913	1.35528	1.6656	2.27946	1.01726
Cgn	0.899817	0.939715	1.15022	1.63639	1.45271	3.73051	1.4583	0.856817	1.00258	2.49839	1.34028	1.42193	2.50851	0.639693	0.898018	1.02794	1.3196	1.10841	1.85154
Prss12	0.574342	1.04852	1.12522	1.53743	1.588	3.06288	1.14858	1.1562	0.759366	1.23526	0.880901	1.98916	2.30982	1.78801	1.87535	1.52785	1.42783	2.44025	4.3739
Prrx2	0.918789	1.01034	1.48033	2.1197	1.63184	2.2684	1.65475	2.13691	1.16895	1.6612	1.87602	2.15483	1.57849	3.51464	3.19528	1.27073	2.00089	5.58582	3.95962
Cthrc1	0.705639	1.30859	0.776662	1.10254	0.64389	0.474396	1.9559	1.15191	1.37047	0.90548	1.01677	1.32947	1.27357	3.43441	2.7471	1.56422	1.47608	1.39697	0.838686
Axin2	3.2676	7.7674	3.92282	10.7172	2.8817	4.9287	9.63666	3.91043	3.45687	5.41414	8.48413	5.4656	4.1684	2.09528	3.42554	6.5076	2.38788	2.36913	4.31093
Cyp2s1	1.79161	3.08808	4.7229	5.06848	6.36785	10.8691	3.48504	4.0067	2.38676	5.66106	3.94408	3.249	9.49323	3.913	4.88235	4.13342	2.85926	5.24753	7.82899
Car2	2.12984	2.21535	1.47312	2.50804	1.68456	2.27105	4.33006	2.55251	2.84101	6.19063	3.06335	1.69437	4.7949	8.20054	6.80993	2.91263	7.47741	4.65733	3.08442
Gstm6	4.55379	5.07373	3.21811	4.36599	4.9538	4.07233	6.02664	4.3737	8.94098	13.8179	10.6113	5.65835	3.64443	15.6848	5.22147	6.61927	8.5379	5.05353	8.53266
Rgs14	0.904391	1.34512	0.916549	1.84564	1.23925	1.53166	1.8919	2.3749	1.1256	2.34282	1.94132	2.52921	1.46948	4.83335	4.3573	2.62077	3.38517	4.98876	3.63677
Odz4	15.5255	32.8299	29.9057	15.102	15.6918	8.18919	17.2476	17.3606	13.1064	21.665	30.9856	13.2165	3.72045	12.2646	21.4345	28.8589	13.7197	7.04984	5.53541
Kcnc3	4.38897	3.23081	3.51282	3.00744	3.56361	7.59541	3.37761	2.14719	2.69102	2.30496	2.08379	2.18575	2.48388	0.970973	0.744542	1.8087	4.10377	1.04309	1.40456
Gabrr2	2.93358	3.36969	3.29979	3.74795	7.95252	6.60701	6.83194	8.46541	5.29479	3.54297	6.04733	15.0906	1.45131	9.85003	9.91586	9.5092	6.32052	12.3657	10.5238
Tnfsf13	2.39473	5.04542	2.95358	3.87246	5.58274	6.69836	4.66785	7.83364	4.70561	6.31496	5.60893	6.25642	8.8133	14.2151	12.514	6.87129	12.1789	14.6364	9.59989
Plvap	31.0294	35.2025	35.7116	58.133	41.7285	62.0967	48.7178	55.5858	30.8791	46.6528	50.5688	82.9498	124.041	43.1454	24.4466	47.4341	44.1946	45.3912	67.1833
Micall2	0.95459	1.0412	0.690335	1.26533	1.02083	0.870892	1.58278	1.54626	0.951958	0.9482	1.01378	1.89283	0.515467	2.73537	3.33859	1.63658	2.05782	2.69068	1.70114
H2-Eb1	3.15595	3.74057	3.00946	5.66828	6.16509	3.88702	5.04473	10.3527	5.2086	4.8137	6.14643	10.3768	2.9763	14.1038	10.0222	6.91631	11.1769	16.4365	13.2043
Batf	1.26497	1.45208	1.34084	2.49637	1.80166	2.32164	2.30496	2.69784	1.47562	1.88548	1.98954	2.77744	2.11816	5.71824	3.79501	2.03057	5.04181	5.80462	3.24685
Chaf1b	0.522118	0.95453	0.580289	0.806226	0.593411	0.5888	1.54462	1.64139	1.15726	1.04198	1.51306	1.36551	1.71727	2.68928	2.16274	1.48234	2.31096	3.27968	1.70176
Dlg3	3.13072	3.06855	3.23638	4.24278	3.78398	5.98467	3.56679	6.81703	3.25869	4.40742	4.08627	4.06304	3.36526	12.6309	12.1495	4.94793	6.92786	11.6698	5.42954
Slc43a2	3.26438	4.88725	4.00319	5.17558	6.51689	5.38667	5.30512	6.94337	4.63273	6.36593	5.63028	6.40215	4.91157	15.3812	14.7502	7.95681	11.3036	12.628	5.42855
Il10ra	3.17421	3.99044	3.80175	4.67084	5.12309	5.4609	5.83533	8.78661	4.52688	6.33725	7.18138	7.21107	3.85246	14.6847	12.1679	9.97068	11.8438	17.355	9.6452
BC064078	0.805364	1.04186	1.09326	1.32951	2.43626	1.61784	3.13796	4.34495	1.96653	3.33965	1.91375	4.10956	3.25461	6.76703	5.75421	2.49692	5.00521	6.53719	3.51187
Crip1	390.677	441.121	418.693	669.591	746.437	1252.79	844.058	944.828	742.66	634.018	572.756	909.943	1010.72	1327.76	948.43	602.051	947.004	2486.69	1801.83
Lrrc33	5.22608	8.62514	7.24594	10.5742	9.48205	10.1864	13.6403	14.1089	7.87654	11.9714	11.4066	15.3076	10.1223	32.3276	26.0363	16.1344	22.0127	30.6201	15.6586
Sox9	0.694401	1.30634	0.637645	1.39718	1.1199	1.22978	2.55845	0.710321	1.09866	2.12228	1.73421	0.848829	0.656024	0.44291	0.653837	1.12448	2.47107	0.543342	0.989535
Ninl	0.6983	0.481891	0.745091	0.826576	0.632107	1.73731	0.546703	0.53075	0.649958	1.40858	0.876901	0.82864	1.45932	0.878418	1.12171	1.08098	1.13485	1.04877	1.36102
Gpr114	0.769686	0.638219	0.556894	0.722474	1.45852	1.26918	0.921956	1.34224	1.05607	1.12816	0.933504	1.74357	0.513374	2.55484	1.80839	1.2087	1.96821	3.01858	1.32047
Plk2	4.14684	7.04444	5.53426	10.4465	6.87823	9.21047	12.8446	13.035	4.95321	6.90919	9.96326	12.5773	9.2373	24.9847	20.4525	13.6316	19.1295	22.8014	11.3531
Mfsd7b	2.51272	2.52517	2.88258	2.28337	3.32464	3.01125	3.01935	4.62492	2.26415	3.27584	2.87084	3.43566	2.98529	9.25642	9.08504	4.44171	6.20826	7.88491	2.88332
Pdzk1	2.33835	3.23646	1.27317	2.00977	0.985233	0.841366	5.3143	1.31542	3.86827	3.71571	3.45333	1.19131	3.08758	1.85872	2.456	1.73883	4.17377	1.04502	1.34435
Tle6	0.444106	0.383287	0.39286	0.701499	0.752005	0.64238	0.561161	0.819807	0.77861	0.859983	1.12691	1.17016	0.60775	2.04363	1.8852	0.966299	0.860307	2.12844	1.66213
Rhpn2	1.09575	1.89558	1.86632	2.30974	2.01761	6.28554	2.49127	1.52127	1.66039	3.50217	2.29858	2.20539	4.49874	1.30011	1.25352	2.16355	2.08772	1.81824	3.74047
Dpy19l3	1.04821	1.48629	1.37269	1.33109	1.66854	1.50306	1.62743	2.42133	1.10047	1.82805	1.92033	1.59302	1.32285	4.31311	4.83968	2.12529	2.74766	3.43859	1.64852
2610035D17Rik	2.03275	2.65448	1.56398	1.9879	1.91588	1.87185	2.30843	0.919362	1.38433	1.91338	2.756	1.26448	3.94112	0.440012	0.923212	1.13617	0.974009	0.662968	1.06069
Rilpl2	12.3615	11.7498	8.48849	15.4617	11.1892	11.9566	14.7072	21.8605	15.9535	12.5634	13.1233	16.4426	13.4192	39.9235	31.8608	15.6071	34.6987	47.3249	22.1642
F630028O10Rik	1.04836	1.95599	1.66166	1.95998	2.61756	2.41996	3.50203	2.12014	1.7582	2.50126	2.62197	3.35324	3.91042	6.81011	4.1252	2.57783	4.12291	6.40084	3.29684
2610019E17Rik	12.5614	5.84413	5.58922	10.1068	10.4894	15.013	14.4586	8.49605	14.402	8.36874	8.87565	9.14243	36.0695	10.4841	7.45843	6.33228	9.92684	12.1876	14.9374
H2-Aa	287.432	317.76	239.097	437.447	492.825	350.408	466.166	843.342	413.876	415.689	460.345	654.431	263.902	1299.48	961.352	609.882	895.577	1352.69	828.327
Tusc1	2.66345	3.43148	3.21496	5.6475	5.21836	4.81413	4.68675	8.16255	4.01542	3.36227	4.36232	6.0593	4.51004	12.1463	10.5341	5.45831	9.7078	15.8626	6.68824
Zbtb38	5.06571	7.12701	6.47815	3.58306	2.8645	2.224	3.86327	3.57594	3.28921	5.87894	7.03284	3.03015	0.933922	4.37581	6.80252	7.82532	1.70803	1.72292	0.974288
Tpsab1	5.86539	5.3203	3.08346	4.31758	8.01716	12.937	8.4782	2.17693	4.20846	5.9347	4.21099	13.2737	6.73436	5.00168	6.11133	2.76466	6.74641	4.4586	3.36499
Hebp2	0.615955	0.995485	0.668232	1.51573	1.77942	2.48773	1.74658	2.48834	0.899905	1.24644	1.53723	2.48333	2.45785	3.9353	2.89927	1.77398	2.08955	4.82727	3.28793
Phf7	3.6482	3.38997	3.61039	4.13384	3.02619	3.54213	3.87511	2.83746	4.48684	3.17141	2.97482	4.04226	12.9476	3.91313	2.59311	2.5307	2.52	4.03869	3.54357
Plekhg6	1.64348	5.40942	3.63947	8.37018	4.96517	5.28466	7.82645	10.2002	2.96806	4.572	10.6437	9.54239	2.16405	3.0617	6.81984	10.4743	4.38458	6.52309	9.90998
Fbln1	4.70843	14.1594	16.9318	20.7643	24.0955	42.9656	13.768	17.4318	7.9575	24.1431	19.7545	20.2106	39.2221	14.0565	17.1684	19.0443	18.7541	22.2125	26.0626
Dpy19l4	3.73188	6.39092	7.02687	2.95972	2.3971	1.7092	3.25873	2.86793	2.58574	6.06382	6.86817	2.16408	1.58904	4.45114	7.31344	5.99393	2.1973	1.83306	1.33756
Spock2	2.6816	8.03036	9.48181	8.26732	15.6296	24.275	6.67152	8.52286	5.72287	15.0543	9.32068	10.4573	17.0036	4.2491	7.93753	11.2902	9.47932	8.91411	18.1968
Gadd45b	4.49183	4.29354	3.30757	5.7704	6.09758	9.26874	8.87194	10.7859	5.907	5.08682	5.27653	9.49386	10.2177	14.29	13.6761	7.1	17.8313	19.3342	16.5468
Cdk20	3.17636	3.69771	3.4279	3.76096	3.72347	3.45814	5.39322	5.79507	4.1124	2.51312	3.80548	3.67878	3.37123	10.4971	9.46432	4.39871	8.62354	10.8678	6.07863
Med12l	1.35869	2.14317	2.08552	1.02232	0.834184	0.656312	1.08284	0.86014	1.06279	1.90004	1.81675	0.767102	0.590418	0.927087	1.84602	2.03185	0.5005	0.424792	0.401271
Ifi27l2a	2368.45	1703.39	1332.01	1775.51	1386.17	1885.58	1721	1278.39	2282.97	1391.05	1192.37	2159.15	5544.35	998.431	1068.26	1069.38	2121.67	1643.02	1557
Prcp	8.85629	10.7688	9.94052	12.7922	15.5858	10.5789	15.3622	17.5594	13.0809	14.0393	15.0002	17.5509	13.5177	41.5782	37.3747	21.1967	27.6116	36.4079	14.7349
Pik3cg	0.684553	1.30325	1.20109	1.23264	1.50506	1.01522	1.61071	1.61617	0.824402	1.9784	1.9459	1.79995	1.20895	3.99781	4.38891	2.93887	2.48	3.21833	1.44394
Igf2	3.68769	4.45781	5.50907	4.80623	2.14814	2.3059	4.16027	2.21959	3.89745	6.52645	5.65935	5.86912	8.91339	2.27375	1.80087	4.49176	1.70326	1.52076	1.43026
Acot4	6.7026	8.24425	6.45668	4.69425	2.30746	2.45941	3.33999	3.42464	8.0315	5.09368	5.5873	2.17335	5.24257	1.65152	1.88239	3.73969	2.23318	2.04383	1.1253
C1qc	67.6618	92.0857	92.9293	129.813	135.791	155.375	128.225	108.521	145.813	131.789	100.696	159.103	243.223	129.505	98.0918	101.309	203.797	197.611	215.92
BC031353	43.0041	22.0561	28.764	13.7119	23.185	33.0637	11.7045	10.3997	27.5674	24.7164	15.9661	13.7633	25.7315	10.8954	9.38013	10.4571	10.6035	6.81202	12.4044
Aig1	2.77596	5.01405	4.7433	4.12895	5.21962	7.91731	5.54702	8.36629	3.5057	4.94207	5.28988	4.69294	7.57304	14.3095	14.4812	6.53893	13.4202	15.3514	7.66254
Adm	9.20946	5.73942	6.5427	7.52935	8.67673	10.2269	9.64637	5.73663	15.1877	11.2622	7.6836	15.3623	17.3176	10.7857	8.3527	6.20053	27.0543	7.52004	7.83126
Fam78a	0.342706	0.492112	0.794777	0.753713	0.794163	0.960004	1.05647	1.25938	0.577717	0.993475	0.79697	1.10138	1.11398	2.4206	2.07551	1.21421	1.86361	2.28697	1.0414
Prrt4	1.71388	2.50465	3.71978	3.11432	1.90583	1.20094	3.31937	1.17545	1.56711	2.47834	2.37319	2.24263	3.50617	0.55661	0.691465	1.88087	0.570283	0.844052	2.76134
Plekhb1	3.59362	4.11103	2.59652	2.69031	1.3179	1.67683	4.39293	1.1313	4.52195	5.08887	4.50271	2.13389	2.95209	1.24644	1.87647	1.80297	6.10068	1.37663	1.65274
Nkg7	1.27581	0.522627	0.759972	2.79022	1.21722	0.94555	2.00561	1.71127	1.08826	0.827378	0.615394	0.825312	1.00605	1.23063	0.846806	0.691757	3.12405	0.999672	2.01257
Nbl1	15.797	24.3322	24.299	37.6223	33.5997	57.5259	28.9793	24.677	22.4435	37.2592	28.5658	34.5682	59.1341	23.6298	25.2551	25.6926	33.9934	37.0695	70.2713
Gm4902	0.368675	0.598994	0.416396	0.62224	1.52898	0.8824	1.2077	1.40008	0.662439	1.01227	0.925464	0.74282	1.0697	2.63782	1.41543	1.23545	1.98144	2.66919	2.37684
8430408G22Rik	59.3537	25.2911	21.1518	32.1404	26.3303	34.3464	43.4637	15.3007	42.3706	12.2642	33.5688	37.8229	71.5359	27.4917	21.7763	19.7495	18.4163	7.43884	50.7082
Aldh3b1	7.88209	8.04511	8.07731	10.5254	11.2828	8.9797	10.5241	17.9916	12.5895	9.19052	10.176	18.0795	8.88726	31.6828	26.412	14.3273	20.944	36.1137	19.0605
Fam134b	0.738692	1.18659	0.845715	1.02719	1.16365	1.82663	1.63638	1.89993	0.88461	1.90613	1.94646	1.27114	2.86869	2.69923	3.22865	2.20023	2.42023	2.86579	1.96974
Ap1s2	2.13139	4.60753	2.07391	2.79977	1.9855	1.8987	7.43614	3.07589	4.69789	6.18727	6.14251	3.05104	2.32513	7.82168	8.19868	5.03559	8.33391	5.14959	1.82747
Mrc2	4.29285	9.6348	6.38352	9.8028	14.2222	8.99352	14.7724	28.7165	9.20142	8.41551	17.195	23.5198	5.92394	26.9017	30.7171	33.0132	18.5863	26.6658	22.8144
Aplnr	4.48283	8.97452	5.14019	15.6316	5.20021	5.09163	21.377	11.6947	4.81436	6.06576	13.4148	14.1915	7.06062	9.15654	5.57389	14.5137	8.6267	5.48347	7.60595
Crlf1	1.45091	1.1314	1.70697	2.03473	2.25143	2.53385	2.02253	2.17874	1.43841	0.970959	1.3683	1.84725	1.23361	4.24598	2.53721	1.34101	3.30482	3.18624	6.02091
1700001O22Rik	3.08008	2.19225	2.4442	2.2502	1.70406	2.09916	2.22886	1.58051	3.59346	2.4228	1.56728	2.66905	7.21278	1.50567	0.994364	2.12803	2.1652	1.46895	2.94549
Gm525	1.85134	2.4583	0.783322	2.85833	1.32351	0.682856	2.3608	3.38166	2.59586	1.18588	2.36222	2.80752	1.25274	1.70035	0.764115	1.9741	4.64566	1.18133	5.12621
Iqgap1	15.9041	23.6828	22.3546	22.1152	23.4903	18.3763	22.4048	30.4487	17.278	27.387	29.5906	25.2504	16.0126	63.363	72.1925	40.2017	34.462	47.7724	22.1518
Ldlr	1.42769	4.65193	5.00704	6.85835	2.27197	7.51665	7.08795	5.99415	1.85105	5.81554	7.47859	6.68264	3.33209	12.3802	14.7557	8.75635	4.07675	6.59575	4.85488
B3galt2	58.609	41.6267	57.4877	23.7018	37.1159	22.9397	33.7426	23.9774	49.1651	43.9928	26.9539	28.4361	84.0582	17.0108	22.408	26.7239	16.7341	13.4239	11.8124
Col6a5	17.176	30.3355	28.1475	25.4337	13.9339	15.965	31.2243	9.38216	31.3247	43.6445	30.1071	42.0422	17.5368	19.4604	30.9162	28.1052	38.797	17.8294	6.54964
Ng23	0.778705	0.706061	0.378887	0.34558	0.642542	0.422984	1.29351	0.862283	1.26712	0.825425	0.457268	1.45972	0.926958	1.07461	0.838667	0.419759	1.03285	1.00494	0.591183
Lum	19.5006	30.4154	26.4767	34.6834	53.3876	40.7924	38.8298	58.7955	24.2794	35.1033	39.7071	42.6178	47.9945	104.47	107.189	44.8186	70.8536	90.6085	57.611
1700012D01Rik	1.58401	0.819621	0.889429	1.73064	1.10516	0.896338	0.313293	0.858286	1.633	1.75822	0.840264	1.14705	3.1892	0.807165	0.461438	1.14361	0.663262	0.894735	1.31916
Cd74	271.756	323.454	253.707	543.546	554.636	399.372	473.497	910.029	382.4	419.266	482.847	657.656	277.393	1217.44	889.922	624.91	913.714	1436.85	1053.59
Cd300lf	1.53851	1.08106	1.25436	1.6784	2.05794	1.41733	1.38339	2.09487	1.51637	1.97165	1.67983	1.65961	1.79841	4.91513	3.83209	2.22393	4.21941	3.50988	2.5225
Ppp1r1a	9.95622	6.27121	7.99921	8.11687	5.36798	4.57448	6.4429	2.86818	9.9137	3.96389	2.82314	2.48212	8.64565	2.87453	2.77669	2.60586	9.46592	2.10072	4.63756
Hr	9.20845	32.5301	11.6758	29.5143	21.9853	17.6063	32.6164	27.1433	7.26694	10.5956	28.3865	19.5956	5.74051	13.0555	19.9262	26.9994	11.8196	18.4986	13.3768
Nmb	4.83389	3.66437	4.00518	5.73001	2.89745	3.41984	6.44838	1.68335	11.6452	5.27754	4.32837	9.25333	3.63578	3.09005	2.22755	4.15914	8.92336	3.09089	2.23667
Shc2	1.1728	1.39654	1.75597	1.79075	2.22322	2.44433	1.88987	2.63032	1.24478	2.36467	2.11849	2.42704	2.31022	4.97624	5.0258	2.81842	4.40052	5.10795	2.21372
Stx11	0.705735	0.565861	0.550409	0.764629	0.817695	0.743901	1.17462	1.0528	0.596487	1.21181	1.08835	1.06903	1.01776	2.06335	2.22214	1.50087	1.62088	2.17937	1.46067
Rian	3.00092	3.87136	3.33383	4.50191	6.9567	10.2109	5.77509	5.36743	3.95379	9.37726	10.4262	9.11068	10.1728	18.4124	16.6509	10.8787	11.7761	16.4805	12.6778
Fes	6.52964	8.66352	6.74813	12.0832	11.2055	11.3462	11.9043	16.0235	8.29553	10.5126	11.285	14.12	9.34166	30.3149	22.7672	15.0615	21.0758	33.7465	17.433
Tst	25.5561	20.0543	19.7539	24.4663	13.0189	12.5087	20.7827	11.2307	26.7452	15.9793	11.7688	10.0546	25.9587	8.7456	7.74044	11.0647	32.661	8.90666	13.2614
3110070M22Rik	0.639065	0.409229	0.44856	0.956389	0.408796	1.27974	0.446103	0.663121	0.927022	0.617702	0.589077	0.712921	1.96045	0.773114	0.454106	0.511188	0.710547	0.578429	1.23156
Sox7	18.9116	20.1528	14.9756	15.4512	11.1785	12.4371	16.597	5.70376	13.8308	12.2293	10.2827	12.22	20.9731	2.93289	2.46998	8.53465	6.3956	2.90201	6.60549
Mctp1	0.441576	0.941101	0.900754	0.65578	0.916425	0.893542	0.788271	0.888788	0.685373	1.40633	1.56477	1.27113	1.36302	1.96305	2.54036	1.34808	1.72782	1.85543	0.854994
Tnfrsf17	0.345619	0.896818	0.501548	1.1328	0.398218	0.752944	1.28168	0.439538	1.03304	1.18658	1.50663	2.747	1.92751	0.663721	0.716623	0.884377	1.62306	0.850648	1.87858
Arid3a	0.723214	0.958329	0.946748	1.30456	1.0413	1.275	1.29439	1.62597	1.28221	1.66607	1.69501	1.68913	1.4228	2.84929	2.75447	1.92644	3.02214	2.99106	1.25599
Fmod	9.63863	18.98	21.2345	28.2249	31.5734	56.3455	21.5283	19.3263	16.26	25.6625	20.464	32.0155	29.6357	10.3791	13.9529	22.4098	23.814	18.5223	53.0385
Creg1	25.6383	28.0709	29.1074	31.8532	42.6174	39.0097	33.4302	57.9259	31.3814	35.0419	34.3191	46.293	51.453	105.451	96.671	51.2862	71.6929	107.421	50.3635
Thrsp	560.699	447.2	563.417	716.936	481.675	439.928	431.269	527.946	484.664	405.947	393.394	410.509	406.355	168.909	132.062	353.372	491.913	252.793	1122.06
Sdf2l1	12.7138	11.1964	10.8959	15.6682	18.4982	25.2344	14.9237	18.419	14.0182	18.0097	15.8159	19.9945	17.165	38.307	28.8684	17.0029	25.4849	40.1362	31.6534
Inpp5d	3.64783	4.06744	3.26943	4.44585	5.86652	4.79335	5.38063	6.72337	4.91498	5.93343	5.62839	6.16616	3.74022	15.5008	12.1451	7.0932	11.5231	12.6395	6.91316
Gimap3	2.91003	2.07934	1.90469	4.20913	1.67944	6.11887	4.19116	2.94684	2.83925	5.21426	4.35848	2.73064	3.16555	2.37377	1.58151	4.70123	6.82893	2.06681	9.45681
Nrarp	6.48556	7.48997	5.52079	5.79942	6.60094	21.3536	10.6412	9.65995	5.23857	8.2791	8.70833	12.9163	4.4986	3.77371	3.42664	10.747	4.69921	4.41919	8.73234
Reps2	0.819592	1.69002	1.69814	1.3387	1.15921	0.906734	1.70229	1.55417	1.12069	3.03937	2.35587	1.94801	1.21339	3.53059	4.11972	2.71595	3.09201	2.58483	1.00224
1700023L04Rik	20.1422	11.6517	13.0705	11.4	13.1912	13.6987	9.41366	6.75084	22.4574	8.39135	5.42346	8.25941	13.8445	4.05115	2.86403	3.9549	9.17311	5.90625	11.6768
Zwilch	1.85092	1.68565	1.99094	2.98067	3.80143	3.41136	2.24793	7.03554	1.78785	1.98049	3.48029	3.17379	1.56225	6.36993	5.60422	4.37046	7.39335	6.1549	6.5688
2610018G03Rik	1.08302	1.63372	2.34228	1.57018	3.77131	6.09179	2.30552	1.98143	1.042	3.38445	2.54635	2.16098	4.11925	1.19458	1.94473	2.42277	2.22136	1.61302	2.54698
B4galt6	1.24039	2.61176	2.35908	2.50786	3.35376	3.12551	2.6551	4.49826	1.66591	2.92373	3.90288	3.1661	2.96364	6.96595	7.6927	5.46917	5.7079	6.25206	3.49257
Perp	1.54433	3.18328	1.82741	3.04912	2.5477	6.66813	4.73892	1.91742	3.04597	4.30285	3.71086	1.9677	6.3933	1.13819	2.33748	2.03786	4.41408	1.13017	4.1689
Gm13889	7.10277	2.61726	3.82445	5.02895	3.27378	12.0005	4.65091	2.30886	4.80673	3.76901	3.09938	5.31628	5.35758	1.63065	1.75946	4.75831	4.95436	2.86118	6.55402
Adrb3	345.203	214.225	274.981	244.153	305.925	303.203	154.073	171.414	283.987	259.814	190.071	223.099	228.067	53.237	44.6858	137.753	50.9619	92.9471	214.67
Junb	11.4065	14.0277	6.83524	23.3401	18.2958	40.9583	22.5823	30.3068	15.0483	15.2168	20.807	23.4472	30.0653	34.332	33.8186	25.6097	39.7455	49.7855	37.5181
Strn	3.79406	5.48104	6.85486	2.78584	2.88834	2.12177	3.26759	3.38877	2.9436	5.83273	6.54299	3.20679	1.23183	5.04732	8.10742	6.54213	2.30776	2.05028	1.0477
Gna15	0.894684	1.52788	1.32568	2.4224	1.57537	1.40161	1.69146	1.98299	1.37588	2.0604	2.37885	2.54206	1.26326	4.18021	4.05217	2.07598	2.48487	5.77283	3.09655
Synpo2	18.9843	41.7327	29.4281	21.2782	28.1298	21.1092	29.2068	29.3086	10.2651	21.7875	31.5765	19.0139	4.01212	17.752	23.9764	33.4417	8.95025	11.3707	7.58022
Slc9a6	24.2226	19.6855	22.231	17.6182	26.2167	24.8398	21.0432	21.6976	20.82	24.2941	21.0256	21.6184	70.3645	21.8705	25.2246	22.0224	25.94	18.1785	14.1523
Tubb2b	1.33106	2.10669	1.51444	1.88958	3.38574	7.21798	2.96415	3.00172	1.92924	2.49899	1.86648	3.2538	2.34988	5.94374	4.15774	1.94151	2.53204	5.28766	4.66048
Il1rl1	0.584988	0.709842	0.702214	0.709943	1.3275	1.35236	1.02958	1.4942	0.487194	1.417	1.43155	1.37171	0.7301	2.83686	2.75705	1.91128	1.11648	2.27131	1.69808
C1qa	77.4985	119.883	110.97	169.072	169.933	192.919	172.421	137.017	173.356	169.973	127.381	214.684	306.886	145.927	108.378	129.009	238.653	235.125	294.675
Rprml	30.1856	29.23	25.7189	40.1633	21.3822	28.7634	22.542	18.8768	26.1604	18.8156	18.3175	17.9055	31.9868	3.94999	2.76073	11.9393	15.9294	7.89182	25.1
Slc6a6	14.0431	30.5322	22.5449	23.6595	23.2541	20.2637	29.6927	29.0301	19.4562	33.7555	39.2672	37.8567	33.5202	67.5497	70.9482	49.6404	47.5374	44.9324	16.2119
Vstm2b	12.3881	13.3984	15.381	20.7328	13.6134	11.9152	16.7979	12.4717	10.8494	14.1423	17.7086	20.4842	6.64901	2.2184	3.53266	12.502	7.45158	5.63944	18.1259
Fen1	2.7842	2.04421	2.21832	3.58629	3.31487	2.54463	3.96538	4.65754	3.68796	2.76222	3.35662	4.10124	3.74663	8.33412	7.60566	3.78453	7.01767	8.28928	4.47946
Sfrp4	2.18541	3.92811	4.29625	5.66828	10.5619	2.64977	5.24742	5.70837	2.61756	9.74903	5.57126	6.3171	13.7252	11.826	7.53163	7.73579	3.75416	8.78453	10.1386
Ccr7	0.696549	0.363758	0.504956	0.522149	0.570526	0.707127	0.799182	0.602659	0.778305	0.967404	0.919779	0.519222	0.335788	1.43041	0.953205	1.40414	1.78815	1.81405	1.38076
Lax1	0.571577	0.37463	0.311123	0.696991	0.397048	0.761893	0.412087	0.668608	0.347313	0.994255	0.846716	0.802358	0.336765	0.31028	0.383853	0.99909	1.31777	0.32033	1.458
Rtp4	2.94731	2.52339	2.1672	3.37766	3.08783	3.55464	4.77523	2.73827	2.57016	2.17874	2.39375	3.04651	4.26496	3.25902	2.55538	3.01108	3.62526	3.42618	6.94103
Tfec	0.345345	0.742348	0.495381	0.697492	0.48351	0.563403	1.33069	0.493533	0.783672	1.09825	0.730655	0.798627	1.02539	1.32087	1.57641	0.841313	1.23798	1.05406	0.613351
Fam105a	1.76312	3.30751	2.34047	3.83979	3.50181	3.73422	5.44499	5.55346	3.40303	3.98128	4.57123	6.28562	2.79012	9.70468	9.24612	5.88669	8.58785	9.39875	4.8907
Fam83a	3.28194	8.84507	3.7379	8.22202	7.96847	4.27982	13.4487	16.4856	5.54366	3.04344	10.6524	10.0761	1.89678	12.0787	15.3009	12.6844	12.5267	15.849	13.2956
Man2b1	24.1581	32.3543	28.6527	34.3966	42.5463	34.6247	43.6003	54.614	34.681	37.5793	39.065	55.3377	28.5262	104.266	87.3741	56.1121	88.1384	99.5246	55.4258
Nnat	2655.89	2107.61	1909.94	2784.56	1716.15	2085.5	1920.35	1423.6	2395.4	1673.53	1807.61	1766.04	2013.71	426.586	503.262	1333.46	361.059	655.742	1844.57
Car4	30.8657	24.1077	18.8428	21.1415	31.2062	37.9762	24.5625	22.2491	27.3266	25.2899	19.1804	35.2067	64.671	24.439	12.3313	17.6822	25.1438	19.7598	22.6015
Dact2	1.9639	6.95312	4.29539	5.27034	4.35042	1.69532	7.52198	2.50197	2.67479	6.07109	3.50084	6.4837	4.99424	1.56868	2.27919	2.65031	1.90767	3.11235	3.70259
Pip4k2a	4.95626	7.19518	6.83179	8.30269	9.70765	8.78147	10.1469	15.2973	6.1525	9.52096	10.3836	11.639	10.0744	24.4752	22.8764	14.1156	16.5789	23.985	10.7598
H2-M9	3.05203	1.03483	2.08529	2.69495	2.2381	6.18203	1.61677	0.632196	2.51126	3.6886	2.90642	3.06607	5.32541	1.42344	1.26273	4.37217	3.48616	1.42286	3.53807
Slc36a4	3.26718	5.08666	5.22711	3.18389	2.56835	1.95743	3.98287	2.27429	3.178	5.30742	6.13204	3.47023	1.23654	5.96592	7.89645	7.34179	2.7419	2.01221	0.747325
Cd9	34.6014	47.2503	43.6272	63.9208	64.8843	85.5438	75.009	85.229	53.5431	66.065	69.3884	82.1999	87.7417	158.954	161.122	83.9819	118.261	189.747	93.6975
Dnmt3a	4.29597	5.84239	5.85316	6.0639	5.60003	4.97162	6.97276	9.2245	4.0065	5.94619	7.67024	6.25477	3.92299	16.8475	18.2898	10.6679	11.2674	14.3628	6.52528
Peg10	4.97681	3.29569	5.33316	2.69318	4.70649	5.73625	5.73805	3.34725	4.51681	7.8868	6.18532	13.2705	6.57083	1.41684	3.05191	6.30145	2.89555	2.14467	5.19199
Rab20	3.21807	1.43902	1.98767	2.41396	2.64273	3.35328	3.2092	2.66423	4.51921	2.78799	2.93171	3.2445	3.69633	5.11385	4.20207	3.07769	7.23486	3.50576	3.94253
Rgs5	20.0364	35.986	30.4247	19.8099	18.2006	15.1776	23.2567	14.1916	14.744	29.3205	35.7607	19.4826	9.53285	13.6657	21.542	43.3283	13.2693	6.45755	7.5526
Mreg	0.34217	0.71039	0.770804	0.939828	0.445335	0.613032	0.903282	0.818103	0.690973	1.0389	1.2314	0.758268	1.16411	0.908254	1.10491	1.04237	0.948713	0.622705	0.58018
Scd2	25.5788	27.2928	46.1876	45.2289	58.1451	34.0917	41.171	95.6599	24.6504	39.5426	53.625	57.3751	10.3481	94.2354	105.917	85.3562	68.1647	64.5957	101.097
H2-Ea-ps	5.04575	3.89426	3.00062	5.49865	7.76306	6.50732	5.9901	9.56358	4.855	8.30928	7.05226	7.53175	3.03703	17.4874	12.959	11.0056	16.4964	13.1999	13.9918
Cma1	5.51853	3.77535	3.07254	4.00742	5.24903	8.03279	7.81715	2.62958	3.7781	5.48489	3.45755	11.809	4.90269	2.58446	2.63547	2.61753	5.19505	2.73236	4.58095
Fam122b	1.47538	1.7635	1.85047	1.32152	2.52461	2.23796	2.53162	2.89778	1.64375	1.95852	2.14243	2.06263	1.92609	4.30981	4.70864	2.34032	4.36944	3.33763	1.78343
AU021092	3.09534	6.39038	4.09179	6.23097	6.75926	9.69733	4.9262	7.16437	3.40884	5.94223	4.97249	8.55447	14.064	3.09425	3.59757	5.31451	4.10133	4.36842	11.4928
Aim2	1.00575	1.36773	1.19068	1.93323	2.0951	2.01194	2.45189	2.79159	1.8621	3.11988	3.69633	3.57511	2.50774	6.50808	5.44652	4.00081	5.1644	5.79413	3.87728
Sap30	2.17874	1.80909	2.22057	4.32179	3.17407	4.59276	3.52301	4.73552	2.63093	2.77505	1.89637	3.20993	3.98731	6.83008	5.14415	3.36323	6.7335	9.39903	5.96307
Cd38	3.20061	4.21283	3.4551	3.56989	4.02164	6.3246	5.26453	5.08328	3.1623	6.7232	6.55912	6.60789	9.35057	3.69169	3.4294	6.775	6.06668	2.81606	6.20399
Prune2	0.351591	0.650325	0.77164	0.588911	0.877803	0.876566	0.807002	1.34417	0.463711	0.928799	0.89591	0.893078	0.845663	2.27592	2.30347	1.37978	1.42675	1.56858	0.902103
Arhgap4	2.29181	2.01853	1.93879	3.83045	2.8929	4.55136	3.50173	4.65181	2.31643	5.00556	4.4011	3.51549	2.4718	9.43814	7.65508	5.79319	6.37938	9.70011	7.72473
Pard6b	0.653647	1.02675	1.31217	1.21784	1.63052	3.4743	1.18095	1.29861	0.950081	1.77174	1.41734	1.27471	2.70292	0.964902	1.30147	1.18846	1.61806	1.5674	1.79031
Fam181b	1.2277	1.55761	1.35291	2.6351	0.972097	1.74865	2.22036	1.20637	1.46389	1.69192	0.959415	2.74456	4.16024	0.904098	0.449107	1.61852	1.29098	0.855642	1.35305
Cyr61	29.3936	22.4344	14.8727	21.3058	27.7341	80.0085	36.4973	25.751	22.7048	15.8733	21.9327	42.1064	20.0229	13.2076	19.741	27.323	32.7569	18.6564	34.5463
Elovl6	4.67038	3.916	9.7682	4.97092	7.79024	4.72657	4.26705	13.0297	4.1914	9.24152	9.56726	6.07377	1.11805	8.39016	9.84206	14.5424	10.3719	7.4843	14.2422
Csf2rb	6.00049	6.53197	6.01998	8.15031	7.04741	6.61742	8.50553	11.7375	6.87488	9.21589	9.83805	10.1146	9.17065	23.9072	19.3876	13.6586	14.3408	17.1836	11.3274
Slc27a1	253.752	144.76	163.839	138.268	135.208	148.179	117.675	84.5066	265.283	146.932	113.123	127.782	387.569	99.3962	88.82	85.7561	165.647	106.084	56.2968
Dnaja4	8.33217	10.1353	4.36366	8.20335	5.1878	5.19277	17.5752	4.50439	11.1809	13.3248	13.7299	4.81513	6.21656	4.61359	7.08498	6.54247	16.3856	3.32851	4.78959
Sctr	16.2892	9.16426	10.6946	12.5794	14.1935	15.1413	11.5805	8.30681	15.9401	10.0054	8.98858	10.3438	22.3334	1.86941	1.61695	8.62415	5.6781	6.01106	7.11477
Hdc	2.98292	1.70742	1.43097	2.13398	1.14533	3.14664	3.37581	1.26247	2.10046	3.71057	2.08005	1.09729	2.7055	0.964198	1.13681	1.80012	3.9999	0.86678	2.45879
Smc2	1.43804	1.45334	1.55538	1.13224	1.61692	1.05551	1.7492	1.90892	1.19276	1.6064	1.86683	1.49854	1.04362	3.52318	4.3431	2.09022	2.38792	2.62069	1.22696
1700025K23Rik	4.549	4.82505	4.64614	4.86197	5.18982	4.35514	4.52452	5.31425	6.20686	4.8321	5.36969	4.43469	16.4155	5.25032	3.06782	2.62989	4.55868	3.83879	3.98164
Chdh	16.2123	12.9612	14.8116	9.48039	7.15918	8.02223	10.7671	4.82902	10.1476	11.0461	8.44698	6.43257	10.0927	3.50829	4.62684	6.34097	5.31182	3.39329	2.82736
Ptx3	1.51781	1.11633	1.61887	1.77221	1.60398	1.8932	2.66499	1.99216	2.24316	1.91824	1.33575	1.58247	0.629408	2.18853	2.53794	1.46327	2.63888	1.35429	2.44937
Gpsm3	7.2979	7.97523	6.4929	11.1378	10.1414	10.9494	9.74631	15.6781	9.61244	9.96679	10.7402	14.2958	9.96042	24.7989	19.0646	11.7172	16.1788	34.6843	17.6182
Pim1	3.7753	4.08004	2.73235	4.64834	4.34979	8.26456	5.55255	6.59771	4.35652	4.97395	5.07126	6.03564	7.75209	10.686	10.338	6.04331	13.1267	9.77139	7.24125
Acvr1c	23.5429	20.0139	23.7587	9.09141	13.3413	8.29094	13.3699	8.34367	18.3223	17.4295	11.8077	9.72727	21.2783	4.67888	8.38614	9.36641	9.78759	3.6592	6.24354
Arhgap22	2.61484	2.91912	2.64702	3.86661	4.01692	4.08003	3.75628	5.79852	3.38286	2.98998	2.76735	3.96943	2.70296	9.79912	7.43748	3.67192	6.92618	9.71962	6.11811
Fez1	0.383716	0.973751	0.595681	0.930754	0.658344	0.315066	0.939793	0.510423	0.438313	1.25641	0.636794	1.30993	1.53355	0.308055	0.545572	0.474965	0.51512	0.50165	0.550372
Krt79	5.36292	6.40728	5.44389	9.60902	13.4481	7.63051	9.23429	21.2189	6.40811	3.63887	5.71126	4.97129	3.31206	13.683	11.9956	9.44881	12.8155	17.5973	11.0275
Tnfsf12	13.3923	17.5062	13.942	22.6348	21.9967	22.1096	21.3942	33.3257	16.7799	20.1573	21.735	27.8903	21.8208	53.3344	46.0211	25.4447	39.2029	67.7432	31.1645
Fam46c	0.46797	1.2402	1.27337	0.628209	1.28105	1.98943	1.13613	1.15479	0.734159	1.81195	1.51845	1.08347	4.01267	1.3539	1.40442	1.48429	1.69093	0.804386	1.29564
P2rx7	2.72001	4.2102	4.05131	4.06583	5.73346	5.5261	6.12485	6.51598	3.6454	4.47792	5.08706	5.82093	3.34944	13.1224	11.9045	7.48895	11.0839	11.7293	5.39254
Ltb4r1	0.794126	1.74382	0.779263	1.51042	2.9838	3.1485	1.69221	3.34985	1.76726	1.8826	1.99601	3.29172	2.05595	4.0947	3.20772	1.63047	2.89126	4.29972	5.06178
AI427809	0.539409	0.9776	0.591175	0.669442	1.28759	0.9121	0.893493	0.895309	0.947813	0.802049	0.842031	1.17257	0.657713	1.11021	1.22765	1.08279	2.14038	1.91896	0.842714
2610016A17Rik	65.4636	47.8983	54.4527	77.2259	77.6966	93.3446	65.3288	74.6725	74.645	56.6123	69.6337	91.5998	110.15	25.1553	32.3067	59.5347	27.1035	39.3697	156.894
Dynlt1a	1.51568	0.926463	1.29069	1.07074	1.48167	2.74016	1.75796	2.24344	1.65813	0.355315	1.87077	2.40695	1.85293	3.27041	2.58143	1.57304	2.81574	3.50065	2.71856
Hells	0.63363	0.805111	0.703826	0.503429	1.00745	0.574895	1.1922	1.40869	0.56523	0.662286	0.813462	0.851813	0.709323	1.4178	1.85622	1.1264	1.29314	1.25883	0.784531
Samsn1	0.650578	0.727101	0.680597	0.880859	1.62296	1.67766	1.63934	1.38755	0.708586	1.50789	0.998461	1.45611	1.19418	3.02225	2.92906	2.15643	2.48411	3.24911	1.21609
Sept9	14.6744	23.437	19.4901	28.4015	28.9909	24.2738	32.7501	48.2953	20.6898	21.0451	32.5712	38.9114	22.4615	74.8816	75.0808	42.0289	47.1173	66.8694	57.9451
Ctsa	40.1799	43.3859	41.3142	56.2106	58.9226	57.325	56.693	87.9455	49.7841	50.5666	49.6854	67.3383	61.6186	142.021	115.292	64.2876	106.446	171.756	85.8691
Cd209b	4.03023	10.2721	9.91638	8.2293	13.2604	8.6006	13.6509	4.80224	15.2573	19.882	14.0722	19.916	28.2958	6.24852	5.84478	10.0599	11.0713	8.54158	15.9454
1500015O10Rik	5.07297	10.4406	8.20512	12.4868	8.74349	17.7398	12.6516	2.95152	12.8756	11.0111	6.42394	21.7328	14.5526	2.3112	4.22932	5.9622	15.0959	10.1303	16.3642
Panx1	1.43216	1.58214	1.60295	2.57333	3.03583	2.82242	2.95922	4.4665	2.0843	2.47916	2.83348	3.7841	2.26906	5.86235	5.7018	3.7739	4.92703	7.93229	4.53108
Meg3	9.53565	10.0736	9.5753	15.5629	15.9347	22.0621	15.6622	13.7193	14.4505	25.6021	25.7514	28.0672	20.6227	45.6874	33.283	31.2967	37.8493	50.743	41.0255
F730043M19Rik	0.827212	1.01986	1.08544	0.903018	1.00834	0.552074	1.19482	1.28604	0.654419	1.26676	2.06432	0.640689	0.563243	1.05412	2.16563	2.09349	1.08269	0.63472	0.650405
Pck1	1432.14	1090.67	1117.94	968.852	1270.12	1496.68	758.576	811.881	922.935	889.143	781.267	639.84	1584.73	232.205	283.39	586.415	324.874	342.077	623.24
Paqr9	13.2751	18.2574	16.1268	22.8454	24.3122	9.8145	23.6625	44.6527	12.1456	10.9987	25.8288	24.5028	9.00119	37.1826	50.7051	38.349	30.6057	35.0036	37.7818
Clic1	63.8595	62.2922	58.1292	94.616	84.4323	110.143	94.8317	124.866	90.2038	85.3827	76.8076	118.168	120.645	208.731	172.976	89.4978	156.397	274.041	143.385
Lrrc1	2.07092	3.16737	3.02167	3.39856	4.11636	6.7744	3.14392	3.28004	3.00457	3.91593	2.65402	3.9632	9.76197	2.22456	2.54117	3.20199	3.94372	3.27197	4.44588
Ptpn18	3.59807	4.57222	3.38926	6.775	4.63072	5.82119	7.23946	8.30716	7.35341	6.60771	5.84399	11.4325	6.53114	13.2292	9.96416	7.36046	13.7507	18.6744	13.2656
Ctla2a	22.3748	15.0123	14.5494	16.3067	16.1566	41.7541	24.0387	19.3159	26.6381	14.7315	17.5606	31.7226	48.13	22.8844	14.3105	14.7968	39.3702	21.9566	29.8027
Cxx1c	46.2538	39.3024	31.1237	53.8296	50.3376	65.2356	44.1918	48.238	42.9573	43.1996	42.6908	56.3734	117.627	22.7511	18.5063	33.647	20.1776	31.6785	49.909
Dll4	3.73696	5.35035	2.88996	5.69595	2.81775	8.9772	9.11489	5.1209	3.46135	3.41001	6.77772	6.31372	2.5271	2.95477	2.2483	7.30533	3.05542	2.09741	9.8591
2310004N24Rik	5.1113	5.46439	3.9669	7.42942	6.50831	6.78477	7.71747	9.08721	8.06954	7.6198	6.70149	7.8391	8.44199	18.1127	12.5814	8.03176	13.828	23.3603	13.0235
9030625A04Rik	3.29782	4.88109	6.00774	5.88668	7.9774	6.15718	7.50643	9.51466	4.87432	7.15938	7.78798	8.12878	6.48117	17.349	17.0215	10.4168	15.8883	15.476	9.4257
Pamr1	2.81742	6.03942	4.85264	6.56329	8.10074	4.2244	8.37286	6.08037	4.42817	7.54513	5.08659	9.91697	14.448	9.12697	8.42786	6.15787	9.87658	8.67343	7.95639
Pgap1	0.58601	0.763524	0.962446	0.672984	0.763139	0.692419	0.786538	0.851004	0.585126	1.65847	1.1054	0.73351	0.719383	2.25036	2.32365	1.47707	1.10496	1.25785	0.772571
Slamf9	9.93463	13.1293	11.7548	15.9742	16.2652	8.13626	20.1976	25.2763	21.3024	18.9632	17.204	24.0712	10.74	41.8448	37.1848	22.213	23.3372	50.3786	27.7791
Ptgr1	4.08896	3.91362	5.01891	5.86693	7.0467	5.56781	5.91794	8.52803	6.02397	5.05148	5.24694	6.80121	4.61456	15.5295	13.0532	6.637	8.90901	18.1306	9.60663
Plac8	3.54026	4.02753	2.62446	6.10747	2.51245	4.97548	6.87157	4.1962	5.3243	8.94455	7.78742	5.03126	8.53713	10.751	7.63971	7.5687	9.5319	11.5011	14.0433
Cdca7l	1.1253	1.80003	1.79386	1.59051	3.23743	1.33298	1.97449	4.27519	2.08471	1.9632	3.37779	2.61516	1.26155	5.88613	5.81923	3.41836	4.70583	5.21571	2.81939
Cntfr	4.42146	7.18492	5.16355	6.7049	2.51948	1.73192	5.27629	3.54539	3.39206	4.79595	5.42023	3.35317	3.97458	1.59096	2.15525	4.76863	4.50038	2.04908	2.28846
Sphk1	1.57996	2.44562	1.0945	2.10795	0.888033	1.23309	4.31701	0.829817	3.23757	3.46709	2.09171	2.24268	0.979682	2.53537	2.23225	1.25471	4.51497	1.26475	2.19417
Gm5803	1.77692	1.72183	1.49194	1.1644	1.72974	2.37657	2.74672	1.6895	1.80911	1.98144	1.90369	1.91946	6.88063	2.1455	2.12993	2.10609	2.42949	1.84091	2.29221
Fabp5	241.596	208.746	219.753	258.007	330.374	264.295	336.273	561.283	288.184	214.798	270.297	376.38	409.047	864.521	638.648	322.364	786.293	786.136	555.08
Fst	3.96237	2.60015	3.28791	3.51792	2.05127	1.77021	2.55089	1.24585	3.49423	3.26523	2.23105	2.57173	3.72843	1.36875	1.65934	2.89016	1.82533	1.95245	1.43964
Clec4a1	3.17123	6.13746	5.57285	8.28463	7.87499	6.33361	9.3262	11.6652	7.25072	8.5655	7.81492	11.9677	10.042	21.3997	16.3148	10.6902	15.1359	19.9559	12.6312
Dkk3	0.772518	1.35109	1.23193	1.59066	1.05333	2.82377	0.808266	1.6568	1.05447	2.9283	1.93278	1.25096	3.27762	1.51903	1.7377	1.90016	2.23531	1.07717	2.6234
Rorc	3.42433	3.16035	3.52418	2.64697	1.55688	2.98958	2.27192	0.792847	3.99782	4.2366	2.25542	1.36277	4.11997	0.812578	0.69576	1.72041	2.43152	0.839563	1.51433
Aplp1	1.09491	1.02148	1.10322	1.75961	1.89004	3.31109	1.23602	1.26029	0.987119	2.83612	1.37159	1.83898	3.29018	0.93809	1.34001	1.97858	1.50834	1.34434	3.30775
Wdr91	6.87923	8.13403	7.34943	9.24503	9.58487	10.5144	9.59985	11.6904	9.49712	10.0356	9.8988	10.87	10.0992	27.6926	23.7212	13.0598	22.7413	25.4441	12.7078
P2rx4	24.867	26.808	25.1659	33.5561	36.3204	31.3764	30.8123	51.3545	32.9395	30.5019	32.182	41.6258	28.9322	89.9068	76.1214	42.9715	71.5453	95.9433	47.1191
Ptch2	3.02816	8.9924	3.62856	4.93674	5.33978	2.69382	7.87067	3.71464	7.30931	3.52438	4.92968	7.10622	3.26071	1.73943	3.79351	5.56752	2.7569	2.30323	4.27266
Spns2	4.88419	6.8904	5.23851	7.41313	7.354	11.1349	8.64425	8.67788	5.46647	9.17371	10.0385	9.15475	16.6244	6.98466	6.15908	9.15853	8.60807	6.59695	9.55377
Arhgef37	2.13549	3.11723	2.3814	1.3177	1.43277	1.64126	2.96697	1.27762	2.27845	2.38882	2.61455	2.14616	2.03492	1.58341	2.79631	2.43982	2.65983	1.29887	1.3747
Lep	193.466	440.759	305.65	427.871	289.404	183.996	570.645	542.843	268.254	248.559	506.358	727.824	121.664	634.896	883.897	687.64	540.106	488.346	801.881
Pla2g2e	1.02266	1.00183	1.13191	1.99518	2.43947	0.755911	2.34882	1.98723	2.4412	1.31984	1.42371	2.1778	0.592449	2.87561	2.91179	1.61897	3.73168	3.72288	2.14134
Clec3b	133.339	177.568	188.901	276.206	305.908	401.554	248.121	227.817	259.689	278.606	190.075	351.116	771.609	202.589	181.328	188.502	280.132	398.588	442.271
Lig1	2.49117	2.47995	1.995	2.59578	2.56937	1.7614	2.84424	4.14125	2.81936	2.81786	2.55442	3.01791	2.58412	6.57217	5.30486	3.10605	5.42602	6.23213	3.30837
Sh3pxd2b	3.07389	3.76228	3.93984	3.70861	3.99924	3.17901	4.74604	5.66286	3.09848	4.51318	5.00502	4.88896	2.23813	11.5959	11.8102	7.59791	8.38721	7.23547	4.52933
Mcm2	1.84859	1.95081	2.09788	1.9913	2.21963	2.05528	3.21795	3.13999	2.29618	2.42387	2.46753	2.76367	2.11054	5.76297	5.75669	2.98243	4.15733	5.27865	2.8693
Dnase1l1	14.8256	19.1439	15.9371	22.3357	20.0583	18.6149	23.8395	31.1394	20.3971	21.0809	23.5482	28.8004	19.8449	56.6647	49.0978	28.0827	42.6284	63.6265	31.2699
Ctsb	386.428	411.993	398.939	485.021	578.94	463.43	452.076	794.159	425.998	421	500.071	548.409	404.195	1391.82	1121.38	627.033	923.477	1333.02	640.448
Stard4	0.860019	2.22865	1.76486	1.71461	1.01722	1.8284	2.38468	1.8238	0.730252	2.29607	3.42326	1.70559	1.1259	3.46963	3.80299	2.96581	1.2471	1.49051	0.658974
Rps6ka1	3.75243	5.16361	4.79063	7.75753	6.12101	6.79971	7.78614	10.0424	6.17009	6.97674	7.71946	8.16432	6.39536	18.716	15.2245	10.3641	13.8893	18.654	10.9613
Cxcl12	63.4463	65.8939	59.0204	64.0378	96.9301	100.53	83.2792	63.415	69.0233	89.8277	81.8305	120.171	198.537	62.6977	59.2791	77.4415	101.726	66.8571	38.9382
Gm11837	1.99209	1.48266	2.11393	0.918874	1.77106	1.36458	0.969887	1.08671	1.40857	1.35877	0.688039	1.06929	2.54587	0.510344	0.378983	0.421725	1.09355	0.719689	1.27711
Pion	1.071	1.19157	1.03902	1.09923	1.28701	1.06349	1.98325	1.93557	1.15974	1.62951	1.45237	1.68345	0.776808	4.07269	3.69304	2.39057	3.09746	2.96628	1.59036
Casp4	3.66492	3.49577	3.36087	4.70011	5.21168	6.42779	4.39794	7.35174	4.38203	3.92609	4.62981	6.16171	7.03458	8.11442	7.71197	5.4574	7.23847	8.55225	7.69502
Chrdl1	37.8935	37.5081	46.5941	31.3521	44.4227	53.0245	33.3044	36.2043	22.3346	49.6875	52.7237	48.1598	93.578	11.0638	21.7763	40.7753	21.0512	20.6061	26.0948
Plxnb2	6.21476	11.08	9.63371	12.6682	12.5752	15.5595	14.3037	15.7514	10.2281	17.833	16.1922	17.1897	15.0158	34.5725	31.5754	20.857	23.6298	31.1027	17.0396
Aebp1	20.3583	38.164	42.2685	52.2096	60.817	95.5928	42.1342	42.7001	36.8577	73.0056	47.1348	65.2829	108.073	45.6324	52.4359	50.947	96.3959	72.0775	97.1668
Il17rb	2.42356	2.48379	1.66385	1.57149	1.01641	1.34746	1.80424	0.841457	1.95885	1.67129	1.2154	0.789652	1.5073	0.490674	0.684476	0.644724	1.2836	0.578474	0.455775
AV051173	0.792462	0.693363	0.791658	0.463399	0.582534	0.918936	0.453923	1.00372	0.688462	0.361719	0.345133	0.902748	1.3516	0.89204	0.396518	0.781572	1.05813	1.2803	2.2817
Pik3cd	2.10773	2.68154	2.30365	4.08227	3.67252	4.2356	5.05628	6.45472	2.85422	4.31038	4.43642	5.21321	4.10997	11.0086	8.36127	6.72966	8.24693	11.4208	6.54175
Syce2	1.99607	1.48562	0.931745	1.32584	1.27987	1.81552	2.08756	2.12856	2.10668	1.32813	1.21584	1.83674	3.51565	3.49401	3.01343	1.24207	3.35252	4.71139	1.50312
Golga7b	4.26633	4.88693	5.47772	8.80447	8.90362	6.23141	5.6955	13.7905	2.9144	4.39241	8.26471	7.25344	1.13766	6.64307	9.36058	8.94947	6.22067	9.44119	12.0521
Tec	2.12266	4.77953	2.35396	4.98522	4.58688	4.48662	4.64782	10.9404	2.36644	4.15536	4.70054	5.5449	3.28318	9.68313	9.6049	7.99226	6.79411	11.558	6.26201
Bnc2	2.22002	2.29624	2.38232	1.53726	0.981258	1.11888	1.34331	0.84174	1.48398	2.04099	1.87181	0.957475	1.33393	0.500791	0.979145	1.5513	0.547895	0.381205	0.612
Mgl2	5.24024	11.468	9.12889	11.1822	13.9874	11.7943	14.7455	15.8963	10.6471	13.6013	15.8934	18.122	19.9291	26.1719	24.3009	15.4433	18.4001	25.5696	22.7329
Mamld1	0.800455	1.20258	0.881553	1.14129	0.816834	1.02369	1.58854	1.02208	0.834182	1.73789	1.52838	1.65946	0.855692	2.45755	2.72252	1.94377	1.71333	1.52903	0.495171
A130040M12Rik	502.027	346.61	507.247	247.649	705.983	1099.87	401.064	378.54	265.899	380.694	278.714	333.491	506.726	342.561	329.922	269.508	308.814	310.22	192.452
Mal2	0.83353	0.862262	1.25704	1.68399	2.13964	2.08555	1.25976	3.69694	0.788201	1.86367	1.81893	1.1103	1.23662	1.79657	1.66469	2.63394	1.51379	2.12817	3.22236
Gfpt2	5.86026	12.5234	9.92461	11.0629	15.1022	18.8246	15.0895	6.54743	7.87778	14.1481	9.73825	14.4592	19.166	7.40348	9.29054	7.80529	9.05602	9.91363	10.9047
Alg10b	6.64893	10.1687	10.6129	4.13783	4.72045	3.40916	5.72911	5.16615	4.62355	10.816	10.4784	5.00577	2.81819	6.88619	10.8011	10.9698	3.48135	3.22093	1.92312
Fam111a	4.69515	4.81601	5.34865	5.16379	8.06969	7.42772	7.75935	9.71488	4.3918	7.31383	7.55552	7.47065	6.21638	17.6135	17.2642	10.6161	10.3462	16.8499	7.87143
Hexa	64.2846	62.4777	68.0869	87.6565	112.616	101.265	84.1015	166.998	76.2972	76.1447	78.1673	109.144	97.2831	228.082	168.242	103.844	181.796	279.009	155.109
Scpep1	21.4252	27.4522	24.3709	31.1329	34.7879	35.3736	30.5421	44.0278	25.884	32.8365	35.4217	35.8396	43.0812	86.9247	74.4731	41.0799	69.1084	86.5705	41.7716
Gm3002	5.36402	5.91601	4.67265	3.45211	3.77131	4.11616	7.31359	3.01737	4.08463	4.12033	5.61597	5.54627	0.827466	2.47111	2.64828	5.02151	2.54164	0.972412	1.29055
Tmem88b	13.6982	13.0618	8.66423	7.1348	11.363	10.5081	10.0459	6.95818	10.7905	10.044	7.50151	6.91736	11.6089	2.06135	2.45663	6.04759	5.03184	3.29897	3.89858
Kcnk6	1.6846	2.7674	2.29523	2.33364	3.49464	3.36062	2.85201	3.56414	2.28477	3.74608	3.26461	3.62597	2.55485	8.0792	7.70341	4.28694	4.60519	6.00377	3.35954
P2rx5	3.19804	2.22613	2.88847	3.6688	7.07965	10.0915	3.91423	5.06089	3.63648	1.94659	2.32537	3.41839	2.3026	2.84544	2.34277	3.45664	5.01467	3.6627	4.04717
Rrad	1.22721	2.17391	1.48676	3.88954	1.83819	2.08224	5.92377	3.52027	1.94642	1.99915	2.74713	4.97212	2.05906	3.49582	5.85659	4.17988	5.74697	5.15351	6.83523
Ctsz	149.066	137.548	134.371	210.523	199.787	218.172	163.152	342.477	165.417	156.793	174.182	211.367	189.342	485.417	380.174	218.545	370.537	612.055	349.679
Tnfsf10	1.33783	2.69248	1.7736	2.68121	1.4196	1.85405	4.12723	2.10159	1.32707	2.6588	4.32227	2.73955	3.38164	2.05271	1.99782	3.8541	2.11587	1.54972	3.02199
Kcnab1	0.919994	1.71754	1.67596	2.13307	2.79144	3.62434	1.42868	2.05958	1.10078	2.74337	1.93442	1.82043	5.03809	2.99144	3.26082	2.19093	2.93697	2.7981	3.38599
Fam20c	26.6692	73.0643	40.0049	87.8897	61.6678	34.1845	67.4914	138.682	27.5269	35.427	76.5655	61.3704	33.1783	102.295	91.0844	116.615	53.9272	116.063	87.1958
Serpine1	26.5201	99.9972	22.6652	69.8589	56.273	75.9566	123.871	70.3523	29.8095	21.5197	77.5061	75.6506	40.5885	53.8425	110.712	106.872	56.4943	58.991	28.1828
Tubb6	19.819	22.2553	21.5819	25.8594	29.3736	31.015	31.2108	31.8085	28.4261	25.6121	22.0501	35.4406	20.4607	67.8649	62.3413	31.3363	43.2457	78.3836	40.3633
Myo7a	0.980921	1.494	1.26912	1.49348	1.73083	1.57546	2.42793	1.81654	1.52468	2.1885	2.17147	2.16495	1.81116	4.94698	4.21084	2.29675	3.62973	4.08334	2.00773
Rph3al	1.22812	1.38175	0.703262	0.685997	0.869663	1.84932	1.00105	0.582396	0.838567	1.39937	1.51429	1.30965	2.89889	0.838006	0.663341	1.28014	0.863088	1.2668	1.6129
Ier3	4.58696	6.7069	5.55973	10.953	5.82037	11.7568	9.26023	6.21695	8.33465	9.14353	6.74423	11.3571	14.0328	4.89159	5.57651	7.31123	12.6279	7.46271	9.50211
Cd80	0.565149	0.696552	0.673745	0.783328	2.13538	1.61996	1.73053	1.26464	0.786813	1.45657	0.810984	1.42615	1.05286	2.55924	2.35518	1.55638	1.96886	3.02347	1.37507
AI661453	1.49603	2.00238	1.8467	2.9767	3.02197	5.94737	2.58659	1.32557	2.58267	3.46409	2.05683	3.53297	3.96852	1.1202	1.08025	1.89859	2.93662	2.09318	5.16077
Dusp5	0.89989	1.36138	1.16053	1.49645	1.84437	4.30091	1.97128	2.17932	1.19014	2.62467	1.30342	1.38076	2.54192	4.10962	4.56623	1.92527	4.19411	2.98881	2.68102
Pfkfb4	2.3631	3.85848	2.97952	4.31319	3.0107	2.90722	5.49494	5.89957	2.79591	3.73659	4.31884	5.13673	2.29838	8.99363	8.79201	5.67558	10.2002	7.83714	5.23924
Mmgt2	1.49701	1.47496	1.6834	2.57438	2.82907	3.38648	2.81001	3.27941	2.17327	2.42804	2.10653	3.07656	3.86984	5.04124	4.71633	2.96736	4.84364	7.22747	3.66262
Hmgcs2	11.7018	10.2757	8.76755	10.7294	6.06003	13.2699	13.0719	4.97578	14.0312	22.1981	13.5332	14.6918	29.8249	7.01421	7.38856	11.0154	11.789	8.81086	9.00001
Csrp2	18.0234	18.9928	19.9255	27.7025	20.9037	47.4628	24.0512	29.4034	27.3198	30.5843	23.6044	25.1754	68.0444	20.4744	16.7685	22.3547	28.3613	31.174	39.2343
Hmga2	0.50644	0.583587	0.553298	0.757082	0.771965	0.731719	0.913155	1.23886	0.631644	0.460843	0.537169	0.701053	0.568455	1.44879	1.48924	0.812158	0.782412	1.26288	0.812853
Kcnq1	0.896595	1.3214	0.757235	1.26029	1.28382	1.22642	2.22393	1.68203	1.34224	1.05603	2.011	2.41031	1.18262	4.33367	3.56491	2.0307	2.39779	3.22763	1.82599
Sfrp1	3.65288	8.71466	4.49236	6.69655	3.99588	4.80774	8.48798	2.90379	7.3098	9.4893	9.16152	9.03046	6.48117	2.89103	5.81008	5.52507	12.2645	2.62431	2.54572
Dbf4	1.1521	1.19884	1.38555	1.39305	1.49304	1.10266	1.82947	2.20289	1.3659	1.22304	1.63041	2.6511	1.47292	3.47378	3.4352	1.78078	3.33219	3.76927	1.83686
Sorl1	0.781712	1.0837	1.14908	1.0686	0.972007	0.822842	0.795881	1.61673	0.515314	1.91181	1.76289	0.86023	0.446068	1.31963	1.70283	2.58654	1.05071	0.816641	1.03685
Acaca	57.1548	35.5055	89.0229	47.7303	37.4131	40.2672	21.3709	40.447	36.207	58.0677	44.8206	26.4518	29.1638	20.3796	25.4219	46.114	17.9643	18.1403	50.5087
Nat8l	8.43691	9.47896	11.7228	13.4353	7.9414	9.29923	4.52716	7.63702	6.38195	9.62222	8.99768	3.99871	14.4076	2.4172	3.25922	6.85741	4.47961	2.05063	5.48968
Lpcat2	0.754329	0.639846	0.443934	0.704302	1.18421	1.31275	0.827294	1.11167	0.904116	1.10028	0.749965	1.23679	0.618024	2.02536	1.96558	1.11501	1.9931	2.75742	1.82156
Cks2	5.05099	4.74304	6.20291	6.34554	7.43287	6.9199	8.55834	12.3925	7.77114	5.5548	4.57287	5.66534	6.58292	14.8006	12.3859	7.68648	14.0726	20.8704	8.04738
Tmem206	1.39172	1.64164	1.54371	1.97494	1.86065	2.01055	1.99354	2.74778	1.58204	1.97204	2.25324	1.83113	1.56626	4.76035	4.95746	2.79008	3.44919	5.43669	2.08778
Cited2	62.85	22.0981	40.9449	21.8996	40.604	49.9729	23.7842	18.4069	70.0829	29.806	18.3849	41.4226	25.7434	19.3107	15.2793	19.9344	21.7228	17.3734	26.9179
Arhgap39	3.02921	4.1887	3.61944	3.33235	3.52842	2.98985	4.15012	4.91271	3.0852	4.29219	4.58963	4.24543	2.35052	11.4872	10.1745	5.23788	6.79675	7.55728	4.24963
Arntl	1.91998	0.786856	1.45312	1.03526	0.688157	1.04843	1.99254	0.869294	1.84554	1.13538	0.837916	1.39136	1.50223	1.63574	1.63822	0.974538	2.30066	1.23078	1.39628
Prkcq	0.339857	0.691632	0.610556	0.586743	0.878795	0.47907	0.986103	0.836141	0.512929	0.872237	1.30497	2.32067	0.847882	1.24345	1.91619	1.38832	1.08233	1.31312	1.38293
Igfbp3	4.80018	8.19924	5.50663	8.36173	4.08724	12.7459	13.6762	6.89294	4.45157	8.45593	8.13506	7.81478	4.70334	2.96189	2.70789	6.99611	5.46623	2.26234	10.0463
Fktn	2.04209	3.43916	3.40335	1.38723	1.69303	1.0985	2.12102	2.00365	1.64625	3.04726	3.50149	1.73614	0.865693	2.64192	3.83434	3.69614	1.08909	0.881306	0.751349
Akr1b3	11.5597	13.1375	12.956	12.3713	10.8229	13.1682	17.1331	45.4235	18.8349	12.9844	12.6655	26.0669	47.3564	26.4857	29.9369	24.7884	19.6343	35.5686	28.1057
Acss2	18.0141	13.1091	22.5323	21.7367	27.4924	17.8694	12.7716	43.4166	12.4702	15.3292	17.6767	14.8905	7.70854	43.8873	34.3822	27.0009	23.6328	29.2443	42.5161
Pth1r	7.45081	5.67014	11.8388	14.0792	8.95391	10.1145	5.98906	13.7077	7.42485	10.9965	13.1495	7.71504	8.15605	6.98889	7.45158	12.8261	3.94438	8.7957	24.2361
Npl	11.6711	16.6813	13.3322	18.9917	16.1168	15.3438	25.4326	26.2347	20.4412	19.4643	20.3494	25.9609	24.5932	45.6971	41.4117	24.3654	34.8681	43.2598	22.6983
Tmem176a	25.185	30.4546	25.9775	43.8121	53.4466	50.0822	46.3961	94.3725	31.0276	48.4177	51.1435	74.4382	79.6234	96.5913	79.1487	63.9342	95.3363	110.116	111.66
Tppp3	40.3192	47.7026	43.5408	51.3937	98.2684	138.712	92.3875	67.3688	71.9959	49.658	41.0198	69.8791	73.1542	69.4775	42.1665	39.387	79.1357	153.484	134.926
Rhbdl1	54.0053	44.2442	42.3401	49.8012	25.1654	35.2005	36.263	18.1932	51.0309	35.127	24.451	24.8586	38.8714	10.2869	8.18698	20.7719	17.229	13.1993	30.5574
Btbd7	3.68162	5.8743	6.18903	2.8515	2.60562	1.95206	3.81886	2.75386	3.0815	6.43299	7.06115	3.06482	1.44746	4.10326	6.11802	6.60965	2.3026	1.98212	1.42803
Star	0.702341	0.896386	1.01151	1.17737	1.17576	1.6909	0.82947	0.91957	0.668371	1.87241	1.50699	1.05059	2.80366	0.914298	1.29337	1.38979	1.17908	1.17033	1.53413
Tbc1d10c	1.86889	1.76964	1.7716	3.41662	1.55191	3.04879	2.17721	2.26601	2.39172	3.74271	2.40192	1.74327	1.91036	1.65021	1.09308	3.05125	3.27631	1.95605	6.63585
Nav2	0.468368	0.680599	0.426703	0.663992	0.348693	0.305949	1.0189	0.506388	0.580324	1.14617	0.955194	0.621917	0.317546	0.989392	1.21647	0.863249	1.14682	0.620042	0.405966
Mest	236.46	368.821	243.742	349.771	344.282	228.71	492.371	648.495	263.955	138.86	361.941	424.248	70.5828	315.611	430.499	607.361	251.154	377.191	301.358
Odf3l1	3.30116	4.44188	5.37454	8.91518	8.93096	7.41693	3.61103	7.94866	2.48568	3.25526	4.96151	2.9301	1.45549	4.80681	4.65078	5.51286	6.41743	5.72111	10.6055
Chac1	9.8101	4.87141	8.08164	5.60867	11.2944	12.8289	5.64449	6.76066	8.98498	5.38531	4.00207	5.79439	11.6398	4.92755	3.77095	4.80025	5.55524	6.14929	5.39483
Tubb2a	19.8004	16.5499	16.9005	22.2738	30.1812	39.8095	27.5825	37.1144	23.9155	22.3781	21.577	33.7264	24.2425	60.533	54.2186	28.4823	40.8566	75.056	52.4574
Apln	7.9217	4.29447	3.17562	4.7749	6.3501	12.8761	7.92802	5.38028	6.86804	6.31916	5.88879	7.68396	1.42479	2.99028	1.87938	6.93458	5.69848	3.12391	5.22428
Col3a1	124.651	191.229	179.124	223.145	360.394	375.427	252.462	333.692	163.811	239.135	231.265	280.024	259.078	676.831	636.157	323.202	448.65	522.251	336.529
Wwc1	0.996334	1.46135	0.54055	0.949685	1.31811	1.65304	2.0245	0.544302	1.37347	2.53518	1.94903	0.493671	0.775873	1.49447	1.13223	0.834721	2.03536	0.608615	0.908324
Ftl1	2267.25	1929.17	1917.03	2952.49	2635.34	2598.54	2418.64	3995.82	3085.28	2312.48	2368.98	3203.61	3222.35	6759.81	4976.78	2699.9	4850.38	8483.04	4577.21
Arhgap5	8.19499	11.9204	14.0442	5.22352	6.01979	4.83691	7.6744	6.38635	4.77478	12.5423	12.1793	6.11527	4.05128	6.84388	12.4738	12.8988	4.38449	3.40359	2.29624
Bgn	64.3035	90.7468	80.8271	108.296	158.961	171.315	114.974	147.249	77.3953	114.527	126.751	150.244	170.307	292.168	233.285	137.752	194.352	245.29	209.339
Gm13253	7.58875	7.00416	7.17455	8.40637	9.71735	10.8871	10.2003	9.36126	9.23071	6.4732	5.91692	12.3041	28.3602	9.37656	9.20141	7.81785	13.2081	19.7903	16.6652
Susd1	2.31423	2.42057	1.8894	1.97329	4.34375	3.05122	2.8551	2.34281	4.1023	3.45998	2.9582	3.96404	4.59386	4.68171	3.53417	2.41915	6.36931	4.28865	2.68603
Gng2	6.2607	8.00584	6.30132	6.49829	8.52663	6.96058	10.4504	10.0352	8.83064	8.92795	9.13813	10.5811	5.40176	19.805	17.4037	10.0121	20.632	19.532	7.8744
Hp	1347.86	914.165	914.433	1387.34	1007.27	734.108	1743.74	1420.14	1683.89	899.251	997.896	2379.74	1427.9	2531.07	1971.48	1231.47	1535.37	1813.84	2130.78
Ppl	1.80772	3.35076	3.88872	4.23035	4.24704	7.97177	3.52363	1.99136	2.79429	5.78072	4.0814	3.78573	7.15744	1.38474	1.99072	3.31782	2.65415	2.22281	3.36975
Gm6644	96.0515	88.4995	113.282	138.747	169.349	282.479	104.337	123.675	105.039	127.066	102.033	116.985	285.57	141.617	120.313	101.213	150.84	201.816	265.094
Stambpl1	4.89337	5.59684	4.92071	7.60752	14.6942	15.8474	10.0911	16.3242	5.92111	5.76685	9.5869	17.7185	8.2283	18.2459	20.0856	15.731	12.3628	23.311	15.2677
Rassf8	5.39857	9.2935	9.6942	6.35737	7.15784	5.91616	6.60295	9.7044	4.1394	8.43867	12.8409	6.67054	2.88066	15.0204	19.2799	14.8243	9.28428	9.57332	3.20912
Gm3696	1.23833	1.26193	0.720128	1.28693	1.43652	1.91731	2.42704	1.05497	1.10691	0.776298	0.922325	1.46028	0.45752	0.487085	0.498943	0.931802	1.43227	0.404979	0.897985
Pnpla3	34.6541	63.4955	52.3997	57.0471	32.6032	13.1929	69.9872	67.5766	23.4813	25.9737	40.2645	37.6576	18.4141	48.945	52.1006	57.2657	33.0315	35.4577	93.0663
Ptger3	13.215	25.6742	22.3544	29.6665	19.0908	15.4715	24.6398	37.6847	10.7484	18.2913	26.3138	19.1362	10.986	12.5037	15.4935	34.7661	8.94596	17.0112	32.9311
Zbtb16	21.2166	19.7214	18.5518	11.9051	8.6962	18.3639	14.5917	10.183	12.8199	23.0201	17.5731	11.0461	7.16783	10.4632	6.38303	9.31121	6.98642	2.78295	5.15946
Camk1d	1.01351	2.42999	1.78101	1.74202	2.56682	1.68302	2.40862	2.89197	1.35592	2.41608	3.12911	2.3179	1.47662	5.00349	5.82504	3.48342	3.01786	4.12492	1.97735
Tcf19	3.16542	3.48199	2.44256	3.67221	3.48875	2.68454	5.06606	5.93069	4.8436	2.99108	3.80066	4.33812	2.74679	8.47089	7.48369	4.19165	7.54559	9.01132	6.24131
Slc45a3	0.933826	1.38092	1.01292	1.45453	0.633013	0.84626	1.54511	0.491851	1.05967	1.66294	1.86525	2.092	0.910727	1.50992	1.61922	0.985481	2.66956	1.29157	0.681487
Ly96	3.13678	5.73448	3.83159	4.129	7.70627	8.21116	6.35642	10.9081	4.47729	8.18094	6.35669	6.97183	11.4371	14.2762	12.0429	8.05147	12.9589	16.2978	6.34586
2010111I01Rik	1.43603	1.70679	1.30949	1.69613	1.22332	1.3238	2.18951	2.20969	1.4922	1.84185	1.88081	2.10179	1.65201	4.58108	4.09686	2.86372	2.69336	4.37968	2.10229
Stard10	16.2314	13.7937	14.3296	19.6134	7.30877	14.0405	13.1147	6.26397	19.0137	23.215	13.842	6.63167	21.7196	7.84025	5.04397	10.5326	15.7308	4.20794	15.0528
Il33	2.55068	5.25583	5.85058	6.9831	11.5817	9.95843	5.15124	6.87793	2.8844	9.03975	8.94468	8.27392	19.1226	5.32202	6.10645	9.6886	8.21734	10.5938	13.1275
Taok3	2.47243	3.93606	4.27059	3.8106	5.82926	5.16178	5.5625	6.47587	2.6089	5.6481	5.14185	5.03577	4.18118	12.2885	12.8017	7.40745	8.41821	10.2997	5.33665
Wnt2b	0.983307	2.66628	3.98267	2.38241	4.08259	5.08996	1.41516	3.28782	0.91969	4.39764	2.70809	1.85831	3.24887	1.47082	2.63829	3.18304	1.58381	2.31995	2.54761
Nox4	0.433916	0.841731	0.722482	0.642022	1.04651	0.988995	1.1791	0.597185	0.519361	1.07819	0.997675	0.988462	1.66988	1.52552	1.49781	1.3784	1.39174	1.06042	0.902211
Batf2	0.90534	0.927822	0.574547	1.38271	0.980528	1.34647	1.76169	1.2912	1.05127	1.19716	1.14204	1.3433	1.96599	2.53853	1.86175	1.46385	1.82894	3.0159	3.27939
Tmigd1	1.19256	1.24706	1.1178	1.00357	1.16442	1.06657	1.37829	1.20934	1.45048	1.15523	1.50581	2.24784	3.46709	1.19504	1.15004	1.23828	2.16868	1.5122	0.798286
Slc40a1	3.23376	5.98446	5.12864	4.9781	5.14876	6.8089	8.84992	3.5423	7.16061	9.84715	6.60058	8.45408	7.85311	3.81917	4.14233	6.12939	14.7183	3.97207	2.53421
Lcat	1.17626	0.751416	0.713508	0.819137	0.876616	0.924337	1.27435	0.866958	0.870725	2.68354	0.882254	1.111	0.463087	0.686839	0.6854	1.79548	0.947326	0.917517	1.21232
Klf7	1.78154	3.16931	2.81118	1.50557	1.61977	1.78891	2.33007	1.64675	1.31184	2.90446	3.6856	1.96226	0.705608	2.39698	2.77779	4.18355	1.57916	0.965353	0.445471
BC013712	2.57605	4.43123	3.83275	4.86311	4.20782	4.28857	6.56122	5.64389	3.63265	5.86265	6.31466	7.13422	4.24946	13.2113	11.6618	9.8753	9.26379	11.051	5.68634
Rgs16	1.01847	0.958797	1.24865	1.51254	0.828798	2.12869	1.28923	0.867601	0.969128	2.04079	2.03396	2.14706	2.53109	0.563685	0.698268	2.34553	1.40951	0.585535	1.51887
Sqle	2.86455	4.22488	4.13013	4.46406	3.07019	4.28804	5.37235	5.08034	2.95557	4.70899	4.24071	4.15388	2.59291	11.6653	12.5647	4.57486	5.89852	7.15624	5.236
Ap1s3	1.15821	1.28083	1.33504	1.70859	2.18599	1.12307	1.60074	2.82076	1.7338	2.60607	2.34256	1.92965	0.998032	4.52618	4.33678	2.85964	2.79	3.62333	2.64173
Ces1d	688.742	547.525	593.757	535.897	404.35	541.891	426.271	287.662	680.748	559.386	456.122	333.207	848.054	119.397	179.006	319.982	257.732	158.576	344.207
Folr2	15.326	36.9375	32.0015	41.5258	46.6008	38.4549	58.1063	36.9653	45.0278	54.5867	42.3857	71.6854	79.8023	81.545	68.3723	45.0641	90.7768	104.168	77.8612
Kif21b	0.705659	1.75067	1.24478	1.48451	1.28253	1.32599	1.88551	2.39399	0.856504	2.01265	2.63658	1.77278	0.818084	3.45675	4.02792	3.86473	2.23057	2.72322	1.65251
Guca1a	2.46972	1.09264	2.10585	2.37077	1.69464	1.38587	2.06721	2.23046	3.87361	1.51176	1.51369	1.84862	1.9302	4.99873	3.63404	1.71448	3.22977	5.58269	3.29179
Arap1	7.209	9.5837	8.13392	14.2947	11.7327	11.7796	12.5522	17.9357	10.388	13.2591	12.8023	13.7394	12.3053	29.8935	22.5888	14.7247	21.4731	35.709	19.8986
Cd3g	0.960089	0.834397	0.620578	1.63174	0.81461	2.62233	1.06309	0.81215	1.00692	1.10979	0.712529	0.610997	1.42586	0.421249	0.495251	0.856246	2.09158	0.805554	1.44831
Cmtm3	18.3891	22.829	22.1905	27.0197	28.8687	29.1815	30.4475	36.6049	24.9342	31.7689	29.9201	40.919	31.3523	66.1749	58.0864	36.6415	54.7489	69.1547	36.819
1110007C09Rik	23.5246	26.7812	23.7788	30.4047	35.1579	44.7247	35.6137	49.0803	29.9234	31.0209	28.1976	43.6159	36.6093	62.3204	55.1757	31.4707	54.6652	99.751	61.57
Hpcal1	15.1564	17.9811	14.3103	23.4014	23.6861	26.8788	24.8411	37.0216	19.7896	20.4709	21.7871	29.4448	30.4735	57.3883	43.4959	26.0747	43.8664	66.7095	34.5895
Negr1	9.44255	9.68363	11.6961	7.31141	6.76048	5.82539	5.80458	6.47188	6.55226	9.47403	7.95735	4.96657	8.10055	1.6468	2.80796	5.55879	3.7132	1.90159	2.93963
Calml4	10.6889	14.7119	7.80118	14.594	8.13453	9.50403	32.3219	6.64969	24.1047	21.9769	16.6616	15.1635	19.7379	9.22426	11.2866	11.1788	33.3243	9.98072	16.0324
Dtl	0.518305	0.713932	0.796391	0.656499	0.636453	0.399208	1.00975	1.27742	0.511627	0.663507	0.908365	0.710268	0.479218	1.65424	1.7895	1.28916	1.10045	1.04528	0.789511
Dhcr24	4.88197	5.53296	6.64209	7.34019	7.32217	5.92496	5.62935	9.15775	4.38445	5.59824	6.69937	4.93453	1.50837	15.1705	14.629	7.51251	8.32926	8.30126	6.55024
Myh11	9.52962	10.9599	10.3597	11.4984	3.22547	4.37925	6.83783	2.46353	7.06472	11.9725	11.7472	7.71314	6.16464	5.5607	5.57474	10.2669	5.51991	2.4343	4.08824
Rsad2	0.776403	0.823312	0.410545	1.07852	0.765643	0.520717	1.45433	0.74944	0.776449	0.708572	1.61067	1.36638	2.34974	1.41564	1.30943	0.899929	1.13102	0.781215	1.15418
Sfrp2	3.45001	5.47019	5.83185	6.08797	5.40548	10.375	4.3446	4.5676	4.89867	8.23134	5.32637	7.82859	9.11336	4.94084	4.87422	4.31352	3.96038	4.5547	15.0553
Gmnn	3.49618	3.01288	2.95329	4.49327	4.01129	3.14347	6.07939	6.83884	4.95145	3.18183	4.06308	5.40131	6.09869	10.8771	8.79884	5.48114	7.9682	11.8153	5.89144
Dnase1l3	0.693453	1.5965	1.06046	1.38892	1.97037	0.680601	1.95961	0.819397	1.48269	2.18072	2.30551	1.8321	1.05661	0.509755	0.746944	1.80955	1.48998	0.640562	1.77009
Alpk1	1.13192	1.5025	1.10263	1.42039	1.59692	1.29941	1.30463	1.77124	1.01526	1.99659	2.56258	1.78885	1.01712	4.05679	3.95579	3.16336	2.21192	2.45276	1.35753
Chrnb1	4.29684	3.63238	3.72134	4.63695	5.48008	13.2979	5.40312	4.13865	3.72524	4.63476	4.75498	6.32105	4.21936	2.43528	1.952	4.82456	5.11245	3.5291	6.2503
Ttll4	2.14477	2.56058	2.52977	1.5882	0.747422	0.972908	1.82373	1.23488	2.12166	3.02363	3.13705	1.65778	0.960897	2.31734	3.07817	3.06194	1.21742	0.820538	0.432648
Pla2g2d	4.25757	9.3249	8.14616	8.20484	8.4539	5.84394	10.519	4.70225	10.5827	15.997	11.793	14.9596	9.56202	3.20686	4.02097	10.0135	12.3359	4.01011	9.51331
Dclk1	1.27984	2.25628	2.07765	2.07783	3.68535	2.95549	2.85492	4.25662	1.85408	3.68406	3.51223	3.11923	1.96759	6.88454	6.86501	4.30414	3.6391	5.11389	3.44889
Vat1	55.5505	66.14	62.3214	88.3488	86.2338	87.0346	76.3213	121.676	77.3776	82.6746	81.9272	95.4338	83.8483	200.259	178.673	100.641	144.055	221.583	106.172
Smap2	8.80037	9.19406	8.24198	11.1469	12.0558	10.8219	11.4452	17.7117	9.68253	12.558	13.4609	12.4883	9.99761	32.1325	26.6927	17.763	22.337	29.6529	16.0752
Skp2	0.622519	0.690585	0.661712	0.64298	0.96643	0.648243	0.756143	1.22298	0.645665	0.724062	0.791856	0.831781	1.19395	1.81182	1.88539	1.28924	1.65638	1.68999	0.860958
Fndc5	2.62085	1.40056	2.1037	2.13944	1.35442	0.470959	1.6612	2.92342	3.47133	1.91542	1.53982	1.64942	0.537573	2.94907	2.90144	2.27381	3.86266	3.36218	1.40871
Emilin1	3.781	5.49477	4.66922	7.92218	7.26624	9.29836	8.27397	9.27547	5.0729	8.07776	7.79183	8.46861	10.4084	15.4904	15.0162	9.25656	15.4247	14.7044	11.5254
Dnajc6	2.55602	3.7001	2.739	2.27806	1.55138	2.55987	3.12162	1.38675	1.78721	1.93571	1.70105	1.82196	1.36216	0.908841	1.20625	2.05104	0.723831	0.800848	1.49023
Csf1r	19.763	41.1019	36.6222	45.3804	51.9484	42.5335	54.1295	54.3978	44.0971	60.7704	53.4186	69.0033	59.1914	111.083	103.387	67.8029	100.63	113.358	63.2591
Trim67	1.26351	3.11516	2.12233	3.54445	1.69473	1.4649	4.77148	4.43394	1.5069	2.10494	3.65482	3.66595	0.976681	2.85634	5.29693	4.61854	2.33752	3.23626	3.13464
Shisa4	1.22664	0.498344	1.06392	1.99045	1.28044	2.21787	1.24939	1.10539	1.54815	1.79442	0.884317	1.41411	2.04977	1.16196	0.993943	1.33949	1.53126	1.21059	3.34105
Rab8b	5.83935	7.58891	8.16946	7.57512	10.6033	7.54754	8.33048	11.4888	6.77805	10.5991	10.3134	10.0335	9.13063	23.1307	23.0339	12.4701	14.5596	19.2429	8.46296
Rin1	0.893819	0.898207	0.940482	1.26235	1.58005	3.53514	1.42127	0.903408	0.851145	1.68357	1.54393	1.83284	1.86412	0.993704	0.74243	1.38062	1.19385	1.1172	1.59553
Ptgis	12.1112	19.8024	19.744	29.1702	29.6919	53.6586	24.2701	17.0375	22.4119	30.375	23.5869	27.9196	51.8221	18.1259	19.0549	23.355	24.915	30.0947	55.2049
Nedd9	7.3049	13.4441	6.49854	9.95448	11.9263	13.3552	20.2094	19.6341	8.37386	9.41217	13.6701	18.6214	6.76551	21.9632	29.3299	24.2969	16.0522	21.6492	8.99665
Abhd2	6.04971	9.98257	7.96394	4.36114	4.09335	3.82141	6.36628	4.28344	4.82075	10.2033	8.92442	4.38318	2.40579	8.0068	11.9362	10.0282	4.78908	3.3421	1.33856
1700047G03Rik	22.8902	35.3005	29.0196	34.8512	71.3295	52.7779	65.2875	67.2504	24.6275	22.4917	43.3229	68.1035	4.52573	52.2315	56.5371	53.2219	58.8555	69.1624	85.1066
Akr1b8	9.18851	11.7393	11.5709	14.7768	16.4177	20.8761	12.6832	17.8808	11.3873	13.3945	10.9836	15.5759	18.5531	25.023	27.4694	13.4366	17.0906	42.967	18.3453
Rasd1	49.5281	145.018	44.9667	185.172	79.7472	103.828	151.025	107.851	51.642	81.3185	131.08	82.44	188.834	48.9189	68.5281	107.386	76.339	87.415	67.6505
Prrt1	1.54221	1.26094	1.44719	1.49827	0.808531	0.60039	1.98602	0.375904	2.1543	2.51989	1.52175	1.52825	1.5924	0.57327	0.391918	1.35787	0.881074	0.980797	0.339164
Cxcr6	0.733478	0.575603	0.789322	1.12912	0.318753	2.1483	0.833194	0.81149	0.984835	1.77178	1.21654	0.624224	1.00724	0.407185	0.415639	0.816135	1.24801	0.640954	1.16439
Dok1	7.34596	7.29929	6.46147	10.5968	10.7825	11.1894	10.6989	17.0247	9.10945	9.77595	10.8593	13.2383	11.3866	24.4548	20.2798	12.7157	18.871	32.1939	19.4699
F13a1	9.68545	32.098	29.0684	27.076	25.6151	21.3081	37.5325	15.5591	29.8205	47.0027	36.8868	44.1512	75.2608	28.1305	32.2062	35.4787	31.2783	23.0839	32.2724
Mrc1	6.40206	18.7896	17.1931	17.7	17.6351	12.5776	23.1373	16.4558	15.6119	27.0711	25.0331	27.1222	28.2048	41.2933	38.1607	27.1754	33.0734	31.105	18.8729
Cenpq	0.764371	0.35334	0.861653	0.701113	1.10967	1.16122	1.32458	1.14803	0.983567	0.866305	1.06265	1.34119	1.20428	2.06421	2.02734	1.08404	1.79085	2.0842	1.40534
1700021C14Rik	3.69471	1.72424	1.8414	3.19696	2.63091	2.40968	3.01116	2.00419	4.03046	1.99328	1.90383	6.01706	6.05771	3.19005	1.39881	1.09625	3.13046	3.43792	2.26625
Lsr	1.71401	3.6656	4.34559	5.19269	4.01308	8.18565	4.01123	3.77151	3.29251	6.71316	4.22956	3.31484	10.03	4.36499	4.48589	4.2612	5.95487	4.86861	9.95334
Cyyr1	5.95918	10.6238	8.30998	4.33258	5.67343	6.95683	7.07918	4.7948	2.65075	9.44715	12.1615	8.47104	3.58259	4.67385	4.97988	11.8255	4.26099	2.12559	1.45279
Hpse	1.414	3.01212	2.56555	2.77982	2.92327	3.08762	4.11886	2.76088	2.76654	5.38672	3.65949	5.04806	5.09638	6.70736	6.41041	4.89865	8.98467	5.72766	4.168
Ppp1r3b	0.946086	1.99537	2.07627	3.16854	1.64	2.01016	2.55047	4.5688	1.13459	2.21677	3.71384	2.55911	1.3037	2.95665	4.67841	5.86945	2.7165	3.76784	2.40421
Eci3	9.31495	7.51606	8.77382	7.63782	7.05987	5.34693	5.08295	5.95204	8.63468	8.29744	5.32629	4.67174	3.44965	1.7525	2.61167	4.14455	4.40829	3.2358	5.92678
Arhgdib	21.4851	27.1518	26.3537	40.3801	38.7101	47.2215	43.1008	55.1323	34.3444	45.5196	40.7202	53.0828	51.085	95.5469	81.0076	51.6357	64.9581	113.652	88.2093
Slc7a7	2.99849	3.4159	3.33715	4.47886	5.86466	6.23435	5.43328	6.26362	4.39984	5.26777	4.98284	7.06013	6.23912	11.4182	8.16768	6.26519	9.54262	10.8757	7.1791
Avpr1a	1.34225	1.77128	1.3913	1.68563	0.784449	1.5081	2.61503	0.487887	2.53673	2.41723	2.36034	2.26934	1.62776	0.544624	1.08761	2.04492	2.19944	0.521854	0.911877
Apoe	6076.86	3892.81	4014	5290.67	3103.27	4375.71	4639.3	2873.05	7115.42	4074.81	3228.11	5024.48	8627.36	2021.38	1545.02	2623.09	3261.84	3213.47	4812.49
Tmem35	0.577377	0.97841	0.330161	1.00682	0.531478	0.956794	1.15452	1.01939	0.539715	1.49769	0.940068	0.558903	2.05925	0.909399	0.815825	1.52109	1.46733	0.623082	1.44871
Tmem198b	12.886	13.592	12.2233	16.8278	16.6134	18.9656	16.2463	22.4733	16.9561	15.0689	15.3881	17.9536	18.3354	48.3933	32.8364	17.3531	24.5495	40.1717	26.9806
Slc16a11	1.41327	1.82583	0.546406	1.934	0.797149	2.26241	2.95435	0.720251	1.64203	2.55035	2.0103	1.79823	2.21711	1.0758	0.632816	1.25602	2.9003	0.540299	1.65016
Vwa3a	2.90786	2.82693	1.73292	2.05499	1.43953	2.49516	2.94518	1.04929	2.7686	2.78709	2.0791	3.42157	4.05783	1.00829	1.04651	1.51038	3.01655	0.982324	1.18434
Adamtsl2	1.0895	1.75213	0.520939	1.67334	1.18565	2.06184	2.91656	2.28055	1.10792	0.968647	1.81175	3.06782	0.591648	1.65745	1.78839	2.00965	1.2554	1.84171	3.09506
Espn	1.33204	1.90672	0.859731	1.95134	1.37571	1.60748	3.22022	1.03893	1.65086	3.87926	2.58864	0.806114	1.93931	2.70953	2.25756	1.28588	4.11346	2.00122	2.47271
Rnd1	2.14323	1.51722	1.33142	1.37204	1.75376	3.71867	2.15929	1.35219	1.81577	1.99302	1.10048	2.46125	1.64888	0.680394	0.531245	1.2231	1.52425	1.6984	1.92683
Nov	3.71196	6.62273	6.15997	5.60859	7.67477	5.62651	8.138	3.69017	2.7362	6.94856	4.47358	5.83059	12.0257	4.01851	3.612	4.21131	2.3482	3.40315	4.4585
Sik2	69.5922	64.5451	91.4326	37.0823	49.2743	44.4471	44.4462	35.5832	49.8162	73.9855	56.8513	41.591	29.2183	21.459	32.3765	49.9508	23.4248	16.224	18.4273
Gcgr	0.9307	0.815101	0.440964	1.08866	1.27681	1.98256	1.39673	0.652221	1.20068	1.91854	1.46845	1.9839	1.74819	0.648117	0.501244	1.98614	1.46578	0.884329	1.12441
Ppara	2.60216	5.00698	4.31388	3.43895	2.3984	2.23437	3.15524	4.16145	1.65455	3.90131	4.54842	1.9388	2.58991	1.69292	2.09413	4.38773	2.9102	1.71782	1.03344
Gprc5a	4.12583	1.9467	3.03252	1.5132	3.04618	6.38793	2.51293	1.56376	3.06418	3.86264	1.8993	4.66694	2.52692	1.39954	1.49476	1.80056	2.10982	1.92951	3.48605
Timp4	198.945	217.087	170.784	213.459	166.331	231.173	184.781	124.677	178.884	198.21	208.162	222.533	263.35	32.7379	56.7777	147.599	114.188	56.7587	348.158
Cd93	11.0994	15.3505	12.5276	11.6359	13.3928	13.9254	17.681	18.5565	9.63844	13.1077	17.2249	18.8514	12.7476	35.3911	34.6559	23.6621	23.436	24.1977	10.6603
Ndrg2	159.357	134.189	122.471	137.589	73.1604	110.246	101.528	57.5094	161.757	121.042	113.973	125.602	183.221	27.4612	34.3231	72.8647	55.8395	23.7026	98.997
Vsig2	0.920764	0.641137	0.922049	1.11191	1.24576	1.41041	0.972796	1.16795	1.3738	1.17781	0.588322	1.39124	1.87541	0.883847	0.411982	0.776842	0.693522	1.01223	0.93208
Nrip2	1.1357	1.96238	1.58452	2.77053	0.942714	0.894601	1.61582	1.17724	1.71528	2.17112	2.60229	3.68983	1.77428	1.89097	2.53912	3.64236	1.17054	1.01197	3.01713
Gpr182	4.03396	5.26688	3.66528	5.16041	3.59481	6.66426	7.13912	4.41178	4.10591	4.2219	5.92187	7.56621	9.03776	3.87469	2.76184	5.15247	3.84383	3.42145	5.41223
Pyhin1	0.377657	0.548806	0.57733	0.718182	1.22104	0.911593	1.22257	1.0173	0.692734	1.39944	1.15394	1.3352	0.837534	2.4427	2.04375	1.5283	1.70295	2.22789	1.67768
Hmgcr	2.28904	2.92983	2.53114	2.826	3.00358	2.90577	3.58396	3.46193	2.35732	3.39672	3.47479	3.3751	2.37691	7.42566	8.57574	4.28469	2.99135	4.06984	2.77663
Ptch1	3.3337	4.50515	5.18277	2.85566	3.20397	2.37808	3.39921	2.81426	2.84759	4.88178	5.84096	3.06172	1.22716	2.36563	3.29057	4.94642	1.81285	1.13311	0.755465
2010107G23Rik	0.385293	0.664299	0.883475	1.0382	1.21929	1.39349	0.782047	1.23769	0.648137	1.22444	1.04466	0.542698	2.00587	0.976829	1.00133	0.985697	1.1447	0.965664	2.51106
Sox4	1.68567	2.1132	2.26211	1.7918	2.85306	3.28809	3.22729	2.92979	1.86867	3.01306	3.80377	2.62322	1.92978	3.45801	3.68801	3.68327	4.84649	3.01061	2.40361
Cxcl16	4.89409	4.76127	4.45575	6.0405	6.73194	6.48983	7.18104	8.6436	6.72759	6.09242	6.37545	7.57238	4.75213	12.1338	9.7897	6.63055	15.9101	13.8858	9.3195
Tagln2	116.024	112.599	107.581	152.367	271.759	354.295	177.39	282.367	131.537	123.355	150.525	205.061	180.434	340.707	271.302	192.277	247.081	461.732	306.347
Armcx4	1.20661	1.66228	1.49605	1.45758	0.969922	1.30737	1.48915	1.14191	0.93295	1.36424	1.46875	1.37098	1.72864	1.04731	1.03263	1.56707	1.14795	0.849492	0.677826
Gm19705	4.12403	4.93637	4.82009	5.58606	5.91273	4.03602	8.77441	4.31765	7.91378	3.14623	4.25697	4.37856	2.45586	4.14348	3.96557	2.80024	11.2001	5.54729	4.53652
2610524H06Rik	3.44499	4.62441	3.08001	4.63093	4.74161	3.47934	6.29499	5.7375	6.92168	6.4719	5.34177	7.59801	7.00689	12.5398	9.17527	6.08037	13.2134	14.1411	8.45022
Plagl1	22.4185	19.646	26.3452	14.0618	30.3613	35.3884	15.9549	15.5399	19.2819	22.1439	18.4915	17.3508	20.8867	7.19468	7.02713	12.8753	7.4087	9.72439	12.7927
Hmbox1	3.25184	5.03729	5.74068	2.12058	3.25112	2.36839	3.03113	2.82981	2.33331	5.4985	6.00106	2.60944	1.49675	4.49001	6.39503	6.44794	2.31076	2.0703	1.56072
Slc2a3	6.15275	6.65998	6.38012	6.28366	2.78191	5.77859	4.61624	1.90679	4.65246	5.28857	3.46132	3.22058	7.19273	2.11276	1.42992	2.56571	2.71093	1.70944	2.91616
Tpsb2	10.5702	7.88276	4.94598	5.97571	7.08309	13.5868	13.1913	3.32132	5.9534	10.2581	5.53913	14.2581	5.76677	3.74579	5.81803	4.69161	7.59275	4.43993	7.06041
Car1	2.94664	1.99423	2.32151	1.5444	2.22618	1.39587	2.81688	1.00491	3.1417	1.39444	0.860823	2.05871	1.6173	0.72954	0.721213	1.27479	3.04561	0.936095	1.07778
Mrgpre	0.641691	0.897926	0.602295	1.15219	1.03494	0.932403	1.06847	1.30764	0.833215	1.42145	1.47414	1.3467	0.910105	2.8419	2.30891	1.80224	1.54562	2.43763	1.78605
Gli2	0.521262	1.99719	1.46433	1.49597	0.79522	1.10859	1.52093	1.272	0.590495	1.45136	1.73623	1.35462	0.597376	0.62649	0.907079	1.94816	0.725884	0.800064	0.744297
Wt1	3.23095	4.28945	5.33787	4.54239	6.27403	11.3818	3.97684	4.35054	4.62482	8.82898	4.80985	5.92878	11.2196	3.43627	4.05298	4.97385	5.84598	5.61541	8.25808
Chtf18	0.663011	0.506986	0.594611	0.724573	0.815938	0.563739	0.867436	1.008	0.755574	0.628951	0.923887	0.929248	0.429162	1.51204	1.50081	0.869818	1.74743	1.69688	1.11608
Tnks	5.75655	7.29896	7.6204	3.62757	3.35866	2.95821	3.89117	3.24425	4.52504	7.21911	7.30742	3.1364	2.47082	5.35506	8.44453	7.48137	2.73278	2.23937	1.80425
Gbp1	0.577393	0.387897	0.54897	1.14008	1.22496	0.923015	0.57536	0.752439	0.481056	1.08047	0.781799	0.567581	0.459424	0.60022	0.510684	0.857591	1.44762	0.621938	1.26291
Spn	0.611505	0.792802	0.647658	1.44243	0.979592	1.15449	1.23341	1.37644	0.776335	1.28483	1.1508	1.5473	0.694184	2.65563	2.60177	1.5108	1.63291	2.14473	2.23307
Casp1	6.13707	7.05872	7.80106	10.8658	11.5126	10.4586	9.62534	18.8606	7.30635	10.6297	10.6285	13.5441	12.741	24.5712	23.4678	13.694	21.3062	28.6885	17.405
Pcsk5	5.04651	4.1771	4.29679	3.44224	4.62459	6.61812	3.98564	2.94867	4.42267	4.17014	3.42746	3.68392	8.83557	2.7275	3.14713	3.35364	2.79244	2.83021	2.47261
Gm16702	1.09872	1.07466	0.831997	0.796788	1.80704	1.08112	0.99919	2.54448	1.49872	0.974219	1.16834	1.49149	0.731406	3.41457	1.67968	1.12725	2.31214	2.23457	1.94981
Higd1b	8.913	4.60386	5.92505	7.79833	5.42102	9.83106	6.93725	3.93116	8.97353	6.60433	6.4284	6.20425	18.5371	5.08763	2.83361	4.69639	6.65043	5.35718	6.46782
3300002I08Rik	1.57931	0.970213	1.03787	1.82394	1.18525	0.985366	1.41717	0.612857	2.29235	1.45493	1.48807	2.39191	0.451776	1.0663	0.520658	1.17367	0.95522	1.08809	1.59793
Trpv2	21.7745	13.9539	16.2016	15.2599	24.0093	21.9527	22.5954	14.6159	18.6533	18.7043	13.4743	15.6817	9.1172	24.4687	22.3904	13.7235	27.3637	30.9566	16.1023
Bcl6	15.3611	9.76976	6.11765	27.5565	10.1196	21.4346	25.9148	18.4394	4.84675	6.55043	30.7468	11.1797	10.2035	13.3266	17.8896	23.5434	16.2827	14.5906	14.246
Cpxm2	1.68689	2.63525	1.31624	2.68031	1.63985	2.38758	3.40088	1.13224	2.32873	2.86561	3.27319	3.59331	1.78019	1.19393	1.94348	1.69249	6.04538	1.32926	3.29052
Tmem51	1.41451	1.66776	0.861021	2.20597	1.66577	1.38102	3.24797	2.98306	1.88541	2.5459	2.63859	3.41028	1.82919	4.95551	3.76727	3.05051	3.41665	5.48093	4.76819
Phf19	0.455078	0.590838	0.376506	0.673947	0.467243	0.453486	0.641937	0.762497	0.540517	0.795274	0.705979	0.693235	0.540601	1.71551	1.0126	0.756793	1.09781	1.02785	0.474776
Gpr1	0.574542	1.57997	0.962427	1.28633	0.912926	1.37281	1.433	1.0175	0.490345	1.22795	0.983004	1.51295	2.31147	0.837913	1.02049	0.821599	0.604918	1.05604	1.55574
1700009P17Rik	2.00528	1.91871	1.00603	2.18431	1.42875	1.75063	3.45703	1.31843	2.00994	2.3099	1.9871	1.30687	2.9537	1.93524	1.62357	1.22758	5.23298	1.95598	1.77905
Cenpp	0.876816	0.978998	1.03316	0.581766	0.686678	0.697948	1.48593	1.22858	1.19813	0.747896	0.957459	1.00286	0.745269	2.13425	1.89043	0.863293	2.46989	2.22583	1.31282
Nkx6-2	2.20948	1.72521	1.38776	3.15252	1.63341	2.25711	1.38368	1.47004	3.69954	1.56498	2.155	1.63188	0.837697	1.71379	1.13882	1.45419	2.5338	2.21386	4.27336
Bcat1	0.500438	0.772017	0.402458	0.63767	0.931195	0.806731	1.14688	0.677343	0.604047	0.757704	0.695805	0.572304	0.522127	1.24839	1.33956	0.812101	1.67454	1.26564	0.730929
Rhog	27.1354	29.8654	25.7533	42.8983	37.1405	35.4663	37.0932	51.2194	34.8665	34.3492	30.907	38.3369	32.1509	86.7234	63.605	39.4863	57.4597	105.756	53.9082
Optc	1.53751	1.18413	0.468437	0.928703	1.14136	1.64035	2.03486	0.989135	1.81066	0.445906	0.493157	0.834939	0.757829	1.96911	0.752963	0.489663	2.08178	0.765013	1.19858
Slc1a1	0.787708	1.70476	1.03728	1.17814	1.29376	2.57848	1.70678	2.51555	0.898898	1.66063	2.26959	2.07354	0.842112	1.87132	1.09963	2.22368	0.914077	0.845755	1.87076
Rtn4	46.9586	58.8551	58.9464	61.4456	80.7624	66.0388	70.4068	102.872	53.2878	54.2697	64.7419	83.244	53.1835	146.876	158.073	86.3467	134.294	137.375	94.863
Klc3	0.65497	1.24413	0.807325	1.16181	0.573558	1.85833	0.859572	0.789073	0.992496	0.81958	0.965823	1.06785	1.74607	0.935463	0.980975	0.677684	0.920608	1.4021	2.35583
Lrrc36	0.565138	0.925515	0.440848	0.768282	0.420176	0.70664	1.50939	0.553331	1.09741	1.37054	1.69256	0.666235	0.937567	0.528244	0.494852	0.989646	1.66828	0.330757	0.972721
Cbr2	20.4497	46.6902	42.6627	57.2303	48.496	47.8913	72.0139	34.4331	61.3723	61.1555	53.4677	85.802	124.592	40.584	33.9822	43.8324	63.4096	51.1347	99.7732
Bmyc	13.0491	12.9879	14.2181	22.4536	18.0251	22.9276	16.8504	22.9462	26.1086	19.7108	23.0869	35.7989	17.8535	17.0633	18.811	21.1426	24.8352	27.4635	61.6067
Mpzl2	2.05594	3.24369	3.09036	2.37175	3.93061	5.84405	3.05508	2.01871	2.02968	4.12974	2.81489	2.4576	5.73062	1.10087	1.64068	2.00229	2.93492	1.70265	3.71976
2310030G06Rik	0.636039	0.854849	0.520629	0.960345	0.610963	1.91949	1.78979	0.721897	0.965774	1.60903	1.45452	0.836835	1.50912	0.65443	0.568933	0.903079	1.94485	0.37873	1.27683
Myo5b	0.47173	0.702093	0.733391	0.771433	1.04742	1.54576	0.907007	0.55549	0.722293	1.67505	0.767379	0.60831	1.44834	0.646621	0.525507	0.634337	1.07393	0.588182	1.34611
Nog	3.76249	3.78401	4.33095	3.93964	10.0703	8.47857	3.8911	6.52885	4.25978	4.48032	4.36496	4.26915	12.3991	4.43699	4.94281	3.80388	4.67129	5.91804	9.10431
Vav3	2.08787	3.11883	2.64829	3.16752	3.87055	2.76762	3.72384	4.68169	2.42793	3.58145	3.19298	3.8704	4.17984	7.81426	8.71875	4.3073	6.0846	6.02251	3.62156
Col6a2	86.0659	117.87	107.853	148.424	232.756	215.564	184.579	279.485	104.913	103.064	160.428	208.113	69.9504	346.752	315.569	213.02	253.905	303.206	289.266
Acly	75.4594	35.152	118.109	65.0989	101.056	65.5101	40.3876	82.5996	53.1749	95.3125	57.545	56.5077	31.0695	56.8103	60.012	101.438	60.6253	60.3451	166.267
Tmem119	5.34878	5.89898	7.07781	8.85812	9.30735	22.0139	7.00546	7.73478	7.63528	12.0374	7.91131	10.1498	21.5922	11.5288	9.94438	7.67568	10.5233	13.6953	14.4523
Tes	4.60786	4.80822	4.45916	4.56413	5.34769	5.52882	6.32704	7.7585	4.57163	6.18995	5.88303	7.7744	6.11142	13.3696	13.0516	6.86169	10.085	11.4003	6.99235
Tgfb1	11.4149	14.3253	14.2097	23.3814	20.3996	17.9974	18.3286	34.3041	13.2799	15.0719	19.816	24.3786	17.3137	43.2221	36.5747	25.9644	32.716	46.5366	26.0836
Oip5	0.868876	0.807195	1.16012	0.793585	1.3488	0.980806	1.45158	1.3696	0.848514	0.898953	0.823962	1.47866	0.88182	2.01543	1.72537	0.993017	2.73336	2.26185	1.3384
Kcne3	0.544487	0.951072	0.434295	1.4011	0.72703	1.41377	0.816727	1.57341	0.594376	1.06233	1.40695	0.724193	1.55389	2.64158	1.67305	2.05303	1.47732	2.1021	1.62587
Fasn	261.179	193.793	541.743	335.469	388.079	278.209	155.773	412.948	199.219	318.718	292.511	192.874	33.8156	280.084	287.156	373.413	276.581	216.186	445.34
Frrs1	2.5718	2.99974	3.93998	3.13879	3.55837	3.53723	3.40398	5.18295	2.62043	3.02246	3.88189	3.18256	1.91617	7.73649	9.87052	5.98206	4.95673	6.22834	3.98363
Poc1a	0.656375	0.681602	0.552861	0.825972	0.673648	0.476836	0.857008	0.947173	0.925833	0.678712	0.611723	0.712602	0.801434	1.81343	1.3923	0.622585	1.68456	2.04355	1.03075
Ager	0.694871	0.93958	0.601056	1.07737	0.379931	0.635034	1.46172	0.701631	1.75543	0.700112	0.786173	1.10868	0.895175	1.03632	0.431548	0.790334	2.32947	0.694538	1.05369
4933412E12Rik	0.663689	0.763099	0.608837	0.903011	1.01065	1.0925	0.906339	0.761927	0.689536	0.707476	0.636474	1.39491	1.46036	1.06217	1.00247	1.06792	1.34272	1.25576	1.8592
Pctp	1.86605	1.58885	1.64625	1.61039	1.47641	2.01808	2.1135	3.28858	2.1634	2.24223	2.40522	2.21236	2.59327	5.71737	3.72962	2.6102	3.58124	5.10387	2.23266
Pdxk	12.8176	17.1221	14.5369	18.2601	14.5774	10.5876	16.375	21.3071	13.9263	18.2105	20.0914	14.4946	12.6545	41.8641	42.2507	23.2465	26.2497	32.0106	13.6032
Me3	0.397677	0.513279	0.494024	0.612519	0.771908	1.22113	0.690479	0.522947	0.464222	0.710859	0.499217	0.950095	1.37727	0.46039	0.675937	0.789132	0.842639	0.766636	1.19675
Ptprr	0.760237	0.630609	0.780338	1.08847	0.788435	1.26424	1.0698	0.847043	0.639093	1.12381	0.858893	2.02421	1.83373	0.53113	0.315498	0.895087	0.80294	0.460928	1.06815
Arl4c	1.97642	3.50777	1.84331	3.20069	2.89083	2.38729	4.43	3.08237	3.74284	4.96567	3.70496	3.66204	2.06284	5.27535	4.06448	3.88398	9.22775	5.44718	2.91592
Cfp	23.8895	29.6454	23.1164	34.9389	37.767	38.3099	43.0869	40.0024	45.695	50.3119	38.6007	59.858	63.5507	80.6298	57.0109	41.9605	80.2881	98.8893	59.2947
Fxyd6	3.52274	7.23233	5.55132	8.60378	6.61925	13.5858	8.34771	4.06061	5.73972	8.60037	7.28922	10.8908	12.9814	4.27982	4.91319	5.16645	9.1374	4.3381	14.7996
A530013C23Rik	2.12465	1.10213	1.65072	1.71822	1.41423	1.20989	1.06063	0.750271	2.47705	0.994765	1.03357	1.49598	0.963232	0.460454	0.735646	0.615053	0.95785	0.836419	1.46207
Rbp7	660.875	256.496	285.189	293.194	341.956	533.947	342.104	284.99	547.246	285.748	207.566	429.245	669.009	188.885	122.209	151.61	324.831	250.987	259.229
Tmem106a	22.1211	24.7975	20.6654	30.0266	32.3916	29.2154	29.5671	40.164	26.8108	28.1294	31.7375	38.0047	31.6454	73.5762	59.0736	39.6072	62.0954	78.5927	43.5322
Bcl3	2.32984	2.96847	2.8085	3.84386	2.56863	4.79514	4.11044	5.23819	3.04876	4.48013	3.70402	5.00684	2.99799	5.13911	6.12593	5.27595	4.40657	5.46194	6.61526
Clec11a	1.21738	1.955	2.0677	2.47824	2.82331	5.97191	2.09768	3.19016	1.39499	2.99388	2.10126	3.01362	3.97828	3.6424	3.54355	2.16597	4.15412	4.37636	6.14919
Ctsh	24.1827	25.6743	25.3393	36.4325	41.8849	34.2908	38.5457	48.9358	37.4748	39.2457	38.0323	50.8815	46.2127	85.103	67.3032	44.9668	80.0029	89.5397	57.6649
Hmha1	7.88643	8.24004	7.3366	12.4947	10.8428	12.0488	13.0431	15.0296	10.7255	14.2814	13.4198	15.9635	12.1278	30.6752	22.855	16.7414	22.4651	30.6247	21.2081
Ctxn1	0.869235	1.49469	0.782448	1.26554	1.10658	2.46688	1.87581	0.717182	1.98058	2.37271	2.0308	0.704036	1.55427	1.68884	1.64468	0.78678	3.37307	0.682924	1.46455
Ehd4	14.9096	22.78	21.0439	29.4749	23.661	26.6965	27.6171	37.0908	18.5656	29.4627	32.7996	37.225	40.9989	60.927	54.0059	38.3597	44.0939	55.6782	29.6736
Gatm	5.88485	8.28594	8.09426	9.57921	13.2046	9.88583	12.5702	13.702	9.23556	14.5075	12.7935	11.3595	13.9852	21.9609	20.549	15.3884	24.8112	27.2549	13.8406
Elane	1.54589	1.00252	1.24943	1.2883	1.78101	1.75454	0.415193	1.00031	2.14435	1.13142	1.21787	0.994204	1.44852	0.402358	0.549158	0.34761	0.797598	0.466442	0.81079
Zbp1	2.36272	1.60836	2.114	3.32522	3.19486	2.90377	3.14647	4.18708	2.61865	2.17406	2.16457	4.30581	1.46144	6.12915	6.64541	3.78394	6.02123	7.0261	5.31459
Tspan32	1.45071	1.43933	1.39633	3.00423	2.92516	3.35634	3.08013	2.7466	2.1493	3.29119	2.69831	3.60947	4.19093	4.35625	3.16163	3.13455	4.50623	6.43355	6.80969
Rplp2-ps1	47.2575	26.1495	23.0405	41.6538	24.0213	34.5559	31.1526	27.8577	47.5504	26.0297	27.5224	29.4264	89.8891	35.0128	21.4486	20.6431	26.0309	45.9805	56.5777
Plxna4	0.601423	1.15242	1.45559	1.04828	1.65337	3.06929	0.999466	1.24837	0.67956	2.26586	1.74844	1.52136	2.11618	1.55121	2.07445	1.63154	1.3337	1.37945	1.4255
Prr13	39.9614	34.891	34.5457	58.9277	60.8334	74.0685	59.3804	83.2108	45.2556	50.8844	47.6691	66.4296	69.0389	100.898	82.1858	56.9284	77.4272	163.15	102.951
Mfap5	24.9926	45.0863	38.5123	46.9697	83.8616	73.9606	66.5997	61.9674	38.5388	50.4088	40.0184	66.4668	74.456	97.0271	69.1453	43.2177	65.388	130.297	98.5521
E330016A19Rik	0.636858	0.547375	0.437274	0.564494	0.662189	0.508115	0.69138	0.773729	0.414194	0.438128	0.531278	0.706183	0.547492	1.34314	1.38185	0.769673	0.895975	0.90963	0.402737
Gpr30	0.519126	1.09001	1.09953	1.67213	0.550666	0.658642	2.08337	1.05029	0.71878	0.864921	1.91459	1.1216	1.47614	0.914426	0.626886	1.74216	0.35869	1.10655	1.53653
Bambi-ps1	1.67742	1.46735	1.14144	2.17578	1.41044	2.419	2.87325	2.06722	1.9014	1.47333	1.84857	2.12545	3.59768	3.30643	2.61601	2.40511	4.02054	4.82524	3.15868
Il2rg	5.21559	4.43078	4.82462	7.56443	7.71999	11.5778	8.19477	14.2256	5.08605	9.13152	8.47069	10.2515	12.1576	18.3834	12.5996	12.9182	15.3066	20.5142	15.1576
Zfp398	0.790984	1.01346	1.27853	0.749574	0.382141	0.693487	0.69393	0.58705	0.725441	1.69996	1.10097	0.704823	0.330641	0.769954	0.950443	1.10196	0.535776	0.330944	0.366483
Tnni3	0.629552	0.841731	0.45131	0.354658	0.587727	0.622801	1.50201	0.672273	1.03437	1.25684	0.662077	0.434768	0.312527	0.914833	0.613528	0.643861	1.71294	1.04139	0.839814
Ms4a6b	3.29176	3.96211	4.64296	4.95584	6.07741	5.91869	5.72322	3.59226	6.06923	7.06523	4.71255	6.70866	7.20071	12.9988	8.90311	6.25144	8.83369	8.59307	6.54599
Aox3	0.914624	1.53512	1.29107	1.1692	1.00254	0.845539	0.99492	0.501785	1.48113	2.3818	1.97566	1.33532	2.1232	0.515169	1.12917	2.04595	1.42637	0.638058	0.569894
Serpinb6b	3.23571	4.23327	4.66445	5.16564	9.81773	12.8776	6.58942	9.18235	4.73375	7.86998	6.44383	11.1505	13.5946	9.8946	13.0865	7.6241	9.16695	14.0859	11.5878
Srxn1	10.4827	11.8906	10.318	13.7713	13.1959	12.4412	13.7578	17.2632	13.8831	13.8707	13.8705	15.6677	12.1033	36.115	34.1386	16.1018	20.4938	28.8353	16.0543
2010002N04Rik	1.01774	1.41607	1.08836	1.40401	1.44556	1.7088	1.56697	1.88532	1.76409	1.9587	1.61873	1.30477	1.75799	3.81555	2.76089	1.36984	3.13993	3.59165	2.15737
Cxcl14	3.68313	4.30605	3.18471	5.90968	7.60633	6.49113	5.41761	8.31824	3.705	2.43039	2.6472	2.89896	1.30575	5.59009	5.25842	3.07895	4.98529	7.80392	3.27428
Sec11c	27.1983	25.104	24.7498	31.3744	37.844	34.8235	35.7362	59.8281	35.778	28.0285	31.6623	36.6721	36.4622	77.5464	59.3134	32.881	59.0609	102.159	51.8194
Tmsb10	137.917	125.253	131.811	233.891	256.349	281.042	228.444	326.468	246.316	172.659	165.898	267.328	269.875	428.094	287.954	182.536	442.335	633.783	387.716
6430571L13Rik	0.922538	2.15959	2.05329	1.61675	1.66952	1.06943	2.87264	4.59749	0.819435	1.2251	1.55021	1.87462	1.08953	2.15899	2.69295	2.12736	2.31856	2.64196	1.77257
Eif4ebp3	13.456	6.89735	7.10146	9.40174	7.86378	11.5683	7.92181	7.83791	13.1224	7.90009	6.33087	6.81981	17.7786	6.83756	5.16096	5.66172	8.23417	9.64099	6.93817
Nt5dc2	5.96617	5.09662	6.22359	8.30297	6.04536	5.83859	6.28513	8.94887	6.54985	5.67142	5.66486	8.07825	5.24913	15.043	10.6941	7.25295	8.75958	15.9225	8.30489
Apcdd1	62.7016	73.3712	74.3793	51.9208	46.6373	45.0166	46.5394	32.9701	70.1375	60.5449	47.6735	48.453	61.1396	11.4997	15.2612	36.1654	30.3067	18.7639	25.6156
Cyp2d22	14.0278	15.1292	15.6074	17.8139	17.3398	27.5645	16.1033	12.6278	16.5714	23.5845	19.0145	19.4115	38.9798	9.37516	11.6901	17.4256	16.5627	14.7868	23.4872
Dennd1c	2.1396	2.05049	2.0282	3.20048	3.34923	3.56773	3.66387	3.82508	2.51731	3.39356	3.31592	4.22985	2.13167	6.94159	5.53798	4.45393	7.1871	7.94516	5.95154
2010001M06Rik	8.68716	7.33038	8.0883	8.53175	3.79142	5.2478	6.63105	3.46281	10.6346	8.45043	4.54969	6.51829	4.7783	6.87376	2.36738	3.69156	2.57363	4.69423	6.29079
Rsph9	3.41619	3.47846	2.05414	3.4728	2.04321	2.45781	3.15794	0.454646	5.18596	4.07124	2.89163	2.54605	4.82532	1.3319	0.677496	1.9231	1.98847	1.87229	2.46705
6330418K02Rik	0.934579	0.52954	0.736714	0.621022	0.797216	0.838562	0.684307	0.528428	1.15461	0.487613	0.465533	0.599279	0.578812	0.841581	0.472378	0.456815	0.566706	1.86895	1.11845
Eps8	4.06002	6.06896	5.33022	5.17439	7.36753	9.38345	7.44396	6.72922	5.85711	8.61964	8.10766	8.74724	10.5393	16.4033	15.845	9.47317	12.0679	11.7678	6.91281
Frat2	0.81383	0.713326	0.829416	1.03351	0.69794	1.18942	0.783942	0.891928	1.34009	0.721456	0.779464	1.00101	1.83505	1.45445	1.20191	0.821751	1.99031	1.36084	1.29644
Klra2	0.35669	0.479244	0.517978	0.486407	0.722449	0.755418	0.628929	0.591064	0.490439	0.542411	0.860385	0.874249	0.311104	1.09936	1.29086	0.55938	1.57916	1.26842	1.08662
Gchfr	45.8367	32.2516	35.0835	42.3809	19.4408	32.6572	29.4873	21.192	55.1525	35.4927	27.0954	22.9378	36.8263	13.7748	11.0901	18.7187	21.1811	13.9661	39.015
Matn4	0.732549	1.2902	1.22562	1.44761	1.15403	1.59054	1.04888	0.840383	1.08987	1.64155	0.910641	1.0311	3.02635	0.480278	0.716585	0.873791	0.905717	1.01707	1.64372
Gm20594	8.40073	6.92247	4.73884	4.80665	2.5118	3.54217	5.75741	1.49285	7.46026	6.71332	5.88607	4.37852	4.36398	3.01712	3.60208	4.3305	5.46954	2.65314	2.81097
Gpr126	0.586756	1.00718	0.793282	1.03286	0.752937	0.694057	0.783061	1.12822	0.647435	1.65932	1.56141	1.04972	1.46439	2.28515	2.04261	1.74391	1.39211	1.77266	1.09741
Nos1ap	0.992777	1.58795	1.26348	1.42911	2.1714	1.23434	1.79958	2.2938	1.02087	1.56694	1.99052	2.9465	0.560741	2.86005	3.5957	3.23054	1.62281	1.68919	1.22625
Gnal	0.905011	0.793503	0.738104	0.989862	0.867705	1.09894	0.835996	1.01606	0.947545	1.0317	0.815466	0.741012	0.940632	0.974156	0.882269	0.737458	2.46116	1.30446	1.42659
Osr1	8.07147	11.4759	12.6723	12.7855	13.3757	31.8441	11.7832	7.65184	12.6679	18.1578	9.74993	13.5733	20.7036	6.22611	7.56455	9.09379	10.3981	10.0258	15.4791
Gm9855	2.17765	3.11524	1.94452	3.9393	2.87055	2.52395	4.63182	2.15705	3.4345	1.57138	1.89223	3.92492	4.22337	5.3299	5.3896	1.08301	3.80171	3.47365	2.74164
Aldh18a1	1.8512	2.22241	2.00079	2.352	3.58072	5.06319	3.30643	3.3356	2.07339	3.18936	2.85544	3.08815	3.2617	4.95271	5.29005	3.15624	4.37514	4.79467	4.01405
Itpk1	14.7688	16.5241	14.4223	20.7246	25.1379	17.2999	21.0708	39.2907	14.9098	15.6809	21.693	24.8197	13.9273	49.8997	43.3826	30.1677	27.4727	45.8577	36.0702
Mt1	341.296	296.774	229.94	470.112	369.428	779.619	337.804	428.336	487.439	274.762	226.636	320.514	452.162	450.693	284.466	240.269	432.775	602.947	563.326
Tppp	16.0019	13.5004	16.8803	7.18943	22.4821	17.7579	7.84841	10.6161	10.587	11.1798	9.53283	7.35823	7.21239	6.90442	6.2197	9.19069	7.16883	8.70236	7.92365
Uba6	2.02121	2.85426	3.13008	1.42361	1.94546	1.66758	1.97313	2.19952	1.34936	3.23096	3.62104	1.68238	1.22976	3.70037	5.54451	3.42608	1.87254	2.0464	1.37929
Ednrb	10.3338	15.9518	13.9184	12.5013	16.0806	23.8457	20.8987	11.6762	10.9175	16.897	15.7175	23.348	35.0764	10.3985	11.8716	16.3489	17.0241	9.40169	12.6434
Pcolce	19.2116	28.9315	25.4954	43.4894	53.506	66.5183	38.0302	57.6025	27.782	38.0325	35.5921	46.8261	55.1016	72.2082	66.607	42.5177	67.3611	104.532	92.475
BC096441	3.23339	2.51993	3.28363	5.01573	3.43528	3.20272	4.90118	6.00194	4.0835	3.71647	3.79335	5.07584	4.50059	8.62	7.35305	5.76578	7.04827	10.893	5.62967
Btc	13.4486	6.77382	10.0459	5.91629	11.7909	10.9199	9.80823	5.42787	14.0409	13.3721	9.65976	18.6009	6.64766	3.35634	5.44162	7.34611	5.95438	4.7039	5.53093
Malt1	2.48867	4.01267	4.11223	3.84156	4.33812	3.8139	4.67714	7.40208	2.36141	4.31025	6.40614	5.67063	3.11268	8.78948	11.2647	8.61038	4.61577	6.41237	4.2461
2310010J17Rik	11.5999	8.2821	5.93738	7.26722	5.36114	8.72648	7.4884	6.1702	15.7495	8.01679	4.65574	3.99678	6.55114	3.72181	3.70871	4.06641	6.06873	4.86766	9.05607
Isg20	15.8475	11.6327	11.2235	13.0675	10.8964	15.2795	11.086	8.86502	16.6653	16.7744	11.2859	14.4792	26.0273	13.1135	5.72763	9.65497	7.85785	7.26865	13.182
Tekt2	1.17078	1.20174	1.27741	1.80865	1.22646	2.54567	2.07565	0.817229	1.52604	1.78267	1.48586	2.2024	3.63531	1.28962	0.547154	0.788681	2.09726	1.42479	2.10583
Ctla2b	12.2122	7.15955	8.40721	8.61369	10.1314	17.0578	12.4142	8.58038	13.3111	11.0763	10.8378	13.9686	20.4712	13.2285	7.39398	10.0975	14.3599	12.8244	16.2381
Rab11fip1	0.399037	0.636605	0.42879	0.430801	0.833183	0.861803	0.644092	0.922754	0.444451	0.896638	0.868718	0.635656	0.501702	1.72886	1.65244	1.15077	0.94584	1.11858	0.69659
Pik3ip1	2.33719	3.88681	3.1724	6.74717	3.89475	6.65682	5.18394	4.39972	4.02258	5.14786	6.67107	5.24783	11.844	4.21868	3.62518	6.0554	5.30308	4.00035	8.28447
Kiss1r	2.80677	2.76571	2.32181	2.21244	2.92499	2.86805	1.85445	2.42555	4.01886	4.73312	3.46792	3.78252	4.56384	0.919701	0.978884	2.27874	1.45969	1.22906	1.80306
Spag4	0.901665	0.570911	1.16176	1.72715	1.09087	1.10618	1.1007	1.51778	1.234	0.564166	0.91905	1.45648	2.85438	0.980132	0.80998	0.702749	1.08738	0.774856	1.69292
Igsf9	0.386218	0.792918	0.518029	0.851626	1.39576	1.6024	0.850734	1.34879	0.483042	0.694773	0.861059	0.966918	0.587929	1.61552	1.31096	1.19328	1.20507	2.16985	1.34263
Pole2	0.584777	0.937047	0.807575	0.988346	1.08721	1.72956	1.50266	1.76599	0.850238	1.28508	1.16859	1.12829	1.40273	2.44782	2.64355	1.61041	1.71462	3.05233	1.70558
Cnot6	5.06074	7.04313	6.90467	4.09811	4.63976	3.88249	5.76779	4.8374	3.69346	8.40652	9.69833	5.32666	2.50369	8.59743	11.9276	9.7097	5.0901	3.48489	1.71271
Bche	18.0753	20.7826	27.0702	13.6819	15.0105	11.1816	15.2877	11.5882	14.4144	16.666	15.0837	9.23958	9.30623	5.62747	8.86272	14.0518	9.47812	4.67391	8.84682
Gmip	3.1091	3.14721	3.08693	4.15356	4.87524	4.86356	4.31259	5.68762	3.73802	5.08112	5.23631	6.09313	4.41773	11.2186	9.52763	6.31241	8.70252	11.299	6.68983
Tbc1d9	2.12979	1.96292	1.32119	1.57967	3.00483	2.09794	2.22084	2.34917	2.06304	2.59923	2.17098	2.47753	1.73653	5.20736	4.97949	3.18961	5.05763	4.09455	1.97006
Kcnk5	0.578012	1.41912	0.553518	0.970313	0.611332	0.877007	1.37724	0.486779	0.957125	2.17944	1.43182	0.966871	1.05535	0.479447	0.724608	0.954135	1.37562	0.424716	0.937023
Agtr1a	4.46427	5.76997	5.17032	6.76249	6.83535	12.3207	9.15248	5.13897	4.5708	5.66119	7.02225	10.5716	13.6373	3.8775	3.64118	7.2687	8.11655	4.67505	8.41264
Slc9a3r1	9.56829	11.5164	12.9833	17.1473	17.7649	27.4229	17.2223	19.2013	15.3765	22.7628	14.5009	18.4917	27.5118	37.6062	28.7531	16.6495	31.0393	44.1372	28.2614
C7	30.2044	59.5767	51.4474	42.7679	34.3118	33.4279	62.5936	14.019	45.8642	67.6343	62.4243	69.9451	38.6565	17.0409	30.7404	49.1585	75.2496	29.6464	13.4874
Pilra	0.76868	1.02472	0.683894	0.949738	1.68379	1.19881	1.59411	1.74105	1.00478	1.42701	1.38685	1.46785	0.908432	2.70712	2.70248	1.61776	2.09526	3.38298	2.68733
Atpif1	85.2323	65.0033	59.3542	107.801	100.184	98.1029	113.999	157.523	127.743	79.1893	76.4378	115.762	129.495	185.487	119.72	72.4647	167.549	300.009	150.805
Fbln5	8.11086	12.2863	10.4248	12.7028	14.1548	18.1372	14.5227	13.4038	11.3937	15.8793	14.4712	19.9236	30.6078	13.2918	11.1275	14.0731	14.3839	13.707	14.3543
Tmc4	1.30468	1.79866	0.680545	1.30613	0.653829	1.09341	2.71447	1.04531	1.88793	2.83212	1.7385	1.00783	1.71265	1.77288	1.19562	0.836135	3.02087	1.39151	1.34646
Aldh1a2	2.3011	3.81781	3.57079	4.41142	7.72193	9.77927	5.99965	8.83049	3.60219	7.06652	7.14717	9.65037	10.3657	13.1986	12.93	8.38778	9.82608	14.7537	10.7794
Bdh2	1.06631	1.21676	1.29857	1.76555	1.49904	0.755495	2.08391	1.09527	2.51879	2.13873	1.7408	1.98105	2.33231	1.7096	1.63851	1.45003	2.00682	1.73201	2.20228
Cdkn1a	38.1752	29.0386	28.7518	17.9357	30.2281	22.8834	36.5142	35.4516	26.5849	17.3396	16.6772	32.7954	11.2677	53.2304	48.0818	28.0936	36.7187	51.3851	70.4504
Marcksl1	5.23772	5.71739	5.11896	9.1067	6.0652	7.29935	10.4633	7.91059	8.01845	10.624	8.79902	9.28308	9.40825	13.5523	9.42153	9.21216	18.1772	12.3613	9.69794
Adam19	2.12575	3.54171	3.08811	2.91985	3.49741	3.39459	4.20672	3.30236	2.65481	3.10937	3.21937	4.06904	2.12605	6.59785	6.11658	4.35762	6.51144	5.60771	3.1819
Atp13a2	13.9554	14.7343	14.8473	18.9188	14.6343	13.9294	15.9298	20.0867	17.9092	17.2256	17.6405	18.7649	13.1885	41.3112	34.9906	21.8272	31.6731	37.1521	21.5119
Cyp1b1	7.91196	9.01879	8.80869	7.5953	10.3599	11.6858	8.3548	8.12462	8.52868	11.8815	10.4989	10.1594	11.3114	14.4798	17.0469	9.90668	13.3989	11.0764	6.96386
Pde7b	0.832897	1.25361	0.926536	0.809059	2.34242	1.72402	0.943672	2.25475	0.903978	2.01157	2.26109	1.43579	0.642211	2.03739	2.2102	2.30312	3.88583	1.65847	1.25154
Gys2	16.8677	21.7814	20.7086	20.1909	30.8691	18.2441	14.535	30.5142	16.4519	15.384	17.4427	15.3688	3.05606	27.2485	33.2064	24.7381	36.4963	24.2998	31.6231
E330013P06	9.10905	13.8007	6.76938	17.1327	8.04973	17.3231	17.3169	8.39939	9.03149	8.43573	12.4557	13.8459	9.34196	4.41075	3.53091	9.12039	10.8421	6.59886	11.9049
H2afz	76.0389	77.1731	74.5523	100.128	92.6354	86.4242	117.128	137.126	100.348	84.2543	88.2986	114.07	99.6201	205.453	187.887	109.441	172.579	254.912	138.352
Fam176a	1.46959	1.52398	0.962843	1.69268	1.66798	2.13531	2.94985	1.62704	2.08082	2.37418	2.67119	2.00832	3.70224	0.984619	1.03953	1.36775	4.05358	1.21029	1.20471
AI413582	21.4833	19.7409	17.1459	25.3655	25.1391	31.2232	27.7421	32.1491	26.7914	24.1578	19.3068	31.7859	23.5727	49.644	35.7636	24.9681	38.6581	78.5516	45.4558
Retn	1857.83	1103.3	1497.97	1552.71	1502.21	1375.83	1166.46	892.939	2020.84	1046.33	959.58	1332.64	1643.78	526.559	436.916	660.547	580.691	749.449	1712.56
Cox4i2	5.24939	4.86795	4.49521	9.33426	3.10605	5.40924	8.61774	7.53221	4.87706	2.78581	5.19291	5.89939	7.93847	3.52799	2.32045	5.28958	3.03405	3.1047	9.94035
Fam84a	0.533938	0.705614	1.23959	1.3913	1.00807	2.63138	0.810806	0.862498	0.92499	1.34115	1.23512	1.19749	1.92359	0.834836	1.05573	1.40433	1.34604	0.891151	2.58018
Acsl3	2.18054	2.73306	2.92314	2.71964	2.77839	3.21978	3.2578	3.79505	2.29201	2.87883	2.88853	3.05356	2.75257	7.51999	6.9687	3.47914	4.29709	6.65755	2.37343
Gpr133	6.15898	11.0919	12.6526	12.1365	17.5689	27.1232	13.9177	8.95209	8.87687	19.0323	11.7395	13.2207	20.6474	10.6052	11.6088	12.0232	12.8457	14.4845	15.2977
Slc25a47	1.09129	1.06421	0.730389	1.24572	0.719024	0.746116	0.681547	0.677993	1.28376	1.95805	1.5239	1.1437	0.804949	0.721534	0.520533	2.16319	0.857426	0.439229	0.773015
Bmp2	5.0133	2.01901	2.65108	1.89367	1.8639	2.0428	2.31347	1.23132	4.18706	2.96468	1.73657	2.4906	3.72969	0.879512	1.3828	1.48248	2.40814	1.14093	1.96498
Hhipl1	0.458699	1.5451	1.41204	1.16432	2.27499	1.91207	1.92153	0.961533	0.653082	1.26316	1.53663	1.53624	0.722698	2.42584	2.35848	1.66894	1.01358	1.34398	1.12108
Enpep	18.6158	21.8666	44.4183	31.0199	54.0946	54.6943	20.9593	50.8185	12.4335	30.012	35.2092	24.9799	18.3779	19.7225	31.8932	41.4925	37.4479	26.1421	53.0144
Frmd4a	2.37903	2.60953	2.24371	2.31094	3.75022	4.61775	3.55835	3.83946	2.46843	2.65817	3.76048	3.45099	2.88783	6.66045	7.89837	4.85668	5.46102	4.90807	2.95883
Snhg11	15.9727	16.71	17.6646	12.0976	12.7786	13.7182	18.0521	8.60264	19.9777	15.3331	15.9342	16.7879	6.4891	6.14985	6.09679	13.3594	8.73236	4.78703	7.64503
Gbgt1	0.83098	2.40214	1.7252	2.37072	2.40042	1.91245	2.26081	1.64761	1.6013	2.46961	3.94841	1.92588	0.684664	3.51084	4.26726	3.6305	2.19489	2.16623	1.01409
Abcg1	12.4722	10.882	9.23337	9.26644	17.2243	16.3846	9.30113	20.4139	13.2552	12.7814	13.1565	12.5419	16.0549	26.7406	25.4704	17.081	22.5211	31.6549	14.7315
A430105I19Rik	11.561	23.2097	15.3773	25.1658	11.9586	13.0542	24.2193	16.6097	13.9349	14.765	21.3196	22.5534	6.61879	7.74401	9.85051	22.4974	9.00667	8.50331	16.968
Nhedc2	3.77932	4.02731	3.85923	3.72326	3.28765	3.12616	3.90278	2.25159	3.64174	3.14672	2.30052	3.49005	1.97155	1.00436	1.12365	1.98716	1.15494	1.23891	2.43969
Baiap2l1	0.449019	0.531311	0.705958	0.636793	0.758389	1.27678	0.77355	0.546525	0.509352	1.75807	0.781946	0.571106	1.21224	0.827217	0.688309	0.774869	0.851427	0.638535	1.05301
Rbp1	3.55357	4.25178	2.72229	5.62169	4.18898	7.68251	5.84309	5.65017	5.86861	5.62688	5.17417	5.6997	11.0784	9.61865	5.98697	3.74951	9.95618	9.74951	11.4788
Gm5424	0.726863	0.996604	1.18604	1.62916	1.19958	2.21221	2.47993	1.24348	0.679573	2.66534	2.37635	1.64567	1.47002	0.822563	1.00727	2.24764	1.18266	0.827061	1.69396
Nsdhl	16.443	14.8479	18.0114	15.2273	24.084	14.0038	18.357	32.2089	15.5728	15.59	17.6517	20.6897	9.74615	43.2342	38.0127	24.8129	35.087	32.1435	29.6454
Rasl12	3.52851	11.3034	4.90204	11.7526	5.78088	5.47365	10.5326	13.1837	3.66156	5.73946	11.5328	6.92096	6.9485	6.92117	8.04191	12.0213	7.09745	6.73303	9.24694
Sema5a	4.88685	6.18447	6.17155	3.12808	4.0936	4.08444	2.99331	2.77841	3.15102	6.53317	4.66972	2.57746	4.29535	1.62893	2.21174	4.03111	1.76159	1.49335	2.32259
Dennd4b	3.97055	4.81771	4.44323	4.61677	5.37782	5.25644	5.34297	6.73285	4.06514	6.24442	6.39356	6.16267	4.43279	13.5335	12.3169	8.51375	9.58754	10.5243	6.29237
Mcpt4	7.85921	5.15959	5.01593	5.25483	7.16871	10.1549	10.9604	3.13852	5.93098	7.028	6.09772	13.6	4.41699	2.93305	4.29909	5.0015	7.01831	3.90977	5.33479
Sh3bgrl2	0.581246	0.863644	0.605352	0.622009	0.9417	0.619802	1.23805	1.02216	0.920442	1.44211	1.35524	1.0062	0.75313	1.76753	1.77256	1.42699	1.88064	1.41482	0.654903
Cd72	1.42506	1.4375	1.50935	2.51086	1.83815	1.49165	1.7827	2.49692	1.97627	2.75921	2.221	1.9041	2.00503	3.97184	2.99384	2.77023	3.75823	5.05433	4.79419
Rnase6	1.34978	2.24013	1.78083	2.83304	3.12231	2.55661	4.64028	3.23339	3.24298	4.13215	3.91514	5.35967	3.22793	6.94184	5.38811	3.72224	7.98727	7.30675	5.73918
Hist2h3c2	3.73566	4.18113	3.79019	6.00791	8.98446	5.56063	3.77193	6.65851	2.87286	2.83199	3.66904	3.98573	2.94054	5.45274	3.96722	3.16775	5.59006	9.92066	8.64145
Bcl2l11	1.43899	2.03022	1.89701	2.20841	2.14757	2.37178	2.62629	2.24163	1.72165	2.23797	2.88745	2.30059	2.80723	4.64045	4.15946	3.14665	4.1253	3.69904	1.83267
Ly6c2	1.36844	0.666233	0.724133	1.80374	1.46645	1.3924	1.86916	1.38232	1.3415	2.47104	1.95068	1.02335	1.37092	1.89881	1.78056	1.82979	2.92766	1.43808	2.48009
Speg	2.34192	2.30023	1.94544	3.83282	2.8386	4.18671	2.80581	4.0194	2.22948	2.95273	3.11285	3.75915	2.73926	5.8674	5.60271	3.39666	5.17126	8.81363	4.4865
5330426P16Rik	0.642065	0.988005	0.937108	1.27912	1.0589	1.42458	1.04159	1.34839	0.731494	1.56822	1.49984	1.05591	1.08097	2.67768	2.70474	1.38391	1.5588	2.42834	1.44931
Rgs7	3.00724	2.23117	2.46393	2.4311	3.6499	1.46276	2.32364	3.31058	2.2719	3.19724	2.15201	2.13684	1.66907	1.02475	1.90595	3.14197	4.42638	2.82467	3.55575
Arx	4.05858	8.63114	7.39094	8.21856	6.16777	11.2612	13.5807	7.47112	8.28883	7.2114	7.97648	17.2797	5.00878	3.66613	5.55828	8.88442	6.75811	4.83108	9.53889
9330133O14Rik	1.03255	0.807205	0.771836	0.796523	0.95304	1.36031	1.01283	0.578799	1.15255	1.04095	1.05049	1.27966	1.76838	1.23795	0.917232	0.81094	1.11717	0.851731	1.16161
Rasa1	8.09821	10.4213	11.2527	9.47592	10.8913	9.47559	13.0789	12.5091	7.81484	12.7719	13.5343	12.0965	9.2802	22.0682	24.4074	16.3724	15.9153	18.3809	9.46433
Smoc1	110.277	106.179	97.3019	93.4401	75.4028	68.9168	80.0908	53.5748	102.468	77.7598	71.4109	62.6147	78.78	21.5393	20.9704	52.9408	61.5248	32.0988	32.8201
Mme	5.51179	10.256	10.7194	5.39363	7.43753	4.59044	5.84868	8.52199	3.90997	8.64063	8.86373	4.46846	2.2722	5.3857	10.921	10.4748	5.62802	3.99257	3.05928
Larp6	0.803376	1.29713	1.26617	1.69324	1.40309	1.26917	1.38731	1.09322	1.49428	2.32774	1.45747	1.81765	3.40594	1.32552	1.34399	1.29083	1.90346	1.50886	1.77348
BC055324	0.521155	0.577667	0.523176	0.395704	0.577632	0.56808	0.591769	0.987345	0.491354	0.515667	0.733279	0.558738	0.467094	1.08769	1.2089	0.974122	1.04171	1.14943	0.725098
Rnf149	14.9597	13.9151	15.0479	15.8417	17.5938	13.8193	15.9329	22.4215	17.1043	17.0613	16.2396	17.9106	15.8577	42.5986	39.588	21.2089	29.9137	36.9018	19.7373
Fzd4	59.8369	108.739	100.491	63.3131	51.1438	41.2209	78.2685	61.9508	54.567	83.6416	103.147	77.6394	28.9454	36.2657	68.7655	96.1391	42.0709	28.4469	34.5233
Slc36a2	35.866	28.0134	39.5196	33.2841	31.692	25.31	24.5736	44.8013	34.0434	28.0968	26.7319	21.3325	74.3972	76.5583	63.414	37.2385	39.1748	51.2805	38.0416
Hoxa7	5.44588	5.55532	5.36749	6.17915	5.5588	6.13357	4.12628	3.72139	4.74539	5.34462	4.81586	3.10894	8.78907	1.73737	1.67988	4.52769	2.60387	1.59006	3.45514
Snrpn	10.4682	5.74737	6.57281	14.7259	8.25929	8.03469	6.0685	16.4576	8.54877	5.45772	6.92988	13.515	8.36316	8.391	4.80351	6.58208	5.49105	8.20165	17.211
Tubb4a	1.31945	1.31494	1.68803	1.87055	1.6706	3.65045	2.31057	0.988523	1.38072	3.83476	2.02322	1.8766	3.1521	1.17478	1.38677	2.03542	1.59819	1.52181	2.93582
Prtn3	10.1142	7.07499	5.35458	9.69651	9.67619	9.24847	10.7663	7.015	13.1083	13.5049	8.52223	15.9658	13.6843	2.77517	2.7322	6.03188	5.79031	5.66643	12.472
Il4ra	8.05391	7.57958	6.72829	7.9342	7.24661	12.3567	9.02513	7.52928	8.13065	8.64228	7.65549	10.0751	11.183	9.95296	7.80432	8.26147	9.81578	7.9783	8.51612
Mef2a	5.89493	8.8177	9.77298	4.14773	5.46983	4.68234	7.50243	5.54366	3.94724	10.3047	11.4631	6.85286	2.7157	7.37899	11.1198	11.9758	5.28719	3.84969	1.96626
Arhgap44	0.713436	1.00066	1.11744	1.22185	1.56316	2.6182	1.17171	1.09943	0.872148	2.05789	1.16598	1.71208	2.26767	0.987921	0.935741	1.14638	0.969958	0.974755	1.62325
5730408K05Rik	2.38936	1.30588	1.56555	1.82039	2.03692	3.62656	2.76329	3.66164	2.76607	2.24501	2.40441	4.7672	3.66916	3.7812	2.57486	1.58631	5.2028	5.05777	4.37394
Gatad2b	5.50592	6.52248	7.58707	3.5767	4.79835	3.39243	4.61418	3.8913	3.36042	6.67125	7.22664	4.23381	1.46061	4.38285	8.08476	7.72745	3.04397	2.49343	1.64547
Fn1	34.087	70.6655	70.9819	71.6101	116.059	107.176	109.872	87.9011	47.2871	124.145	105.426	120.427	74.6927	217.46	212.717	149.428	130.148	170.68	106.85
Ninj1	46.5912	55.1767	46.8828	72.1213	60.7669	64.8694	65.025	59.5854	84.0444	71.1505	61.5039	74.9041	96.5812	129.566	96.3534	60.2572	105.803	143.323	107.213
Slc17a9	0.597299	0.928715	0.780375	1.13454	0.852409	1.05187	0.853534	1.43675	1.18152	1.40547	1.53721	1.07244	1.35948	2.78705	2.03766	1.35641	2.12162	2.18714	1.74747
BC005537	44.4496	49.6403	53.67	45.5993	54.9335	49.7644	51.5125	62.6566	42.884	63.3096	64.9673	55.774	43.4332	131.491	129.584	80.8284	80.461	87.1771	39.8012
Fem1c	3.3228	4.71712	4.90045	2.85251	4.47052	3.33312	4.66814	4.67049	2.72761	5.19591	5.74183	4.59272	3.90272	9.0048	11.3851	7.15904	6.81865	5.31451	2.70638
Creld2	15.7108	10.0903	11.6716	13.9847	15.6797	21.7836	15.0388	14.7429	15.2864	15.4879	11.457	17.3508	18.2178	22.5428	17.5237	11.6706	19.2108	24.1298	23.9853
Irgm1	7.66936	7.25571	5.68317	8.7862	6.37404	7.62464	9.64537	6.12743	5.90238	7.19653	6.92563	8.42286	8.59346	7.022	6.83335	6.33753	8.04393	8.03921	12.3857
Lrch4	4.35421	7.96503	7.86729	7.95654	8.03103	8.27213	8.07444	9.70218	4.91922	8.8672	8.56245	8.97515	6.21396	17.0163	14.4773	8.76359	11.2289	20.171	9.77821
Sox6	3.00994	3.66148	3.90175	2.12466	2.41774	1.73788	1.97645	1.8176	2.31699	4.2824	3.01941	2.00311	2.30313	1.25438	1.7739	2.7938	1.31909	0.765506	1.2522
Bcam	34.5101	53.2379	53.9902	79.6057	71.2314	102.429	66.0369	52.7583	51.6404	69.4326	56.4579	74.4886	118.225	30.3232	33.3521	58.2453	49.6785	50.0615	124.249
Mfap4	6.29309	12.2788	5.63262	14.7309	18.4784	29.0391	20.2943	11.3978	9.84234	13.3292	15.6181	27.2334	23.3991	22.4437	14.6415	11.8861	23.6593	23.3056	30.4916
Prlr	2.4401	2.41495	3.15101	1.29271	1.5265	1.59823	1.24703	1.07009	1.92345	2.24787	1.33746	1.04751	2.14401	0.781207	0.978222	1.25056	1.70995	0.825461	0.855035
Atf7	3.49854	4.02602	4.80991	1.6752	2.39393	2.37811	3.35952	2.39815	2.39855	4.54279	4.89325	2.479	0.971486	2.89558	4.58435	4.30986	2.52143	1.14307	0.735603
Phkg1	7.47908	3.65433	6.68182	5.51426	6.10514	6.67981	4.95712	3.58232	4.71711	4.65442	3.80249	4.07788	3.71458	1.59571	1.53841	2.8136	2.6962	2.99185	3.23528
Cd209f	8.69368	22.1478	18.1656	19.5488	20.5367	17.3937	26.5795	7.47973	33.847	30.4969	20.6842	37.4538	42.0202	12.0077	8.56975	15.042	24.5159	13.8767	22.2777
Slc10a6	7.72322	5.33498	6.50074	5.5929	5.67694	11.2172	6.4792	5.43825	7.45699	6.68244	6.02356	5.64766	10.0657	5.2545	6.28789	7.45114	4.72815	4.44725	8.82119
Gpr132	0.964869	0.988923	0.738142	1.56378	1.04905	1.25121	1.43723	1.89676	0.821777	1.11651	1.35652	2.06943	0.727348	2.65772	2.2049	2.1464	2.3551	2.6769	2.63919
Efhd1	6.44712	9.71614	9.47976	8.22066	10.2803	8.93338	12.636	5.14258	5.79515	11.0575	6.4001	17.2077	14.8578	3.59859	4.56718	4.66781	5.189	5.9731	6.1191
Megf6	0.902919	1.38871	1.32897	1.59505	1.60776	3.38798	1.67022	1.30065	1.07284	1.87583	1.69143	2.33593	2.20275	0.756299	1.08354	1.45568	0.961592	0.990787	1.63246
Ano1	3.96777	7.12874	6.97742	7.49426	7.37198	12.5572	8.42239	4.08827	4.86137	11.6615	8.56254	7.12712	13.6025	3.0932	4.09075	8.53659	6.96951	4.98848	7.28301
Prrx1	6.50816	9.89785	11.3052	10.8567	20.8365	17.7797	13.9258	25.5116	7.51281	14.307	19.6892	25.5603	12.9616	21.2262	33.4824	30.949	17.3849	23.2726	29.4942
Aspg	0.857836	0.976809	0.71618	1.07407	0.711944	0.600258	0.961281	0.971965	1.43501	2.26887	1.37724	0.979127	1.06944	2.439	1.0083	1.48661	1.29455	0.595837	1.58759
4930471M23Rik	8.3689	8.79278	8.54889	10.0665	12.5249	10.3535	10.3575	16.0543	11.2007	10.4699	10.5246	13.1991	11.3567	25.0727	22.4137	13.2652	21.6168	26.7083	14.3079
Usp34	5.49386	7.01419	7.84543	3.77842	3.31553	2.53625	4.17087	3.52564	3.88095	7.16064	7.3626	3.88252	2.65188	4.67735	7.99474	6.7529	3.25075	2.43628	1.49739
S100a6	307.155	390.347	353.029	589.16	874.825	1102.19	673.531	891.645	583.513	461.148	455.836	723.303	860.42	750.078	580.369	470.082	594.222	1255.39	1369.77
Dhtkd1	5.3552	6.74804	6.11019	2.85264	3.72425	3.8632	5.10305	2.96584	3.97317	5.94187	5.8964	5.39114	4.20309	1.75221	3.74016	5.59871	2.73446	1.22514	1.56956
Plcb4	7.0268	9.3213	8.28203	5.57815	4.8188	3.96345	7.16489	4.41658	5.1877	7.95163	10.6924	6.80292	2.98505	4.4295	5.1354	10.227	3.35595	2.61365	2.57617
Tbck	1.79141	2.30794	2.45465	1.56659	1.0977	0.928189	1.54704	1.40367	1.32664	2.36295	2.30354	1.56187	0.608788	2.07827	2.94874	2.38272	1.03162	0.859645	0.46922
Ppm1l	0.993371	1.55953	1.51729	0.704891	1.06352	1.18183	0.950608	0.730636	0.612131	1.16133	1.25611	0.499932	0.502537	0.611755	0.979546	1.2385	0.378058	0.546471	0.436365
Gm14378	4.08969	2.13116	2.39515	3.39383	2.68862	2.44396	1.89969	1.79103	5.34603	3.00249	2.16372	1.64248	1.77883	1.83478	1.12423	1.92761	5.03044	2.07821	2.94461
Fanca	0.413935	0.328459	0.50299	0.504021	0.644606	1.08676	0.747805	0.742438	0.594605	0.783516	0.37964	0.548226	0.5766	1.62731	1.10259	0.832329	1.0446	0.980118	0.958621
Rftn1	4.78571	7.24253	6.11007	9.79387	9.9335	10.4042	10.8058	13.9348	6.62343	8.34589	10.7551	14.3708	7.42373	21.6123	17.5761	12.7256	16.3265	21.1469	14.325
Hhex	1.95763	3.11144	1.58616	4.39899	2.08441	4.49435	4.83954	5.83948	2.07463	4.36231	4.30746	4.6227	3.72684	7.03684	4.78099	5.48528	6.28219	7.01611	4.707
Orm2	2.33046	1.85597	2.79318	3.1441	4.36048	3.72956	3.56159	5.55222	2.5637	1.97655	2.29598	4.52954	1.07772	4.39488	3.40959	3.491	3.95948	3.77064	7.15951
Ddi2	4.79341	6.97633	7.68	4.12894	3.10621	4.15933	6.48359	4.21944	4.59091	7.64853	7.55827	4.79601	2.78672	9.34048	12.2874	8.73575	4.48636	4.60811	1.66602
Epyc	0.463133	0.854842	0.360234	0.640634	1.53934	1.0468	1.14858	0.62962	0.470748	1.42531	1.42673	0.35287	1.29418	1.46936	1.68639	0.919541	1.11409	0.913027	0.756504
Penk	41.2348	48.4892	37.676	66.2667	39.5775	32.1545	52.41	17.8799	81.0982	66.6437	50.1056	63.1812	48.5354	13.9544	20.0334	38.9065	47.4841	24.2199	25.5672
Coro1c	23.9346	25.1859	27.1033	32.504	34.4774	32.2786	31.8609	45.8306	28.0892	27.3473	31.2852	35.903	24.3827	73.4761	67.2546	39.1879	52.4666	77.058	43.1475
Tmsb4x	1502.28	1181.11	1130.33	1779.54	1997.83	2304.72	2142.18	2787.79	2064.77	1500.66	1515.44	2445.74	2624.61	3968.17	2546.53	1689.91	2971.78	5251.6	3481.46
Pitpnc1	2.77298	2.84824	2.40213	2.98164	4.19252	3.9201	3.44403	4.65352	3.00969	3.63058	4.2243	4.60846	4.02932	8.09435	7.36301	5.45656	7.22397	6.87816	3.12675
Paqr8	1.31802	1.81504	1.68278	1.22475	0.95989	1.05169	1.35281	0.862604	1.16163	1.80936	1.25256	0.927129	0.998179	0.81404	1.06129	0.963362	1.15482	0.620908	0.543921
Esr1	4.05136	6.42995	4.24407	3.42844	3.80101	1.94829	3.37122	3.62085	3.07931	5.4332	6.56778	2.83479	2.33855	2.55942	4.30654	5.33253	2.17187	1.63281	1.13708
Dusp14	0.453656	0.890235	0.70619	1.0281	1.0382	2.00876	1.59397	0.430979	1.13747	2.05589	1.0241	1.17077	2.25427	0.828405	0.818095	1.1637	1.72379	1.31561	1.66515
Arhgap20	1.75828	1.56799	3.3641	1.07191	2.02914	1.78253	1.64119	0.950588	2.03438	2.85943	1.99202	1.44152	0.857273	1.04212	1.4699	1.66858	0.981969	0.703347	0.764571
Stk32c	0.704612	0.89184	0.526707	1.1987	0.553563	0.894397	1.7937	0.474812	1.14789	1.53634	1.12619	1.45811	0.72523	0.876121	0.869683	0.874549	2.14486	0.631393	0.898203
Pgf	3.91385	3.95106	1.75524	3.14644	1.94481	1.99968	4.71811	1.93254	4.73308	3.17276	3.16002	4.53255	1.12655	2.01078	1.44882	2.32214	4.64898	1.86744	2.57051
Arpc5	47.6127	53.0264	50.4032	61.0311	72.6841	65.6127	77.8752	102.777	59.0307	61.3629	64.3922	84.2593	84.3767	147.652	137.161	81.381	123.074	170.873	96.9186
Clec2i	0.520447	1.05197	0.888255	1.03557	1.08161	1.66375	1.08717	1.73059	0.8101	2.29957	1.9598	2.63829	1.19598	2.26044	1.8093	2.70809	3.2132	2.53812	1.25216
Timd4	2.56037	4.9596	4.33801	6.50634	4.93369	6.61797	6.58523	3.61419	3.84471	9.69252	6.40846	5.59237	12.0109	3.43431	3.55834	6.98176	6.48572	4.46479	9.6057
C1rb	3.3413	3.33697	3.07285	5.55425	4.79068	6.02739	3.78373	4.80596	4.71148	5.71407	4.47398	5.20789	9.87331	4.13398	4.04394	4.33834	4.86308	6.73189	7.00966
Pdk2	88.1103	54.2453	56.4623	62.6727	56.0274	76.0138	43.2469	35.489	70.8352	56.0895	44.6045	37.1082	89.2323	23.3883	20.7567	32.4958	37.3905	27.4875	27.2645
Ngfrap1	5.89406	8.11424	4.32948	10.2845	5.95107	9.31479	12.1597	9.76798	10.492	11.7854	7.39901	8.5099	11.9615	17.5307	11.953	6.10625	22.6281	15.0752	10.915
4930429F24Rik	0.351567	0.409264	0.558566	0.682414	0.440991	0.435274	0.723462	0.612347	0.337707	0.47357	1.01495	0.583467	1.29911	0.36651	0.610553	1.03167	0.684627	0.42544	0.532869
Pf4	38.665	55.8492	52.621	65.7018	59.3764	87.9381	108.857	63.09	114.343	83.3079	64.0216	115.454	165.257	101.364	75.7951	62.161	129.506	143.718	118.808
Ankrd33b	0.600291	0.909151	0.774362	0.66959	0.89738	0.83856	0.908718	0.518915	0.841451	1.20144	1.03611	1.12391	0.808653	1.36484	1.59221	0.730845	1.64228	1.1747	0.720275
Nepn	1.2993	1.97266	1.40246	1.43374	1.34769	1.03886	3.53098	2.22908	1.82972	1.346	1.7401	3.77139	2.12887	1.48649	1.03992	2.22794	1.81793	1.53989	1.93285
Phyhipl	1.13896	1.94108	1.77924	1.91344	2.24722	3.65458	2.06037	2.00492	1.45592	2.39421	2.02211	2.82557	4.79023	1.62056	1.73413	2.16238	1.54008	1.60409	2.42337
Lrp12	4.54544	4.45885	6.48533	3.48198	4.29976	3.82203	3.68803	5.09993	4.00319	4.58831	4.59337	3.44058	4.04863	11.0558	10.8802	5.44328	6.30759	8.11259	3.43904
Vps13c	5.41912	6.84434	8.71378	3.80265	3.87631	3.15917	4.28223	3.91958	4.06533	7.83905	7.50396	3.85626	2.67475	6.62292	10.1262	8.08351	3.65218	3.55599	1.90586
Snx8	11.807	11.1137	10.0573	14.4228	12.7258	11.8177	14.2346	17.8297	16.5381	16.0318	13.1283	15.8058	13.8089	33.5661	25.8822	16.2754	27.0727	34.7209	18.4871
Tkt	174.167	88.3905	204.692	156.246	149.939	127.672	78.881	152.209	150.541	152.395	116.029	101.098	70.8706	97.9819	92.6365	123.249	107.385	106.718	318.575
Asgr2	0.60806	0.441804	0.310612	0.595466	1.18156	0.866431	0.884592	0.724962	0.794607	1.86039	1.08748	0.613308	1.14162	0.673067	0.59033	1.37292	1.21571	0.472908	0.822103
Rell1	3.21594	5.03993	4.98136	5.01038	6.37008	5.14976	5.93165	7.07769	5.54209	6.55826	6.91371	8.2134	6.66679	13.1102	11.9914	9.19212	11.6287	11.7176	6.80611
Tuba1a	171.327	181.514	203.141	289.935	252.846	178.513	340.734	379.781	224.412	207.109	260.006	358.911	67.0633	327.426	368.788	325.346	385.96	403.488	580.333
Pank3	72.4894	107.214	103.774	62.9502	52.6882	39.8795	64.315	52.3254	52.8527	82.0993	89.9102	47.1686	51.5084	35.004	53.075	85.2812	45.9634	27.4227	34.0539
Pcolce2	15.6937	25.6449	19.3067	29.517	46.013	17.7567	33.6946	58.379	17.5855	29.9284	31.6638	46.7818	36.0634	46.5748	60.4304	46.675	35.2959	58.3576	62.6237
Ephx2	230.709	169.53	190.012	167.594	242.406	255.323	158.023	195.627	204.139	161.066	119.469	112.027	307.577	117.425	106.498	105.844	266.771	154.441	102.619
Ecm1	36.2376	64.3769	57.0676	86.7661	101.961	123.657	91.2256	70.5185	58.4044	86.2992	63.5817	106.214	127.321	72.8615	71.8681	71.7791	87.5695	108.12	128.418
Nuak2	2.07872	1.80371	1.84332	2.3348	2.37964	2.93557	3.31489	4.38266	2.03493	3.30726	2.94154	4.24999	1.6775	6.01045	6.26753	3.56963	4.84932	6.23265	3.69286
Snai1	1.62043	2.68	1.9008	3.86898	2.79975	3.23371	2.38047	2.44326	2.0513	3.17764	2.92604	3.41662	3.00597	3.38728	2.24596	2.98506	2.75874	2.25725	4.55199
Raver2	7.74884	8.45525	8.85211	6.10976	7.82807	5.81082	7.2459	4.55164	5.40906	6.26536	5.87068	4.80415	4.24291	1.85344	2.67439	4.78126	4.17665	2.30804	3.12041
Rpl34	9.43158	3.01105	4.25734	5.66551	9.41486	8.21563	6.68547	13.3512	8.6451	3.97188	5.17606	12.5779	11.3117	7.80871	6.59629	4.32622	10.8117	12.2468	10.5745
Tmem164	4.5386	5.8857	5.1596	5.90951	5.4753	4.68916	6.80927	6.89489	5.24032	7.5476	7.14956	5.54057	4.25147	14.1048	12.7005	8.04426	10.7672	11.8548	4.9508
Pds5a	9.82839	11.7857	13.4367	7.542	7.03912	5.38178	8.13338	7.98348	7.20138	13.4503	14.4477	7.41635	3.95431	10.0321	14.7201	13.9056	5.2219	4.94326	3.06837
Cd209d	6.19012	19.6382	16.059	15.2839	20.7019	13.9447	30.365	10.4996	26.3005	24.3773	18.8038	36.6554	26.3741	11.1951	10.1298	11.678	17.2279	16.0397	32.719
Osbpl8	7.72306	9.8161	11.9552	8.5838	12.2963	7.92418	9.21617	13.6287	5.84906	10.8	13.7423	10.3443	6.61141	18.3571	27.9351	16.961	18.4706	15.7274	10.0393
Dera	6.20876	7.00512	6.22993	7.83174	7.40289	7.46694	8.24882	10.4504	7.654	7.16164	5.99902	8.66434	7.95382	16.2851	15.2697	8.24986	16.2533	16.9757	12.2329
Plin4	853.602	1023.45	791.978	867.189	622.086	679.745	801.706	539.983	685.083	694.071	767.241	610.518	476.347	263.813	281.595	635.826	296.786	255.582	325.252
Gm9846	1194.7	835.681	810.451	1085.9	1100.06	1297.31	1226.61	1162.68	1546.29	1167.63	960.061	1406.66	3139.3	1322.15	802.235	771.458	1610.61	2071.67	1901.12
Gja4	5.1089	9.49379	6.57781	14.4417	5.49865	7.89943	16.4889	6.80327	9.16603	8.10571	11.6649	13.1512	18.6318	6.87241	5.3452	10.7143	8.14465	3.96414	15.8377
2900041M22Rik	0.712875	0.722743	1.30472	1.40638	1.01136	1.48684	1.24556	1.64092	1.81402	1.13341	2.12397	2.70929	0.904812	1.50215	1.75702	1.11705	0.998867	1.99861	2.7341
Klf8	0.358319	0.711033	0.713732	0.610595	0.678095	0.504965	0.809863	0.977788	0.311212	0.904726	1.20926	0.636346	0.302807	1.28104	1.21665	1.23407	0.535988	0.894381	0.452782
Lrrc32	9.9074	8.10086	9.44355	7.09357	12.0113	21.7113	8.34333	7.65798	7.92099	11.3115	8.62878	15.4103	8.74472	7.24376	5.46896	8.89316	11.1621	7.72057	6.41433
1200009I06Rik	0.979015	1.05865	0.69772	1.36475	0.900999	1.72472	1.63727	1.03482	1.35812	1.03177	1.00101	2.46207	0.982477	1.99798	2.36127	1.12928	2.15839	1.79659	1.25155
Ccdc163	1.37188	1.68658	1.04517	2.51656	2.27841	3.11134	2.06717	2.39119	1.75312	2.50675	1.64068	1.49239	2.76147	3.73595	2.36861	2.5556	2.78453	4.31538	3.08497
Ppm1h	1.15173	1.86584	1.35345	1.87323	2.34434	1.69692	2.00215	2.78803	1.21875	2.07026	2.55847	1.99165	1.73597	4.24653	4.61263	2.85753	3.94223	3.61949	2.1384
Col6a6	3.00709	6.54564	5.79105	4.2448	3.95964	3.82968	6.21964	2.55879	4.42371	8.47078	6.37381	6.95631	2.36125	3.25675	4.52628	6.21118	5.8259	2.8915	1.21094
Pggt1b	4.40812	4.9771	5.71311	3.15892	2.83594	1.81913	3.4408	2.52535	2.90231	6.56234	6.75573	3.47685	2.86002	5.41281	7.15739	6.84308	3.36448	2.334	2.03086
Emr4	0.709616	0.673026	0.632659	0.68523	1.20765	0.567868	1.29793	0.988288	0.961126	1.6392	1.39937	1.65948	0.590604	2.1063	2.02462	1.69884	1.70673	2.21036	1.40328
Itgbl1	2.19793	6.76819	3.98043	5.98757	8.74506	13.7989	8.92724	5.23764	4.75433	7.90683	8.4686	14.5193	11.5736	6.26445	7.99173	7.1106	13.7828	7.33393	15.759
B430212C06Rik	1.284	1.94559	1.69183	1.78316	2.53669	1.70552	2.34706	3.46484	2.46243	2.10542	3.51096	3.49382	0.55762	3.70264	4.08944	3.62011	3.89814	3.42135	4.40043
Mmp14	10.1817	14.0029	13.7555	16.8255	14.5377	19.575	20.207	13.2513	15.0511	22.7368	18.2806	23.0388	20.2134	22.0782	28.2461	19.4151	30.4842	17.7633	16.4205
Pde3b	119.363	104.718	126.911	73.5586	93.0024	72.4926	69.3907	58.0669	89.6953	91.8449	75.7518	55.5624	96.0066	30.9004	37.1117	60.5705	46.1415	28.5057	32.5661
Popdc2	3.36734	3.64749	4.10135	4.29868	4.32198	3.64897	4.04809	4.23453	2.68493	2.55041	3.53816	4.38201	1.9898	1.25183	2.03679	3.08458	2.25585	2.00445	5.71126
Pdpn	6.03085	9.5472	11.936	13.4728	19.5028	28.5189	12.0599	12.9266	9.69888	16.7535	11.3969	14.5364	23.1123	11.7734	11.7632	11.3366	13.4118	15.0103	24.6325
Cln3	4.74177	5.23152	5.36477	5.56171	5.95441	5.5479	6.38317	7.91226	5.11204	6.30873	6.3868	7.02902	7.55987	14.8481	11.017	7.64766	12.1989	14.3078	9.14777
Acer2	14.5942	12.7798	10.3814	10.0272	12.1474	16.2992	11.2213	13.3237	11.0968	12.5721	11.8756	11.5573	21.9245	11.1723	10.7681	11.533	10.9074	9.09696	8.72769
Abhd12	61.6015	61.1183	59.2228	71.5654	76.0716	63.9918	74.4969	113.088	73.4963	65.0304	69.496	85.9067	69.6902	158.306	137.042	86.5805	133.269	166.32	104.678
Rnh1	54.4406	56.9387	51.2179	70.9913	63.9289	62.9317	69.5212	86.1069	67.1721	56.6023	58.914	77.6179	72.3578	154.613	139.955	68.6529	113.214	176.438	106.353
Siglece	0.402122	0.791459	0.627477	0.973567	0.885025	0.818298	0.497703	0.857597	0.500621	0.960228	0.888644	0.7031	1.11619	0.902196	0.45341	0.595627	0.673217	0.886026	1.37961
Cox6b2	4.31818	4.70785	4.09492	7.20192	6.55186	9.72322	5.42869	3.78487	7.07168	7.83695	7.61232	5.30826	13.7413	4.06576	3.13834	5.08184	6.56198	5.42203	10.3889
Ptprj	2.16228	4.96596	4.75734	4.96009	3.63286	3.82707	5.69191	5.18867	3.36986	6.92947	6.16796	5.80933	4.54287	11.1177	11.7261	8.21723	6.91098	8.63751	4.98024
Abr	2.7737	3.78929	3.73244	4.4186	3.94867	4.722	4.60229	5.15863	3.15579	5.16528	5.35653	4.95459	4.44866	10.4872	10.0551	6.50074	6.73284	8.1613	4.26369
Ptgir	0.998095	1.83018	1.34898	3.02599	2.70293	3.91156	2.90507	3.22481	1.53029	2.52221	3.89502	2.52627	2.94441	4.93266	4.68035	4.02573	3.38727	4.89227	4.13995
Stard3	9.01453	8.12672	7.87598	10.7624	9.20441	9.24567	10.8527	12.9474	10.0703	10.0602	11.1357	11.8284	13.6303	24.9976	19.544	12.5451	19.3637	25.5582	14.1866
Gstt1	124.168	97.9865	98.8349	108.179	56.8412	59.7519	93.2584	54.4731	160.245	108.208	84.0073	92.0169	88.4466	31.8704	29.9705	55.8001	60.4676	46.2722	75.6539
Tbc1d8	1.70656	2.09373	1.82189	2.13883	2.43182	2.88785	2.40639	3.14166	1.99613	3.01267	2.366	3.01442	2.26721	6.03055	4.48349	3.34051	4.28009	5.29318	2.80352
Fdps	19.9485	19.3192	23.0161	27.1544	26.8474	22.4341	21.3305	35.2402	20.1985	20.9235	22.1875	24.3636	16.7859	58.4253	51.4666	27.9269	33.5735	47.6499	54.945
Adap1	7.33985	15.022	10.688	24.9221	14.3883	14.048	14.4361	25.5196	6.37915	10.1613	21.2905	14.6331	8.75718	19.8403	20.3976	23.8975	16.5112	22.3473	31.8705
Klc4	7.0497	7.49831	6.43157	9.41905	7.50429	7.05696	9.02489	11.4928	9.44009	8.19854	8.70785	9.25548	8.31535	18.6675	15.9121	9.36484	16.7209	21.9326	11.3453
Dtx4	3.70975	3.77656	4.53098	3.60472	4.24173	4.2713	4.03676	4.9208	5.00389	5.40839	3.81255	4.25666	3.96645	9.64083	9.36506	4.95851	7.86659	9.4317	4.41735
Tbx3	4.96945	2.87413	3.10761	3.37136	5.54542	6.32824	2.87947	2.05206	4.33583	4.15413	2.79674	3.80606	6.82649	2.12629	1.49323	2.12304	3.92817	1.70724	2.20995
1700029G01Rik	7.83977	5.86267	5.67268	6.54767	5.30735	8.22039	5.42883	4.06674	7.17779	5.4953	5.31135	5.84627	11.0153	2.34935	1.78091	3.81639	2.61425	3.32617	5.24197
Gamt	35.0412	34.4129	40.4142	53.461	57.2199	52.8551	41.4573	65.0069	33.959	34.1816	48.05	46.5997	13.4363	45.5996	38.5217	42.7965	43.1495	54.115	102.973
Tcf15	14.998	16.2467	13.1508	25.9837	17.0411	33.4815	23.9443	22.7697	15.2898	14.1465	16.259	30.3744	14.0682	7.90717	5.54684	16.5659	15.3743	15.0518	28.8509
Ttyh3	5.37555	8.26031	7.46121	9.51735	7.40713	6.40757	10.4983	11.6648	6.13028	9.92617	10.6162	11.9844	6.29822	19.332	18.2223	12.7494	15.5997	16.5867	9.21322
Nat14	0.912709	0.511458	0.342361	0.898468	1.01848	1.5805	0.826163	0.968319	0.736312	0.833483	0.837373	1.01248	1.48798	0.911429	0.850176	0.615956	1.23714	1.09279	0.789162
6030408B16Rik	1.71571	2.13376	1.47468	2.06174	0.873814	1.51689	2.29053	0.526232	3.22782	2.1908	2.04057	2.47913	0.954407	0.803113	1.05588	1.33099	1.65279	0.591177	1.3181
A530053G22Rik	1.39178	1.22098	1.33075	0.775524	0.786554	0.837884	1.26946	0.93082	1.76003	1.54504	1.41614	1.47774	2.55244	0.574101	0.541651	2.06953	0.997983	0.613588	0.951656
Lypd6	1.75246	3.70769	3.27184	2.78001	3.21038	2.01282	3.57281	4.21377	1.66343	2.40171	3.71379	3.63997	1.98819	1.83641	3.04038	5.04926	2.7009	1.97514	5.37808
Cfh	9.19796	25.4257	23.0542	20.3324	30.7485	27.7496	28.1441	18.966	13.9542	38.9631	33.612	40.5505	48.3165	25.9367	34.4372	30.5238	32.3415	25.1288	29.4762
Gm5627	11.7092	31.4429	18.9472	27.5958	27.196	21.2553	33.5835	43.6005	14.9607	23.0476	41.9182	32.0798	7.40276	29.6675	31.3962	45.2289	24.6131	27.991	41.3159
Qprt	0.456182	0.643095	0.334264	0.44896	0.783098	0.646027	0.368583	0.559901	0.638739	1.03712	0.593603	0.590663	0.982475	0.858438	1.01613	0.811844	1.36249	1.1016	0.546057
Nin	3.26843	4.08739	4.21216	3.52111	3.00602	2.61213	3.93989	4.27841	2.94341	4.48408	5.04511	3.93575	2.52187	7.76512	10.4181	5.79534	4.66956	5.53409	3.62151
Slc7a4	0.829231	1.17517	0.844334	1.2977	1.49555	1.61911	1.49025	1.21518	1.18665	2.84435	1.25179	1.16698	1.76052	3.03435	1.2474	1.30731	1.63905	1.44632	1.73645
Pacsin3	17.7293	13.9266	13.512	15.4891	9.55546	11.3536	13.554	7.02884	18.8149	11.9475	8.62754	9.43857	13.5021	4.15216	3.83541	7.31447	8.24885	4.29899	8.63116
Gm5148	23.7397	17.4399	17.3976	19.8111	23.2251	30.674	31.4789	28.4323	21.7665	22.9049	20.4907	34.0803	63.0634	23.7238	25.1287	17.8813	33.2654	42.5317	43.9669
Traf1	1.89632	1.2124	0.990424	2.2907	1.77357	2.28131	2.04269	1.97728	1.83466	2.42012	1.87191	2.08866	1.66325	4.32869	2.43345	2.63835	3.57727	3.89005	4.72717
Amd2	12.0274	14.3944	12.5683	3.16061	13.1357	13.7175	16.6223	14.3729	1.90467	10.5705	17.6078	14.9067	9.90584	3.30474	15.406	15.9956	1.03384	14.3334	12.7717
H2-Q10	5.90929	4.63558	0.669874	4.71563	5.182	8.94717	5.97674	7.96464	3.84651	7.72984	8.75472	7.10152	1.26842	1.23622	4.94875	7.24666	7.40239	8.36339	8.22422
Sdcbp	64.6293	67.8892	70.4051	66.8402	92.9436	86.5908	82.7068	109.841	67.102	82.3529	81.2504	93.6622	98.3783	179.156	179.21	97.2833	156.535	175.582	86.1668
2310061J03Rik	12.4303	7.27787	7.89877	11.0375	5.7526	9.0679	6.0368	5.409	13.329	7.16857	5.78341	5.35449	10.462	3.60756	2.24413	4.33338	4.23252	6.08604	5.98349
Pafah1b3	1.88145	2.83079	3.08764	4.14252	2.98402	4.46404	6.04354	3.87396	4.81899	4.83523	3.9298	4.18286	5.57474	10.072	6.22553	4.16159	6.0648	8.71883	7.17171
Traf3ip3	0.759894	0.46587	0.411021	0.755147	0.58654	1.11401	0.727009	0.94731	0.537945	1.26368	1.12511	1.03022	0.521918	1.34347	1.24879	1.73893	1.71057	1.45288	1.82018
Palld	2.6534	4.15907	4.01942	3.43698	5.4609	4.36904	5.52486	6.50199	2.06459	4.41586	5.43116	5.55968	1.81435	7.70075	10.7747	7.93407	6.03232	5.96082	3.7235
Atp1b1	5.73809	10.1059	4.93992	9.17757	7.68281	11.2677	17.4998	6.10092	9.13122	18.1776	17.3405	7.35666	11.8434	11.9517	13.3191	8.94918	23.226	8.43551	10.0275
Gm12824	7.02735	11.5652	9.07609	10.0987	7.18958	4.72527	9.08871	6.70562	7.30143	7.26302	9.36283	8.3224	1.68138	4.59044	5.49959	8.90198	10.8625	3.98956	9.87886
Id1	87.5182	58.4426	63.7435	75.6682	80.1607	132.468	74.1531	48.0554	93.1494	79.7798	51.0999	97.3103	142.345	31.8782	22.7497	42.0294	70.8928	58.924	72.6244
Glg1	13.2656	19.9276	21.119	13.2882	12.2218	8.82497	12.8157	14.7614	11.0384	22.0008	23.1114	13.546	6.40838	24.0015	30.049	24.6929	11.348	11.6199	7.09038
Apaf1	1.17405	1.76337	1.87	1.60721	1.81186	1.84196	2.16502	2.10551	1.4337	2.56282	2.58458	2.28218	1.8689	4.76686	4.49459	2.97531	3.45438	3.39038	1.77164
Retnla	368.319	809.724	666.823	978.642	1623.69	1175.86	1470.52	1121.37	1059.54	1104.64	983.722	1869.08	2062.32	1211.67	958.274	889.993	1738.62	1650.6	2627.57
H2-K2	4.41851	4.20433	4.4362	5.57047	6.78984	7.22717	6.97168	11.8585	4.40199	4.72892	4.45299	6.97127	4.92569	11.3758	9.58151	5.52639	12.2741	13.0864	11.4842
Ctse	0.612529	0.617427	0.65939	1.10294	1.09064	1.239	1.18214	1.00733	0.745093	1.69126	0.970992	0.769498	1.037	1.67467	1.36874	1.31193	2.2176	2.12236	1.88724
Rn45s	69.397	56.7573	58.2251	72.3938	77.611	81.0086	70.3712	108.254	82.9641	59.9644	52.8504	73.4295	215.276	85.9783	55.1909	57.3072	94.9083	81.5086	84.5187
Rps19-ps3	3.34215	2.45155	2.92145	4.4146	3.76404	4.71153	5.5127	3.20951	4.44978	1.67545	3.03294	3.67738	7.58208	2.47731	2.29971	2.93123	4.37786	5.8756	7.9454
Wdhd1	0.468246	0.623462	0.609282	0.782007	0.765442	0.536874	0.803081	0.799777	0.566441	0.721668	0.78259	0.723701	0.560384	1.44486	1.46389	0.743903	1.00195	1.19858	0.669365
Specc1	1.84326	1.93601	2.58234	2.74147	3.85846	3.62334	2.67554	3.89476	2.18056	2.50457	3.5842	3.97642	0.968708	4.80919	5.13284	4.36034	3.03198	4.05309	1.72766
Snx29	1.81065	2.23325	2.52551	1.96486	1.99669	1.59117	3.08212	1.46635	2.16792	3.5207	3.69052	2.39278	1.44185	4.02996	5.02756	3.66307	2.92465	3.01317	0.744375
Slc2a13	1.00134	0.940431	1.19751	0.880037	0.610443	0.502078	0.879226	0.373704	0.88305	1.02798	0.747841	0.537833	0.502575	0.353919	0.400255	0.640277	0.526094	0.35008	0.35009
Sntb2	2.97568	4.5158	5.86701	2.94121	2.50939	3.10799	3.14169	2.65141	2.41465	6.49782	6.08673	3.12129	2.1453	3.76023	5.78493	6.55791	2.66345	2.19631	2.2196
Arrb2	15.8654	14.5256	13.6227	20.611	18.7127	20.0721	20.1887	22.5421	22.924	17.6759	17.2844	22.9862	18.2413	38.9007	27.7888	20.8266	33.3974	45.0071	28.7774
Rapgef5	3.13586	3.97846	4.54032	2.49926	2.08758	2.88812	2.58786	2.05064	1.94214	4.41862	4.65025	3.16659	1.05668	2.3256	2.76612	4.7255	1.87505	1.14167	1.02395
Cnot6l	4.24757	5.91422	7.56025	3.15218	4.73812	3.58874	4.24505	4.08428	3.28797	7.44277	7.61649	4.14443	3.1511	8.20908	11.0798	7.95679	4.08432	4.47973	2.51467
Nnmt	87.7516	94.5975	90.9963	116.383	108.828	77.0593	137.301	145.771	97.7757	55.9052	87.3431	119.712	39.897	148.378	140.23	97.6587	218.065	159.411	196.541
Adam33	2.72334	2.81202	3.16507	4.63455	4.55148	8.03864	4.06254	2.57018	3.92542	5.07068	3.91289	4.03937	7.05824	2.68609	1.93121	3.52369	4.34817	3.51022	7.04471
Prkaa2	1.09427	1.64452	2.07956	1.04075	0.89174	0.698829	1.24201	0.787298	0.896674	1.5707	1.57925	0.807964	0.763549	0.719706	1.07945	1.60802	0.875292	0.531093	0.693353
Enpp2	88.865	90.8547	98.1439	78.059	75.647	75.0699	75.479	57.4693	88.5111	112.753	75.863	49.4823	61.0028	37.0937	48.646	69.3454	90.6211	35.8799	52.9716
Cysltr1	0.714376	1.53791	1.60564	1.48408	2.26221	1.76907	2.31093	3.10149	0.981114	2.74576	2.77756	3.12295	2.85416	4.14759	3.94001	3.37826	2.50272	3.39102	1.8429
Prodh	25.9922	24.8763	22.0969	26.0807	10.2382	15.4329	20.7502	10.9295	26.6876	18.5489	16.8593	19.568	23.0255	10.2758	9.89783	13.7612	22.6804	9.37156	28.9198
Gsc	1.19075	0.508855	1.38128	1.12821	1.67318	1.664	1.0728	0.825194	1.5009	1.14222	0.950296	1.22738	0.864003	0.478809	0.471089	0.362305	1.50742	1.63208	1.31085
Vwf	6.22243	11.1434	8.66498	12.6359	4.76651	5.88715	7.02512	8.24045	5.65384	11.4737	14.2787	12.4146	12.6299	8.44423	7.78355	13.3792	5.75389	5.69639	7.53967
Foxc2	0.991458	1.65563	1.27362	1.59251	0.919023	1.71494	0.909051	1.02962	0.688627	1.45675	0.990377	1.78092	1.27396	0.341141	0.486744	0.505494	0.893129	0.592665	1.57356
Nrp2	4.99789	6.35136	5.6834	5.63963	6.25134	6.053	8.90549	8.34786	4.84733	7.36531	10.0369	10.1915	5.65867	16.0166	16.048	13.2636	9.63503	10.983	6.17242
Tcf23	0.359433	0.744233	0.547491	0.856651	0.69239	1.04814	0.513259	0.392179	0.686826	0.980672	0.569738	0.866234	1.24841	0.331978	0.598637	0.571164	0.930742	0.3603	0.626779
Hexb	29.6742	34.2321	37.0311	39.706	45.2453	44.0066	45.8272	55.4717	34.9141	41.5341	38.2935	47.5369	48.2727	87.0664	74.6502	48.1304	72.8521	102.89	54.2927
Phf16	3.19177	1.81093	2.81714	1.10723	3.58479	2.42136	1.7018	1.61902	2.08513	2.82072	2.66019	2.76966	1.34912	1.48102	1.29425	2.15208	1.11982	0.695136	0.792256
Btla	1.84879	1.64514	1.3263	1.94957	1.43176	1.57689	2.57923	1.48974	1.43985	2.94122	2.77025	2.09885	0.72535	3.6013	3.9058	3.39083	2.78379	1.86613	2.70365
Amdhd2	11.7322	11.5624	11.605	16.5308	12.1539	12.1773	13.7665	19.8034	16.017	13.7707	13.462	15.361	17.6092	30.6134	24.0044	15.1439	25.9906	38.2237	21.9071
Atoh8	5.6841	3.95034	4.40893	5.7522	6.77673	12.2706	5.05821	4.01398	6.03634	6.35229	5.88523	5.97433	8.10011	3.66355	2.52832	3.84313	4.7024	3.90031	6.61989
Arpc1b	138.335	131.344	134.462	174.702	185.941	176.352	177.093	272.434	174.273	159.992	175.451	234.925	202.396	433.025	343.773	219.726	266.24	445.101	336.613
Actn1	16.2092	17.8446	16.43	16.9027	21.6376	23.2565	21.0985	26.6517	13.2709	18.6768	22.113	23.9826	14.8741	44.7129	47.4504	28.6071	30.1595	38.4189	21.6387
Poln	2.74625	2.27784	2.41442	2.32796	2.39961	2.60654	3.41121	2.7223	3.96301	1.6656	1.74621	2.34767	0.658746	2.79568	2.05223	2.04131	4.69149	2.12354	2.72016
Prss27	1.0365	1.76474	1.05682	1.82157	2.11479	1.76931	1.19333	2.42429	1.32382	1.21112	1.35521	1.67467	0.562851	2.38401	2.25815	2.02621	2.3865	2.58804	3.79517
Parm1	4.54415	4.55463	8.65256	4.82198	6.67021	4.7588	4.08082	8.06576	2.96006	8.67489	7.73964	4.81083	1.55601	5.6752	8.51122	10.3694	4.81765	4.48701	7.67815
Zhx3	3.17825	5.34846	4.80449	3.18235	1.73609	1.69974	2.85616	2.60964	2.50315	4.80495	4.73348	2.50398	1.70437	2.95615	4.34975	4.98952	1.85828	1.80896	1.80154
Serpinb1a	1.93242	3.36521	3.77473	4.39393	5.62666	10.4259	6.1394	4.45101	3.12085	6.24323	4.14425	6.61039	9.24279	5.31632	4.59631	4.95261	3.97695	6.46708	9.0309
2610203C22Rik	1.16227	1.80961	2.20884	1.38078	1.37617	1.05453	1.28967	1.42665	1.11611	1.59716	2.35265	1.72544	1.62531	3.16689	3.3678	2.46026	1.33117	2.89902	1.19758
Atp6v0c	199.748	171.19	179.498	196.314	241.365	237.858	220.187	346.826	189.177	203.322	216.181	255.605	236.131	329.285	282.787	216.117	454.975	576.924	322.199
Uchl1	3.26503	4.83298	3.50537	7.5389	6.93277	9.56197	6.67599	6.15337	4.23693	4.40195	4.18745	6.10793	6.6993	7.42444	5.18676	4.06273	4.55638	10.1886	11.4356
Ptplad2	1.97228	4.49028	5.26095	3.73037	6.65805	3.84763	4.3577	5.54424	2.92423	6.03459	5.77458	5.65819	3.96215	10.6239	10.2051	7.53861	5.82727	7.27571	4.67564
Fry	15.3368	21.9382	18.6305	16.7547	14.4868	10.814	13.1591	13.5223	12.3586	16.2117	21.3494	12.024	6.70724	7.73367	11.9251	18.7362	6.51356	5.59351	9.50907
Sox18	39.2724	30.2562	24.9083	38.2961	37.5549	62.9061	38.0665	28.0856	34.6491	36.7247	29.2041	53.3421	62.5144	19.9008	10.2045	23.8612	36.1336	26.4784	30.2856
Rab6b	0.395735	0.799961	0.669639	0.638045	1.1542	1.86108	0.879118	0.55598	1.19599	2.12982	1.2507	1.34649	1.80943	1.18019	1.20628	1.30655	1.92043	1.52979	2.18098
Gdf5	1.63654	2.39398	3.49872	3.37147	2.37726	0.858045	3.19908	2.48504	2.53381	2.26353	3.30936	4.38819	1.90633	1.7069	2.95819	3.93612	3.18285	2.32353	3.09776
Il2rb	0.689023	0.586263	0.567076	1.23529	0.521089	0.542038	0.93156	0.718185	0.685076	0.843203	0.486754	1.08777	0.632704	0.601951	0.437149	0.535711	1.85543	0.937216	0.972114
Aqp11	8.04597	5.2271	7.11323	7.8166	9.06837	9.07241	4.21275	8.09305	6.19683	6.61363	7.18595	5.73496	11.8837	3.82775	3.34107	7.27096	8.1104	5.71231	17.0314
C2cd2	5.41711	6.34393	6.2513	5.1323	6.62283	5.63414	5.87598	8.49685	4.75845	5.95007	7.11429	6.98261	5.62803	12.3639	14.0151	8.70554	7.81297	7.46971	5.80958
Tgfa	0.588691	0.796467	0.612824	0.545456	0.472587	0.93271	0.801513	0.447088	0.534056	1.40769	1.22453	0.622655	0.955671	0.373635	0.543035	0.633276	0.88874	0.397785	0.32224
Paqr6	0.620621	0.534641	0.364652	1.14626	0.418422	0.510838	0.942188	0.393995	1.03461	0.994558	0.826182	1.38518	0.990081	0.354011	0.595042	0.874453	1.18596	0.39422	0.658835
Cenpl	1.14099	1.60926	1.03605	1.14258	1.93145	1.27899	1.3463	1.7037	1.25986	1.34479	1.45425	1.42263	1.68436	3.29061	3.14934	1.76876	2.4352	2.9445	1.63389
Ncapg2	1.15678	1.07203	1.09988	0.748008	0.977886	0.675038	0.962127	1.20103	0.918114	1.25535	1.11784	0.927796	0.790174	1.8322	2.38649	1.31832	1.46706	1.24779	0.500709
Fcgr2b	12.1123	17.7249	16.1585	16.5552	25.8164	18.8176	21.7571	18.753	25.6541	25.951	21.6039	29.0696	29.8983	42.0068	34.222	23.0815	41.7033	42.2265	28.2542
Vat1l	0.622724	0.926575	0.648289	1.09879	0.966228	0.848089	0.832716	0.446556	0.757307	1.91019	0.656937	0.645798	1.61941	0.531861	0.839737	0.633238	1.42406	1.01521	1.26597
Lss	4.66465	5.26206	5.97751	4.76021	6.27141	4.60435	5.65683	8.61523	4.13085	5.10288	7.50282	6.20889	3.44261	13.1531	15.0629	10.025	9.77909	9.10406	7.73966
Ppap2a	50.4304	35.2221	34.2001	33.5398	43.7745	61.4049	43.4564	33.7643	43.969	37.0147	34.3771	63.2392	87.753	30.7643	25.1792	30.6935	46.0372	27.7614	29.8351
Fhl2	2.21277	2.73086	2.04935	3.80622	5.21758	3.52145	4.15664	3.55255	3.20209	3.78188	3.9511	5.02095	5.70264	8.16047	5.6311	3.73712	8.60064	7.11137	5.27081
Nr1h4	0.590076	0.759377	0.999451	0.867227	1.11421	1.2317	1.92369	0.464959	0.98077	1.61845	1.17847	1.01214	1.74813	0.543916	0.450981	0.726653	1.06012	1.04532	1.3255
Cdh11	1.72527	2.98804	3.37505	3.19594	4.28942	7.57155	2.69574	4.2605	1.63111	6.60828	4.29316	3.32151	6.24927	3.59386	4.32455	4.46632	3.8899	4.259	6.8538
Mdfi	0.500311	0.590155	0.385054	1.1558	0.55143	0.564277	0.654876	0.703747	0.742262	0.826483	0.588735	1.12983	0.378773	0.549373	0.369397	0.842253	1.08357	1.06604	0.732307
Gm9895	2.53507	1.22963	1.19342	1.00906	1.26813	1.75334	2.23291	0.525618	2.11254	0.867502	1.03209	1.34964	1.77067	1.00898	1.62384	1.31895	0.906754	1.41713	1.38293
Lpgat1	84.8131	155.594	127.038	110.178	86.7528	51.0696	158.173	128.474	103.083	105.823	151.127	157.365	40.3003	158.501	230.972	187.954	162.102	104.118	108.027
Mthfd1l	1.10825	1.37005	1.24613	1.83183	1.4828	1.79666	1.52636	1.9917	1.66898	2.28971	1.99637	2.16901	1.11113	4.29828	2.45987	2.21776	3.02655	3.11108	1.91126
Slc22a23	8.21745	5.6635	5.98331	4.57412	4.77415	4.51649	5.02202	2.60608	6.87577	5.79254	5.15892	4.34324	7.53525	1.91395	2.61606	3.92384	3.00425	1.67647	2.16895
Ddit4	30.759	27.0142	19.5879	23.7123	23.0486	29.2647	41.8139	25.4425	29.1971	15.9306	24.851	31.606	75.0329	30.535	29.9189	25.837	18.9633	20.8424	29.0226
4930412C18Rik	2.36984	1.38743	1.74619	1.52636	1.6583	1.97714	1.14156	0.951541	2.33348	1.60823	0.909594	1.13862	1.44253	0.685793	0.666884	0.825107	0.886582	0.592513	0.922002
Gm19522	1.37788	1.09745	1.76008	0.928902	1.02603	0.528721	0.91608	0.82275	1.43458	1.22807	1.07516	0.643855	0.670051	0.415884	0.643428	0.903441	0.689915	0.612558	0.632801
Tmem173	4.06804	5.0906	4.53647	6.28409	6.35943	9.58523	8.37903	8.74713	5.01846	7.21402	6.83164	8.48632	8.27058	11.6366	8.29827	8.16146	10.932	13.7142	11.2336
Kif13b	5.04523	8.66246	8.15414	4.95811	4.43519	3.23089	5.9641	4.76402	4.55099	7.75119	7.80113	5.10193	1.84497	5.98176	8.57622	8.39522	3.39759	3.24931	1.55044
Srgn	43.6881	45.4794	42.8985	54.8838	66.0903	64.6499	68.784	88.1406	49.2485	60.9613	60.9318	87.6072	134.114	122.164	97.3993	65.2583	99.4118	134.042	90.9607
Spred1	4.58338	8.06625	7.49496	4.67694	6.31979	5.94211	7.36659	7.23296	3.84897	8.48323	8.94288	6.39804	5.2876	12.1355	16.2699	12.4299	7.6422	6.99051	3.99337
Nfya	5.06104	5.34754	5.45793	4.74661	7.22509	8.1065	6.56551	7.53855	4.68233	7.23563	7.25318	7.31066	5.66504	13.5056	13.7057	9.11978	11.6647	13.0055	5.6881
Tbx2	2.324	4.67013	2.5438	5.90038	2.12489	4.76292	7.18231	1.98303	3.60823	4.74495	5.51197	4.72231	3.65252	2.16534	2.4411	4.557	6.29525	1.86735	3.7892
Col1a1	42.3405	75.574	72.1382	99.6336	133.452	117.701	80.8738	123.941	49.4113	86.6094	96.4708	88.9291	69.2947	207.699	204.941	117.802	127.38	144.482	122.549
Rpl30	18.5275	12.0697	16.5155	20.2973	35.9849	22.8153	22.6785	34.5921	24.5697	19.1689	14.2106	21.606	43.7333	34.7088	17.2965	13.6269	27.9433	50.9817	39.7784
Pmaip1	0.78648	0.958434	0.878812	1.04468	1.32153	1.60267	1.79371	1.05555	1.03272	1.53339	1.43979	1.91069	1.06484	2.72085	2.5951	1.84808	3.0493	2.16525	1.9369
Il18bp	2.77122	2.02222	2.23592	2.65995	1.84025	3.05013	3.10146	2.68517	2.39194	2.66956	3.12798	2.61724	4.38944	2.54391	2.0658	2.93496	3.85033	3.14272	5.53604
Rps6ka3	20.8726	32.7339	39.1437	16.5704	18.9006	10.1435	22.1143	20.2178	17.1651	29.4488	31.5502	17.0996	11.3527	24.2235	41.8451	36.0186	20.5637	12.7436	13.9152
Tlr5	3.95606	8.18555	7.86592	5.98286	6.61359	4.65889	6.71614	5.68286	4.35395	7.59237	8.65514	6.56479	3.69541	2.72602	3.58519	8.57407	3.26824	2.99682	3.26911
Tnfrsf4	0.645573	0.468348	0.461315	0.594457	0.77874	1.18121	0.736269	0.852527	0.706867	0.738196	0.517728	1.01564	0.525624	0.634291	0.527446	0.641829	0.953527	1.40879	1.77935
Gpr17	1.72294	2.26923	1.79313	1.15484	1.35838	1.29956	1.5132	0.862218	1.56961	2.13367	2.36681	1.69293	0.903301	0.978272	1.18193	2.16615	0.903072	0.547803	0.626778
Bmp4	5.94408	6.64223	6.6714	8.66241	11.2501	19.2189	7.25451	7.93651	10.0893	10.8572	12.3164	12.3383	14.1255	4.64504	5.19852	11.7047	7.40796	8.22931	15.3675
Heatr5a	3.76634	5.14167	5.36622	4.12206	4.38509	4.37606	4.97191	5.2572	3.40057	5.93921	6.48455	5.07908	4.09325	10.2697	12.4042	7.94158	5.77128	6.88834	4.13753
Magix	0.526508	1.04351	0.802869	1.15951	0.646012	0.955281	1.57531	0.955358	0.693308	1.41982	1.74957	1.76837	2.17421	0.607072	0.647254	1.20032	1.08156	0.513553	0.885149
Gsto2	1.66104	1.56942	1.47348	1.26382	1.98652	3.15483	1.19121	1.83476	1.50404	1.03063	1.91864	1.94758	3.58869	1.19437	0.814469	1.4245	0.956789	1.61109	2.23957
Gsta3	46.4234	44.6314	46.9395	43.7393	32.4632	43.2195	39.4623	19.3717	60.5983	42.9967	30.2429	32.9991	43.8123	14.8316	18.8363	27.1359	34.8435	23.6957	56.0602
Opn3	22.2031	16.2233	18.4286	16.4612	24.2928	19.0954	12.8675	14.6103	14.8218	11.9834	14.5105	12.0198	17.6045	6.12916	4.99611	9.95682	6.56962	7.17613	14.8822
Pip5k1c	9.24735	12.9745	11.4588	15.0594	13.8185	14.4599	14.2186	17.4584	11.2124	15.7478	17.2729	16.6001	12.368	31.7906	32.2344	20.8262	23.0038	26.352	15.8698
Slc7a2	1.24451	1.57606	1.61356	1.4364	0.614782	0.899912	1.41763	0.792388	0.997814	2.03177	1.64239	0.978605	0.465729	2.19522	2.28141	1.74101	1.42144	1.01009	0.696297
Pi16	14.4364	31.3862	27.2503	38.2815	34.5224	24.6852	33.2554	21.3451	17.7344	33.4121	24.8684	55.377	27.1049	20.3667	21.2431	20.1677	10.778	32.6752	44.3805
Amica1	0.505915	0.544415	0.570623	0.500163	0.407268	0.638124	0.824108	0.588763	0.891462	0.856642	0.78109	0.330443	0.434418	1.30619	1.45623	0.833377	1.05721	0.615407	0.82181
Mtl5	0.740123	0.65541	0.395719	0.798877	0.742927	0.498636	0.724425	1.02982	1.06806	0.781873	0.60169	0.680997	0.987761	1.1867	1.2621	0.904658	1.53447	1.66606	1.56201
Crls1	48.4382	24.5469	34.3669	27.0934	40.6008	43.79	26.4448	27.8607	42.3454	35.1798	26.4455	28.4449	69.8901	18.3341	20.5124	21.7388	26.0872	24.6824	29.2642
Thy1	6.84951	10.7669	9.48061	15.4721	18.1423	22.4229	14.9367	18.0404	9.26068	11.4124	10.7941	13.6155	10.8471	20.106	18.8579	14.3016	15.4895	24.6226	31.1548
Cd209g	3.29184	7.94221	5.5382	8.09275	6.65579	5.08207	9.7838	2.50156	11.5841	10.1275	7.98359	13.7869	8.88641	4.78109	3.17327	5.26878	7.06025	4.69565	7.65546
Dcst1	4.03975	5.69176	2.69478	4.01887	3.50725	2.22987	3.84909	2.99076	4.8567	3.27727	3.80762	2.92162	2.6476	1.83524	1.56456	3.59824	2.25995	1.46795	2.63524
Gm3258	3.24011	1.69642	2.37789	1.57872	3.44533	3.87427	4.75468	3.92578	2.72594	3.12607	1.84181	3.71942	7.12765	2.73673	2.19154	2.23737	3.47866	5.18702	3.11581
Ctf1	8.66133	6.91493	5.9657	6.262	4.54107	5.25023	6.59752	3.53337	8.93478	6.11499	4.68911	5.75461	10.2975	2.61212	2.49292	3.83563	3.81076	3.12587	6.43604
Nes	12.5068	6.13425	4.70314	5.5662	8.76807	7.49446	6.89195	4.83328	8.20088	5.07259	5.28684	10.5741	3.95208	3.90281	3.33384	6.15954	6.10958	3.76275	3.27406
Skap2	18.1771	21.8548	17.8226	22.9829	23.1797	21.5837	25.6369	31.5663	20.6715	22.4377	24.0422	27.6215	27.5863	56.5344	48.3114	30.1999	39.7251	57.4193	29.3504
Ccbp2	1.66393	3.812	3.23393	3.08676	4.15941	3.50914	4.90382	2.32011	3.69409	4.45172	2.92525	4.38897	7.36854	2.75839	2.81516	3.0245	2.53759	3.82398	2.89854
Enpp3	0.753791	2.18915	1.54092	1.73352	2.5054	3.1098	2.25188	2.19992	0.8241	2.49882	2.81592	2.85057	3.16053	2.62407	3.11472	2.86257	2.36095	2.44592	1.99697
A330040F15Rik	2.03312	1.65436	1.24063	0.77774	1.18791	0.904748	1.65688	1.406	2.44547	1.04207	1.51679	1.46933	0.375574	1.59158	1.30275	1.80162	2.37632	1.30357	1.28546
Tmem104	5.64734	7.00133	6.59029	7.08999	7.18046	5.66242	7.00653	8.40641	6.42939	6.8838	8.10818	7.91168	6.89257	17.6233	15.5547	10.2055	12.5343	14.7009	8.57149
Klk8	0.787029	1.31624	0.777549	1.08058	0.729799	0.816057	1.09495	0.976224	0.587983	0.63708	0.83445	1.48937	1.44056	0.434244	0.389604	0.442218	0.481489	0.81416	0.760402
Ucp2	110.45	104.058	91.2765	122.09	142.448	133.618	116.698	186.204	122.268	111.4	114.43	135.028	127.739	310.178	250.727	142.677	179.155	280.245	165.233
Nek2	1.17893	1.28664	0.981415	0.938774	0.920285	1.33897	1.36533	1.67269	1.37759	1.03225	1.16372	1.23313	1.76061	2.31589	2.63043	1.06333	2.41329	2.0608	0.84306
Got1	5.8233	5.34833	4.74809	5.54277	9.04833	9.28722	7.31963	8.62689	7.07078	6.95195	6.04567	8.27945	6.53251	13.9829	11.76	7.81861	14.7692	15.8893	10.0166
Tnfrsf23	1.2385	1.38554	1.7236	1.41367	2.6116	1.99141	1.7301	2.58784	1.24792	1.51526	2.03263	1.82682	1.21871	3.42471	3.71133	2.71941	3.25241	2.83751	1.9124
6030429G01Rik	0.522109	0.807556	0.629774	1.09397	0.574466	0.848448	1.59589	1.1989	0.809244	1.2731	1.02197	0.537669	1.05398	1.88141	1.28008	1.03692	2.04072	1.55322	0.973349
Atp6v1c1	26.1365	25.2513	26.7997	27.4445	35.6861	29.6285	31.4562	50.7274	26.9326	28.4195	28.3835	33.9113	32.0628	66.0274	62.3273	35.7112	59.3528	78.7923	38.5125
Car5b	91.0851	78.3837	103.478	65.047	81.1981	82.1307	59.0584	56.4172	70.4538	71.6446	58.2045	54.5551	147.963	30.8341	39.9605	50.735	47.9471	33.0924	58.553
Kcnq4	4.1404	4.49605	4.49793	4.64378	4.55846	4.19199	3.17152	2.61713	3.16685	4.71608	5.37341	3.72772	4.62961	1.206	1.56246	4.32907	2.50613	1.04021	1.60479
Klf14	4.87633	8.54289	6.27723	9.03058	8.17184	5.90417	9.1989	11.3761	6.02433	3.76066	8.87792	8.33787	2.98515	4.73467	4.83302	10.667	4.13423	5.79107	4.74712
Fam65b	0.444522	0.810843	0.540405	0.887613	0.519275	1.03945	1.64666	0.452923	0.563783	1.64461	1.2735	0.996555	0.912459	0.573501	0.666451	1.36967	1.21694	0.69393	1.28531
Irs1	8.24114	5.22443	7.22444	4.10912	4.55481	4.23592	2.94189	3.49973	5.60603	5.93409	4.5638	2.91742	4.79933	2.03694	2.68885	4.29855	2.53461	2.146	2.57413
Mtap1b	2.56248	2.90999	2.78883	1.68001	1.40713	1.55144	2.39051	0.97022	2.36146	3.74281	2.68065	2.02873	1.06222	1.18021	1.72471	2.09131	1.71703	0.804114	0.772487
Lhfpl2	24.6426	48.1875	32.4982	31.8998	35.2375	17.2027	41.9344	56.8202	26.6709	27.1919	33.8996	28.1926	16.4163	65.1427	67.2085	46.3458	53.1258	52.6284	21.3517
Kcnk2	14.7494	13.2518	14.5154	10.924	11.4681	9.68425	9.04266	7.65553	12.3142	12.7673	9.62151	6.93521	10.4568	4.28099	5.18933	7.79871	4.98202	4.02726	4.9767
Col14a1	3.51274	9.77738	8.35801	9.50432	15.5795	10.7226	10.7525	11.6839	3.6261	12.1413	10.5857	11.209	15.7805	19.4691	18.016	10.7917	14.0506	14.5739	10.5351
C4a	1.28884	1.76166	1.85075	2.56066	2.85839	2.65725	2.71831	2.43441	3.07778	3.4063	2.49999	4.20606	4.49452	2.5908	2.33576	2.81781	4.14824	2.94011	3.07845
Epdr1	1.14547	1.97118	2.07226	1.66517	2.63143	3.60936	2.0755	1.68901	1.2898	3.36011	2.50473	2.5035	4.30827	2.66319	2.42856	2.95607	1.87177	2.10966	3.54659
Zfp710	2.67857	4.07345	3.77139	4.98805	4.08508	4.75533	5.42683	6.42992	2.78405	4.70169	5.89676	5.59233	3.7063	10.0437	10.2453	7.02937	6.98795	10.2126	5.53134
9230114K14Rik	0.492111	1.11064	1.07241	0.587442	0.517127	0.36267	0.665004	0.49385	0.765301	0.942357	1.09149	0.313389	0.343164	0.712027	0.874961	1.13955	0.686423	0.410062	0.507737
Tnfsf13b	1.16719	1.68015	1.80994	3.13446	1.91378	1.58712	1.52717	1.61889	1.94144	1.91338	1.8495	1.94413	4.06556	2.21443	1.86172	1.69033	2.36338	2.90563	3.27157
Acss3	31.454	31.5925	41.5484	14.6159	19.9342	22.1163	21.6982	14.2776	18.5611	32.4021	29.5015	23.6104	24.5173	13.732	23.4616	24.8391	11.9534	8.82259	7.01108
Sat1	69.3101	60.0482	63.2048	76.7556	84.596	90.3389	91.4154	111.864	93.8408	92.5395	67.3374	100.913	115.602	176.419	119.118	80.1076	170.467	202.307	119.356
Srl	0.774882	0.973976	1.2534	0.840675	0.96274	0.570727	0.947267	1.10958	0.829607	0.798085	1.22486	0.810846	0.565548	1.81716	2.12896	1.0755	1.25831	1.10763	0.800942
A930018P22Rik	1.1586	1.23884	0.678548	0.411519	1.31632	1.60415	0.81866	0.926057	1.51752	0.607558	0.381269	1.14757	0.804004	0.661285	0.477502	0.834795	0.658015	1.08084	1.45874
Gipr	1.0376	1.23834	0.918098	1.44141	1.68269	2.98268	2.13656	0.768406	1.00427	1.51764	1.58601	1.44146	1.71727	0.85843	0.538776	1.66232	1.75421	0.559403	1.61906
Dcbld2	6.217	9.79777	8.93575	9.16989	14.3386	11.1943	9.37999	18.0415	6.39003	9.62116	14.8264	11.8104	7.53996	18.2479	27.6228	19.6279	12.7289	17.1434	13.7049
4833442J19Rik	18.1847	12.0634	12.1577	9.36941	20.05	20.9865	17.6895	18.0711	40.4533	20.5628	20.2018	39.4862	33.6131	18.5358	21.4862	20.853	34.1989	29.5561	34.1312
Pnldc1	1.41854	2.26242	1.55989	3.15179	2.84679	3.14442	2.95768	2.80567	1.78695	1.94447	2.48593	2.35311	2.43652	1.47416	1.86154	1.97971	3.29991	2.34652	4.92375
Ociad2	1.09837	1.33131	1.15203	1.14901	1.27975	0.988434	1.61453	1.39642	1.31285	2.28465	1.72749	1.21616	1.02313	2.425	2.40097	1.6845	2.58264	2.4085	1.46173
Cilp	3.15005	7.33005	5.50265	8.43488	16.3308	14.724	12.4616	8.90253	5.27051	11.0025	10.7488	12.0811	9.79544	17.832	15.8216	9.07343	12.0356	15.7178	17.9406
Adam11	1.2039	1.65278	0.93494	1.65527	0.678528	0.864658	1.81858	0.951632	1.29595	1.93599	1.6123	1.12145	0.42046	0.726146	1.02705	1.24435	1.92788	0.497862	0.949548
Mycbp2	30.6762	34.8082	36.1719	21.7586	17.5333	11.7233	30.0847	20.4953	32.1981	34.0747	33.1183	24.2047	10.4128	17.2582	26.7285	30.6474	13.9029	12.187	15.3527
Phf11	0.834732	0.596649	0.508415	1.18908	1.22856	1.24977	1.43691	1.39259	0.918921	0.759992	1.26263	1.54051	1.1597	2.33686	1.93647	1.18476	2.01033	2.53092	1.97096
Ier5l	4.29267	5.20221	3.50923	8.72559	8.19192	9.32806	6.62557	8.55853	6.25495	6.87347	5.68018	9.70325	7.85539	7.79212	7.0705	6.45287	10.5754	16.4693	13.2485
Adra1b	0.577985	1.19552	1.04538	1.29974	1.05078	0.618937	1.36472	0.397851	0.870202	1.45685	0.802052	1.22666	1.36275	0.366304	0.528572	0.817285	0.47277	0.516959	0.753112
Dusp9	4.04203	5.11869	3.29597	4.83489	7.64828	6.04162	7.21602	8.76826	5.34084	3.68362	6.89441	9.18494	3.0685	8.55631	9.28359	9.26877	5.3852	14.6126	7.45329
Dtna	1.11333	1.05411	1.30024	1.11537	0.604436	0.881679	0.998057	0.444231	0.740465	1.46009	1.14935	0.728125	0.786465	0.338551	0.508258	0.971206	0.722981	0.357023	0.646404
Acta2	64.6022	52.8039	58.8391	66.3801	67.1102	76.2077	45.3803	79.5126	54.2886	81.7731	72.762	62.86	55.9038	42.8075	49.287	71.5849	64.2678	48.2505	142.473
Ube3a	5.68153	7.74038	8.5489	3.55313	4.15828	3.14758	4.00446	4.94207	3.91068	8.04967	8.48197	3.71621	4.03137	5.68578	9.76781	8.33763	3.66624	3.57848	2.60983
A830007P12Rik	2.81248	4.37831	3.69128	5.33357	5.01842	6.60727	4.86066	5.69909	3.77676	5.99643	5.64917	5.83818	5.60902	11.2712	9.95195	6.50432	6.75539	10.2804	6.65733
Ang	1.75332	2.72342	3.24279	3.90405	5.07207	6.20335	3.2484	2.85063	3.92337	5.51278	4.05065	4.87492	7.87635	3.36863	2.50646	4.11144	3.40204	4.39732	7.55194
Col16a1	3.23445	5.37505	4.69257	7.29691	10.2161	12.4233	7.34231	12.0488	4.16824	7.07855	8.47719	11.5226	6.5717	12.7628	11.837	13.1445	10.1404	13.4983	16.4789
Lamb3	1.1125	1.31341	0.902556	1.15092	1.52262	1.39317	1.84312	2.2875	1.29147	0.853068	1.19281	2.61321	0.489615	2.2027	2.74583	2.02789	1.7474	2.38242	2.04994
Ece2	5.23968	3.88721	4.30149	6.95698	5.28348	7.08925	5.30276	8.63472	5.7722	4.90564	5.09564	7.11143	6.21033	11.339	9.32802	5.95458	7.15339	13.7258	11.5368
Ugt1a9	0.963282	0.900609	0.655656	0.769639	0.982486	0.545219	1.03784	0.698045	0.834551	1.90546	0.697545	0.746598	0.66381	0.719747	0.533499	1.06574	1.11409	0.456466	0.372682
Spata24	8.58897	5.9245	6.95806	7.73919	5.88606	4.63966	7.49877	5.48423	11.725	7.32676	6.49844	6.74335	15.7669	5.96793	4.06381	4.01851	9.25523	4.89251	4.7015
Hspb1	180.92	146.013	129.95	221.868	186.362	259.494	178.21	163.827	169.778	147.344	160.217	248.44	173.545	107.114	99.5129	150.941	98.6356	135.074	392.248
Rab3il1	9.51251	20.5151	14.6685	27.7509	20.0183	17.6862	25.4749	31.4194	15.2675	19.1553	24.4358	28.9548	18.1322	43.8673	36.513	29.0074	32.2382	46.162	22.8689
Tmem71	0.830967	1.46465	1.08187	1.32596	1.79475	1.75828	1.85793	1.94279	1.11949	1.66789	2.01426	1.84969	2.60489	3.16156	3.19663	2.168	3.28195	3.14746	2.31665
Gm13363	61.967	81.8573	92.6733	51.1527	50.8322	37.7182	49.2492	36.6447	47.7666	69.7288	60.1362	37.7482	52.4495	24.5254	48.2997	59.8038	27.7656	14.9101	21.1589
Ercc6	1.60178	1.73187	1.51746	1.31694	1.81796	1.60236	1.86505	1.92527	1.29176	1.84576	2.20623	1.80061	1.39705	4.02732	3.97258	2.78882	2.65774	2.80069	1.2744
Arhgap15	1.27325	2.00061	1.63739	2.19141	1.82331	2.1265	2.59366	2.6281	2.03493	3.2919	2.60708	3.18554	2.65169	5.52344	4.5681	3.60236	4.22623	5.02841	2.78738
Ehhadh	22.1139	16.5634	22.8835	13.5577	23.3252	15.6363	18.1531	13.6951	20.4419	17.1153	14.9703	22.9476	30.1864	11.9365	13.6325	13.1896	40.3562	13.9194	11.2277
C1qtnf6	5.92434	7.97899	5.53928	9.98817	7.14908	7.73136	12.9274	9.25778	10.2386	7.65486	9.31352	15.0194	7.22995	17.383	16.1061	11.9496	17.4483	17.0085	10.8564
Eps8l2	2.00376	3.15779	1.6451	2.61721	1.71414	4.23649	4.54326	1.98479	2.46237	4.55191	4.37706	2.63252	3.66058	1.44581	1.83011	2.71493	3.99671	1.35819	2.49904
Tuft1	1.54236	1.65232	1.46506	2.22729	2.58178	5.25078	2.61617	1.38249	2.44773	2.36809	1.64247	2.75826	2.67431	2.00485	2.15061	1.99083	3.05028	2.71355	4.26816
Angpt2	3.06136	2.32769	1.94957	2.33486	2.39729	6.61345	3.78667	3.54502	2.20543	2.64048	3.15853	3.36089	1.78552	5.41539	4.36028	3.86335	4.65869	5.29469	4.32377
Ripk3	4.1895	3.72701	3.57983	4.7616	4.83429	6.8704	5.86456	6.16232	4.00318	4.4354	4.5567	6.52538	5.11024	10.3213	9.11012	5.35013	8.13226	9.97796	7.36014
2810474O19Rik	5.72886	5.65911	7.84737	3.14614	8.08256	4.21247	4.05478	8.13413	13.0703	12.6073	9.76359	11.779	5.21517	13.3693	16.0569	11.7261	10.3314	9.18363	7.04259
Gstm5	48.1009	50.1474	32.662	44.9961	32.7742	32.3114	80.3704	32.1616	72.7203	61.5137	52.7201	34.7218	68.5701	32.3198	26.1108	26.8847	87.8997	25.1274	37.6345
Slc44a3	9.98596	9.21249	10.2738	8.86678	7.44453	6.00101	6.77601	5.44872	8.44413	10.004	8.22898	6.87933	7.13527	2.64581	3.02598	5.89797	3.56838	2.49999	5.7701
Gpr135	2.34409	2.88948	1.13328	1.37998	0.903304	1.07248	3.00977	1.00707	2.10371	1.97045	1.2615	1.69735	2.34116	1.40791	2.05472	2.47918	3.07726	0.990733	0.928515
E030030I06Rik	0.776672	0.610634	0.816367	0.908965	0.873746	1.15013	0.652481	1.72364	0.893593	1.17337	1.00904	0.94015	0.641187	1.42887	1.18742	1.0098	1.66529	2.46908	1.03687
Ppfibp2	2.13238	2.40992	2.89911	2.87827	4.27048	4.65626	3.04516	4.49361	3.05805	2.72499	3.56513	3.89998	3.75766	7.66769	7.2046	4.99278	5.87782	7.35613	4.96008
Sync	0.361674	0.559385	0.866993	0.711875	1.40559	1.85371	0.872017	0.846259	0.470856	1.28994	1.03467	0.697468	0.479867	0.706837	1.00454	0.805	0.843343	0.91427	0.596845
Foxs1	2.63122	3.07798	2.93885	5.11664	3.2051	8.2865	6.17987	3.33051	3.8811	3.22538	3.06965	5.97577	3.22496	3.3883	2.31109	3.41433	5.14155	4.09271	6.82756
Amot	1.31765	1.79688	1.23566	1.35336	0.650368	0.621711	1.88672	0.590208	1.50759	2.03244	1.78778	1.52235	0.860514	0.755427	1.15439	1.48335	1.64739	0.425464	0.435341
Pde4c	1.32028	1.7698	0.849604	1.44341	0.881707	1.38111	2.92954	0.590615	1.46663	1.56126	1.87853	1.10811	1.54112	0.894356	1.11691	1.35877	2.62384	0.578669	1.12731
Gm129	1.11474	2.97541	1.12515	4.95101	1.712	2.71321	1.95833	2.11005	1.64041	2.07343	3.09565	1.73225	2.81143	2.18437	1.92216	2.81995	2.60057	2.86415	1.35458
6030419C18Rik	1.90931	1.99587	2.01477	2.48313	4.63636	4.95589	2.54046	2.66923	1.97669	2.54366	2.05906	2.08856	2.62253	3.71042	3.27159	2.55725	3.6439	3.9939	4.84302
Cyp51	4.40682	3.88068	4.62468	4.447	5.20796	5.04103	5.38029	7.77551	4.7604	5.29966	4.88471	5.11433	3.55193	12.6204	12.3073	6.10011	7.04461	9.40302	6.64867
Pygb	81.7512	111.136	96.0138	105.271	77.566	70.3242	69.9966	73.9268	64.487	63.9608	62.8198	48.8805	43.0571	33.889	37.5495	60.157	44.1947	33.4804	58.8978
Arid5b	2.78397	3.66877	4.1496	1.7501	3.16127	2.8673	2.7171	2.15441	1.83273	3.98019	4.37009	2.8053	1.0259	3.33075	4.59967	5.29808	2.07808	1.37135	1.09937
Il17re	3.62786	4.06499	3.72899	5.56191	5.51105	8.05368	4.63572	2.49894	4.22337	4.7294	3.60881	3.91671	4.91045	1.77835	1.88173	2.98731	2.85798	2.69901	5.2438
Gins1	2.13733	1.9199	1.44058	2.59241	2.23584	1.62491	2.21188	3.30388	2.38501	2.21498	1.63178	2.3825	3.58296	4.53867	3.97912	2.9548	4.50657	4.53385	3.8839
Wfdc1	1.82604	2.69	2.14523	3.86014	2.31068	3.81104	2.79785	1.10587	3.25169	4.76505	2.59037	2.08115	4.28457	1.01271	1.30561	1.96232	3.34479	1.9815	3.14808
Atp7a	3.22818	3.38381	3.4503	2.42592	2.77977	2.56872	3.03098	2.68797	2.54285	4.7496	4.6612	3.12322	2.72757	6.36751	7.99031	4.76367	3.62401	3.95836	2.01286
Pcsk6	10.2046	21.1074	20.8256	23.0534	28.2074	28.4115	16.3726	19.0144	11.2553	24.6013	19.287	17.4352	23.4619	8.53191	10.798	18.1538	10.9079	13.0423	27.3349
Dgkh	0.997018	0.676144	0.735429	0.470166	0.332311	0.562693	0.368726	0.392155	0.56773	0.744388	1.21174	0.505578	0.552728	0.642313	1.1987	0.673294	0.611951	0.41188	0.30332
BC035044	0.420459	0.54076	0.418888	0.479772	0.996989	0.825847	0.739168	0.932517	0.849709	0.948052	0.611683	1.71003	0.82424	0.695288	0.488955	1.02056	1.1534	0.878499	0.981128
Igf2r	10.2997	12.6927	12.7842	10.6033	12.0642	10.8402	10.2085	14.9501	9.28984	13.9202	16.257	11.5902	10.1928	26.3048	30.3799	19.4795	13.4308	17.6725	8.66904
Mmp2	26.6322	34.8578	28.8341	39.5386	46.3069	46.4508	43.1736	39.4062	42.094	36.4779	36.6035	56.7342	50.6037	60.2393	64.1195	39.2528	84.5429	60.0034	49.1517
1190005I06Rik	35.9463	35.7758	27.8741	48.5623	21.8976	26.9464	32.8161	26.8733	42.8106	30.7005	25.841	25.6987	36.6504	11.2262	11.1907	24.3911	18.1827	16.3942	38.0156
Klhl4	1.4514	2.38774	2.26879	1.51499	1.15201	1.12584	2.93252	1.37184	1.00868	2.64982	2.95759	2.95306	2.15989	0.861337	1.38577	2.62774	1.57629	0.889379	0.983052
Nab2	3.76758	6.05415	5.62963	7.26888	6.204	10.0344	8.62661	11.134	4.84311	8.88899	8.83207	8.65211	6.95364	14.8198	14.1331	11.3173	12.1047	17.4537	10.8768
Ebf2	4.56366	6.45642	6.68762	3.33734	5.42142	6.16782	4.9026	3.18071	3.28039	5.38921	4.1879	3.87774	3.68412	1.744	2.75806	4.21216	1.95476	2.16071	1.96779
Mfap3l	0.837307	1.39592	1.12556	1.15004	0.821881	0.826737	1.64977	1.04234	1.11359	1.7099	1.47158	1.2774	0.852422	2.2187	2.65769	1.6866	1.81052	1.31236	0.756867
Col8a1	1.86255	3.17698	3.646	3.02589	8.12668	5.76697	4.4723	4.64821	1.92929	4.18796	4.97317	5.10266	5.09581	8.92855	6.54919	6.12572	4.53793	5.94068	5.29102
Gpm6b	3.17832	4.04938	4.4937	4.24877	5.95488	5.4557	3.9887	5.44239	3.03529	5.25567	4.75538	4.46064	6.80964	9.26774	9.91728	5.96487	7.06089	8.34869	7.16454
Dpp4	3.75775	7.39572	8.5298	6.68738	14.6086	19.5246	9.78889	9.24572	5.56887	13.2853	10.5231	12.7021	16.001	8.68297	10.8782	12.288	9.07917	10.8342	16.4363
Nfkbie	1.58683	1.53509	1.42992	2.21366	1.97115	2.81175	2.8627	3.00487	1.62357	3.37341	2.82135	2.37948	2.24597	4.50256	4.64138	3.03706	3.28902	4.77065	4.85512
Rpl26	40.1618	18.2384	21.1646	47.321	39.5556	30.0356	42.08	51.0079	40.5714	13.0129	28.1442	56.3805	71.7374	38.3101	21.2993	16.5424	46.9337	69.3524	53.9546
C1qtnf3	0.398178	0.694369	0.583784	0.898488	1.00609	1.51231	1.1339	0.703861	0.576121	1.37891	0.838773	0.649229	0.87277	0.904998	1.02658	1.05127	1.70175	0.682074	1.47675
Lyl1	5.44674	7.30173	6.91546	12.657	7.49719	9.86913	11.8883	11.9094	9.69518	12.6503	11.3231	15.6709	11.7755	18.6964	14.1042	12.1899	16.6844	24.7504	17.5568
Tbl1x	19.156	24.0464	30.0365	13.8436	17.7499	15.3733	17.9387	15.4402	13.818	23.7391	22.9398	15.2916	6.01896	13.3145	18.9218	24.8087	11.0275	8.89652	6.31558
Cdkn2c	67.2889	80.2424	64.8686	67.6305	50.4582	40.2345	69.5118	53.1188	66.2105	57.9974	50.124	60.4393	65.1246	31.8437	37.6371	43.0814	62.1798	32.8574	91.6975
Gngt2	24.8421	12.9817	16.888	23.0017	23.1051	30.4196	24.0738	33.6566	25.3183	19.9322	23.3962	32.1453	50.8615	30.8022	25.2318	22.6416	28.2405	42.869	50.6447
Scn7a	33.7153	38.5136	41.9357	26.4217	24.1732	21.1526	24.7515	17.9246	29.0257	38.4152	35.8756	24.696	23.1292	12.5013	18.9469	28.5393	12.4359	10.9734	16.3293
Fam160a1	4.00115	5.02222	5.65339	4.8226	2.9175	2.5919	5.05856	2.70214	4.2115	4.43916	3.88435	4.06994	2.74845	2.06461	2.0624	3.72294	1.45736	1.74679	2.02309
Acot2	9.53855	12.147	10.1593	9.35578	6.35405	6.51325	6.36096	5.55904	11.4057	9.55751	7.72818	5.50041	12.3278	3.82875	5.35235	5.92363	6.14226	4.24572	3.67948
Ica1	1.11064	1.70211	0.851631	1.82479	1.22484	2.07594	2.45351	1.75668	1.31962	1.5512	1.63783	2.89632	4.05113	1.55252	1.79678	1.64595	2.18159	1.6803	2.2462
Gpr27	2.09504	1.91109	2.49078	2.91319	4.29934	3.90096	1.95202	2.55408	1.33022	2.01065	2.17206	2.69438	0.941376	1.73135	0.638722	1.87341	1.41107	3.02796	1.98786
Aif1	3.91276	3.88093	3.16932	7.17669	5.4153	5.00136	5.91439	7.42196	6.12487	5.49731	5.14682	6.54142	13.1515	10.2902	5.70521	5.53877	10.0498	11.18	9.26159
Ppargc1b	0.883263	1.21249	1.81075	1.24187	0.335339	0.712156	0.914291	0.804179	0.972143	1.77477	1.43251	0.756116	0.768074	0.974178	1.3699	1.47834	0.626921	0.730906	0.525968
Plcl2	3.29798	4.28898	3.44636	4.31289	4.03394	3.65193	4.37846	5.98717	4.09184	4.7844	4.30085	5.29849	4.26096	9.20515	8.16503	4.95923	7.39392	9.40089	5.00921
Lactb	6.45642	6.16062	5.93851	7.5444	8.55972	8.12114	8.73043	13.1912	6.17396	6.50694	7.14098	8.0042	9.73504	15.9334	14.771	8.43192	13.521	17.8556	11.3116
Entpd7	0.580947	0.659569	0.841758	0.901511	1.03755	0.686266	0.751921	1.11432	0.65059	0.86809	0.805264	0.886773	0.733628	1.63714	1.93321	1.29096	1.32539	1.51664	0.903057
Frmd4b	3.35618	5.63253	5.35377	6.95931	7.98314	11.3551	7.96045	6.25842	5.71708	9.11429	8.06961	7.65877	10.595	13.741	10.3067	7.93734	11.6822	11.0621	7.82278
Epsti1	1.9962	3.09026	2.97683	3.4427	4.66215	3.0363	5.07871	4.51116	3.6903	4.73613	4.90093	5.42807	5.9623	7.65428	6.3436	4.9551	9.07964	10.008	6.1995
Myh14	4.66374	3.56262	5.07211	5.89282	6.23197	7.92586	3.90185	5.24781	4.05323	3.36648	3.78201	3.05909	1.74723	2.10543	2.10484	3.55586	4.67709	2.66021	3.49811
Myl4	13.8595	13.1904	11.6745	15.3316	11.5184	9.1621	21.569	11.2498	30.881	10.217	12.9289	21.5247	9.77615	10.2838	10.6692	12.8181	16.4076	12.9046	19.1834
Ptger2	1.31513	1.09853	0.859277	1.13373	1.47002	1.85359	1.87019	1.65405	1.34776	1.18235	1.73326	2.25933	1.99335	2.97792	2.62273	1.51112	2.41246	2.56675	1.40661
Trim59	0.82566	0.727085	0.843181	0.9284	1.39533	1.71971	1.3577	1.22001	1.08029	1.67639	1.60371	1.47108	2.02911	2.11424	2.21287	1.26106	2.59662	2.22306	2.31074
Nos2	1.21196	1.46623	1.0192	1.65987	0.977527	1.42316	2.78545	1.26515	0.734626	1.11678	1.71041	2.42293	0.888374	0.812444	0.669932	1.93442	1.20438	0.736135	1.43592
Xpnpep3	6.10618	8.45784	8.19021	3.80802	5.73133	3.54552	6.55013	4.55704	5.00793	7.14755	7.90208	5.28534	2.84158	4.55199	8.18855	8.3778	4.15912	3.02389	2.01075
Ypel4	0.850928	0.999816	0.977095	1.37765	1.60106	1.12467	2.31951	1.60732	0.974962	1.77342	1.48956	1.84006	1.82542	1.05777	1.44277	1.15117	1.47068	0.952341	0.482378
Sh3bp1	1.52693	3.26833	3.48966	3.79596	3.75875	4.54917	4.23374	3.84478	2.0197	4.58766	4.54375	3.68976	4.57931	7.93853	7.88027	5.54482	6.35297	8.03286	4.9037
Cndp2	40.2561	42.4648	37.6094	56.6112	40.6912	38.4854	49.7331	63.1426	50.4931	43.8628	48.7682	47.6285	41.0428	101.532	84.3097	48.8875	83.9463	111.553	63.3936
Sc4mol	8.55448	11.4257	11.4102	11.1927	11.6123	11.7128	13.9499	16.2502	8.87517	12.5796	12.3586	13.9452	13.3831	28.0893	30.5661	14.3404	18.1796	23.5298	14.4204
Rims4	3.95485	4.72289	4.04403	3.55315	2.0842	2.34435	3.65977	2.46794	3.98441	3.03232	3.48783	3.43832	2.45764	1.35609	2.07862	2.06752	2.20179	1.82082	1.30154
Trim47	12.1466	15.1304	11.6482	19.3705	17.8569	22.7734	18.9317	19.6681	15.2731	16.851	16.0918	21.6475	22.5258	27.1902	22.3871	18.6323	24.1032	36.6755	27.5676
Lsp1	21.4504	34.3776	33.5818	49.5761	59.3346	53.6176	51.9693	64.882	34.4153	46.32	41.5211	62.6422	42.2079	83.973	69.6495	47.6689	60.6177	109.558	93.7777
Gm10532	1.60998	1.89114	2.63537	0.99917	2.40456	2.16706	1.70235	1.38697	1.54905	2.34907	2.34332	1.86619	1.00707	0.822846	1.58137	1.85784	0.757127	1.04926	0.933971
Tmem97	7.49826	7.35875	7.32737	10.3136	8.63054	8.54167	10.2639	13.9563	9.82169	8.30029	9.07748	10.4072	13.3251	21.2623	18.7484	11.0493	19.2252	19.2263	15.2194
Eme1	0.980596	0.870664	0.909278	1.70619	1.25213	0.454508	0.971091	1.15091	1.87029	0.99938	0.951182	0.836839	0.540523	2.19732	1.23894	0.805128	1.38135	1.75535	2.0547
Ppm1j	1.33725	0.808194	0.861549	1.55986	1.07913	1.57195	1.76255	0.776329	1.21137	0.673647	1.01686	2.82119	1.33069	0.963411	0.661316	1.16847	1.40869	1.04645	1.03927
Parp8	1.46197	1.3911	1.35285	1.68003	1.81896	1.93695	2.2069	1.7593	1.75809	2.60607	2.52366	2.0156	1.36792	4.60318	3.7183	2.31988	3.60263	3.01619	2.28324
Rgag4	1.06549	1.65814	1.62634	1.55261	1.47673	1.37055	1.95679	1.64952	1.7006	2.12046	2.31318	2.22813	1.51157	4.20432	3.53582	2.60557	2.77337	3.39532	1.66901
Gm4013	8.35016	6.24725	6.58714	8.52376	4.11869	8.24702	6.79842	3.90755	9.3563	5.88378	3.49669	6.18296	12.0334	2.65803	3.74943	3.62538	4.79292	6.15954	9.20912
Slc25a29	2.40176	2.4871	2.42735	4.5413	1.64464	3.38634	2.72696	1.56195	2.73231	2.66781	2.34581	2.97011	2.46935	1.28305	1.46785	1.93585	1.84153	0.999228	3.25058
Gja5	1.73262	2.50937	2.46905	2.99801	1.7659	2.61732	2.3355	2.65701	1.63169	3.76118	3.45937	3.25869	3.9673	2.79211	1.95141	3.79717	1.33825	1.77176	3.92578
Stbd1	0.920202	0.724949	0.909975	1.27093	0.957197	1.54964	2.08738	1.45196	1.42394	2.05658	1.94506	1.14812	0.585275	1.92812	2.73138	1.59451	2.27829	2.23091	1.49374
Gm4532	1.14925	1.27852	0.794418	1.61891	0.73667	1.36906	0.705965	0.600558	1.1454	0.939777	0.33113	0.752507	1.83874	0.941176	0.555177	1.02299	1.622	1.39725	1.78856
Mgp	112.469	155.735	100.392	220.906	112.122	130.846	181.054	167.976	166.816	163.166	165.798	253.741	209.987	228.475	233.308	138.07	246.297	313.445	387.575
Usp53	1.60926	2.45864	3.39193	1.36341	1.54021	1.59502	2.35698	1.64379	1.51933	3.72548	3.47024	2.09468	1.5274	1.64526	2.7585	2.76375	1.39006	1.19861	0.942486
Osbpl3	0.676872	0.727499	0.634738	0.701348	0.820072	1.06449	0.906223	1.05403	0.840076	1.13527	1.55427	1.20218	0.848823	1.93398	1.73846	1.19472	1.19591	1.37214	1.06896
Nrg4	33.001	37.3393	36.8363	31.2648	31.3664	35.755	30.0339	27.4897	29.0553	30.2111	27.2391	23.399	22.3412	10.3936	9.19483	27.214	11.0101	12.8411	16.6551
Rinl	1.72956	1.47842	1.7774	2.22614	2.14411	2.91902	2.38048	2.83605	1.8739	1.85056	1.73044	2.62917	2.49519	4.54693	3.92425	2.53137	3.14767	5.30132	3.47402
Slc25a10	63.0082	75.368	84.0784	92.8935	77.0414	39.7739	72.6912	101.258	79.439	54.9547	78.4701	65.4847	41.0351	93.5871	97.4663	84.7702	133.7	81.2532	120.082
Twf2	10.5764	10.8358	9.34629	16.2539	10.7155	13.5858	14.234	18.8373	11.5673	12.4815	13.1816	15.3392	13.9795	27.1804	23.7817	14.708	17.0482	33.4489	23.8888
Lmnb1	2.43691	2.66536	2.49209	3.21444	3.32711	5.12883	4.38616	4.77888	2.78529	2.89037	2.69659	3.58782	3.46108	6.25015	5.70062	3.68152	5.4298	6.38532	4.73179
Pcna	34.7664	35.2766	33.3323	36.498	42.9297	37.1816	45.3162	59.228	36.9096	37.9131	39.3472	45.205	51.5551	87.4285	86.9345	44.3585	66.2596	87.5349	51.5823
Hoxb8	2.31548	2.62098	1.88589	3.43892	2.37761	4.57195	3.95734	1.97487	3.28345	3.19582	2.78293	2.30332	2.77132	2.08113	0.812514	2.01535	4.96568	1.28245	2.3752
Lyn	8.49293	11.2891	10.0727	12.7369	13.3949	13.1197	17.5669	19.015	9.94841	14.5689	17.503	18.2633	12.2415	32.0106	29.1663	20.5974	22.0498	27.8432	19.1546
Rab31	9.98065	16.5209	12.7443	16.2585	12.9489	11.0436	19.3933	17.4089	14.6699	16.017	17.7432	19.2396	15.58	31.8933	33.8351	22.9166	21.5736	27.9238	16.5942
Xlr	2.00638	2.25989	1.11006	3.21639	3.51249	2.64013	2.78982	3.93111	1.10012	1.04893	1.69615	2.96651	2.67876	2.00133	1.79262	1.99849	1.29242	2.11976	1.80799
Slco2b1	16.5486	18.2079	15.7098	16.8961	19.3272	18.8637	17.3677	18.1001	19.1763	24.4588	20.3876	24.9274	23.8394	30.0559	26.8877	21.5591	33.4863	29.4411	14.004
Gcnt1	1.51141	3.49706	3.78657	3.42652	3.75699	6.22725	3.47941	3.81295	2.29054	5.75662	4.33622	3.27096	5.89058	7.08984	7.99464	4.93285	4.13508	5.63452	4.18546
Sntb1	22.3439	27.7484	33.5211	13.534	17.1884	14.8539	20.0027	15.8708	13.913	21.9871	26.7182	20.0216	12.7987	13.0914	20.7302	27.4313	14.7612	9.98486	6.87336
Heg1	27.9819	33.18	36.2017	23.2872	27.8583	28.5227	25.0036	22.3712	20.0347	36.747	39.5633	29.9016	11.1539	19.3376	27.8388	35.9142	12.0516	13.4396	11.1114
Ass1	1.39935	2.0714	2.07316	3.15785	2.13208	2.5675	3.13587	2.6309	1.75556	5.91279	3.81573	3.2138	1.88157	2.15079	1.91012	4.05071	2.32133	2.12262	2.85455
Zmynd15	0.75771	0.638802	0.540228	0.568878	0.863251	0.808745	0.920591	0.480947	0.863486	0.898964	0.916832	0.912625	0.95788	1.65911	1.26276	0.996385	1.63713	1.35222	0.903006
Dhh	1.84259	1.68489	1.23245	1.39876	1.57526	2.21137	1.58676	1.25515	1.70079	1.45551	1.46703	3.43074	2.38141	0.99985	0.804153	1.07262	1.2934	1.44078	0.624152
Clic5	5.40787	7.89743	7.64622	5.93066	4.47091	4.50274	9.22221	5.63093	3.55495	7.48021	8.073	10.2059	5.42728	3.32634	3.8557	8.03656	3.83339	2.39801	3.23047
Tfpi2	1.07997	1.63486	1.17068	1.41631	2.29089	2.1546	2.68025	4.00364	0.990453	1.53903	1.55425	2.6332	1.22806	3.25997	2.99949	2.57151	1.73492	2.76105	2.90619
Pcdhgb5	0.754053	0.912736	0.836517	0.877127	1.34654	1.05322	0.692915	0.866562	0.75349	0.556175	0.931204	0.795312	1.30857	0.385096	0.497346	0.975374	0.387254	0.407386	0.88623
Trim7	0.85583	0.716422	0.433062	1.0386	0.797695	0.772311	1.3823	0.863315	1.09522	1.96177	1.54722	0.566469	0.45295	1.70118	1.49531	1.26247	1.77908	1.862	1.00885
Scara3	3.43497	8.65918	8.7231	8.76003	8.14422	6.2477	8.94667	6.3752	6.18321	11.1442	8.8019	10.6373	12.7331	9.0224	9.11952	8.20745	7.47841	8.8091	8.22299
Tpra1	12.3776	11.3326	10.7831	15.2046	15.136	18.1715	15.428	19.6661	12.5242	14.1194	13.4258	17.1297	13.8571	24.6401	20.9753	15.4162	25.6912	35.7093	22.579
Mical3	9.29509	10.5877	12.6388	6.14817	8.38048	5.89012	7.64571	7.74653	6.89858	9.7517	11.514	6.52956	4.05916	5.35288	8.82058	11.5297	5.00197	3.82564	4.01313
Slc16a7	14.1352	16.4586	15.1186	10.416	8.95809	6.3468	9.1837	6.55655	12.4926	12.0261	9.75605	7.55108	9.47377	4.82762	6.61113	7.87626	4.63482	5.56308	4.81304
Chaf1a	1.55725	1.43066	1.49433	1.84243	1.29933	0.968042	1.57797	2.09312	1.75529	1.12117	1.68278	1.50001	1.47753	3.36617	3.25808	2.05374	2.61797	3.18668	1.70316
Clec2d	110.414	57.8631	55.0273	67.2953	123.74	135.942	73.7024	81.8472	124.553	77.3355	53.2547	87.3142	155.634	75.3262	45.7588	59.5591	83.7021	102.178	117.158
Gucy1a3	2.87313	5.51718	5.75852	5.466	4.07269	8.31737	5.7485	4.28083	2.69289	6.24688	6.70676	4.61151	10.086	2.49923	3.19678	6.7183	3.74755	2.97737	5.55488
Dmrt2	29.358	34.6701	19.512	56.6583	26.7202	45.3272	44.9892	41.4573	33.8322	26.5146	45.7635	46.1925	45.4015	16.6405	27.2079	52.9574	15.2091	29.4322	45.7871
Arhgef10l	1.30332	2.05937	2.15182	2.54255	2.10772	2.93793	2.50102	2.82015	2.31112	2.79451	2.79061	3.27515	2.602	4.74553	4.67894	2.80981	4.46031	5.43903	3.00422
Wnt9a	1.84664	2.5756	2.57565	2.65783	2.77632	5.24072	2.5837	1.34627	2.20644	3.21099	2.00235	3.36647	2.60236	1.12912	1.106	1.92314	2.70208	1.71237	3.07305
Lrg1	202.587	205.58	141.508	293.599	271.267	199.019	341.038	397.759	294.629	168.566	196.899	393.635	210.137	437.088	390.232	268.366	290.014	481.584	558.814
Ccrl1	2.17808	3.23443	2.49747	3.38025	6.26257	3.61501	6.50386	2.21668	6.69823	3.46104	4.11084	5.3368	3.99743	3.3511	2.65802	3.47357	2.70759	4.2524	5.02077
Islr2	0.949759	2.26178	1.74862	2.20815	3.08396	1.35519	1.89026	1.5116	0.960477	1.5582	1.11366	2.13357	2.45073	1.72257	1.22382	1.13305	0.752531	1.73972	1.69394
Gsdmd	8.43866	7.9422	8.42268	12.5146	11.0623	16.7139	12.4893	15.1073	10.8362	13.1957	12.0309	15.8818	17.1448	23.2514	17.8294	13.8743	18.9157	30.2905	21.4804
Layn	1.48615	2.62102	2.16077	2.89047	2.25805	2.71997	3.13825	2.57613	2.55728	3.64782	2.50988	3.78991	4.01536	4.64926	4.97188	3.44958	3.6569	4.48094	1.75732
Fbxo5	1.17657	1.39473	1.26967	1.62579	1.49106	1.1445	1.81358	1.65155	1.44078	1.54814	1.28406	1.71754	2.3692	2.56658	2.41086	1.38855	2.25193	3.21589	1.91202
Pi4k2a	13.2444	13.2054	12.752	15.5208	17.3604	14.9376	13.4946	22.8234	14.4165	13.6773	14.7948	15.4186	16.6846	35.5279	31.5825	17.8905	28.1355	32.4556	21.2968
Leprel4	5.74641	7.20169	8.34095	10.6061	9.30008	18.3007	8.27837	6.57091	8.73494	11.3954	7.3584	9.63022	14.0469	5.7432	6.12748	7.8426	6.97961	8.69914	13.5666
Ildr2	1.87177	4.6838	4.90402	3.34952	4.3205	6.61362	4.20031	2.85655	2.68578	7.35413	4.05301	4.47679	6.0673	2.29864	3.26723	4.38766	2.79882	2.69411	5.05372
Lypd6b	1.30956	2.28357	1.62377	2.56781	1.61512	1.17333	1.5053	1.82775	1.59937	1.80584	1.9971	2.12434	1.48076	0.943393	1.17642	1.91087	1.01295	0.977169	3.12028
Nxph3	0.37696	0.981421	0.728649	1.39607	1.01225	0.856919	1.09001	1.0008	1.22693	1.00173	1.01152	1.66782	1.35424	1.74162	1.57113	1.18539	1.64013	1.71372	1.24481
AI607873	5.80117	7.4355	7.39314	6.1719	10.3929	7.2417	10.0727	7.92277	8.24557	9.9997	10.4379	10.2563	9.40179	17.7843	16.6908	11.326	15.7844	15.3079	8.28186
Tmem231	2.07937	1.84441	1.71751	2.43397	2.07369	3.36413	1.53181	1.39228	1.72826	2.20959	1.99475	1.54717	3.03917	1.08492	0.954496	1.53884	1.44667	0.833192	1.36195
Fbxl13	0.553305	0.438322	0.405597	0.434675	0.836474	1.08557	0.711489	0.544593	0.763174	0.871459	0.484465	1.01912	1.36297	0.561882	0.462604	0.487302	0.963572	1.08716	0.535931
2610020H08Rik	4.60035	3.28099	3.39924	1.85814	2.00405	3.09285	1.77839	2.17851	3.25677	3.69702	2.27003	2.00422	4.56385	1.87359	1.39574	2.10795	1.56587	1.73489	1.49929
1700029J07Rik	0.993814	1.16426	0.898296	0.853101	0.920434	1.54829	1.04805	0.940228	1.16274	1.28228	1.30675	0.8971	1.60623	0.797086	0.617266	0.982026	1.05853	0.78874	0.92043
Gm5617	31.1399	19.9244	19.1281	26.4399	22.9618	27.9888	22.4596	20.0374	40.813	20.1204	15.9998	23.3053	51.5705	19.2503	10.4121	13.7335	21.3783	23.5905	26.6749
Tmem86a	23.0559	29.33	17.3954	27.2279	28.6482	26.5579	30.3931	35.1642	28.121	21.1043	22.6572	29.8851	46.3634	50.3194	38.6334	23.5584	46.52	58.0596	24.2714
Rps6kl1	1.6999	1.69805	2.579	1.89367	1.59222	1.79534	2.10185	1.25843	2.05115	2.42133	1.96998	2.69791	1.68984	0.677046	0.676325	1.28771	1.42101	0.76408	1.27622
Slc9a9	1.94924	4.545	3.59714	3.45632	3.63339	3.27947	5.36785	3.51713	4.44416	6.5591	4.60086	7.20803	6.22787	6.05891	5.65617	4.95565	8.99708	6.9298	3.41358
Zfat	0.645215	0.734245	0.470789	0.723837	0.957901	0.705589	0.819118	1.04802	0.749477	0.773694	0.7336	0.824576	0.820839	1.48903	1.41472	0.742629	1.47877	1.64214	1.10746
Zfp167	1.9887	1.75242	2.35708	1.01292	1.82196	1.7606	1.59862	1.2276	1.45655	2.67071	2.79763	1.29754	1.01444	1.46598	2.06482	2.26755	1.23686	0.985912	0.584957
Bst2	49.1231	34.1754	32.7553	57.9518	53.1707	79.0936	47.6197	41.8461	47.0519	43.1695	38.7119	50.4909	99.1239	49.9696	33.5521	35.1298	56.6775	66.7743	112.196
Loxl1	18.2055	26.9302	25.8375	33.2626	39.8254	60.084	38.4837	28.7551	24.1477	29.825	24.1347	36.4786	49.1158	38.628	36.2314	25.678	36.6563	47.4504	52.9229
Itga1	5.45286	6.22666	6.5538	4.12463	3.80997	4.03524	4.25852	3.55775	4.00074	6.5892	8.44478	5.19168	3.63404	3.31105	5.30604	7.27629	2.32571	2.29357	2.32294
Mcm3	4.12817	3.95178	3.35944	4.93966	4.58101	4.9922	5.3218	5.9943	4.75785	4.87756	5.12165	4.85142	4.48268	10.7342	9.98164	5.7271	7.94427	10.5098	6.18773
Lrfn4	3.65095	3.09849	4.78224	3.07967	2.2397	2.12131	1.78372	2.08618	2.8917	3.51941	2.38108	1.42646	2.45539	1.74091	1.39081	1.99423	1.84585	1.63128	1.90321
Cyp2c44	0.513907	0.521038	0.524125	0.475745	1.42953	1.24428	0.990381	1.49429	0.576652	1.61813	1.21629	1.60115	0.911891	1.25883	0.889731	1.63838	1.29999	1.44894	1.34979
Orm1	173.048	163.951	192.013	203.961	291.859	256.142	249.409	348.589	185.457	122.77	170.992	245.248	63.1553	209.624	190.788	196.067	247.16	250.649	411.642
Rasl11a	4.10508	2.0905	5.13108	3.41679	3.0544	5.17241	3.34332	2.20128	5.5757	3.95745	3.2888	5.31978	2.98675	2.131	1.15187	2.96479	4.01741	2.45033	4.72004
Ptger4	1.78081	2.46025	2.14065	2.81668	3.24471	7.61349	3.61849	4.3869	1.84608	3.56218	3.95691	4.15589	3.21363	5.30516	4.9748	5.11229	4.55232	5.67863	4.14219
Btnl9	11.6484	14.2385	10.039	6.75087	8.10596	10.0119	12.9455	8.1967	6.67214	12.2216	13.8658	14.0185	9.41236	7.66396	7.57816	14.3379	8.1891	3.87996	3.20656
Adam23	11.1391	15.3171	15.3719	12.1872	10.9019	10.0488	16.2517	16.073	12.7113	12.9287	14.8766	15.5519	6.59541	20.9597	23.9333	14.3179	24.2086	15.1931	10.236
Rab42-ps	0.914148	0.652541	1.35792	0.955543	1.4282	1.68942	2.08169	1.36752	0.977288	2.35988	2.1462	1.44136	0.545136	2.34416	1.50701	1.5317	1.33547	1.45079	1.23595
Samd14	1.29234	1.48049	1.41835	1.74903	1.46969	2.07123	1.79449	1.34927	1.23582	1.88682	1.72209	1.76917	2.08298	2.09624	2.03014	1.58315	2.3536	1.94006	2.12175
Gata6	5.17528	6.20997	7.24355	6.83533	6.76784	11.9986	6.9589	4.86926	5.48116	9.34328	7.24803	7.81343	12.4825	2.84468	4.0501	6.31405	4.94565	4.19089	8.4326
Mpp6	4.93899	5.47233	4.87231	5.17088	7.11161	5.9884	7.77678	9.31976	5.78418	7.26581	6.78284	9.39545	6.32902	14.2629	14.3338	8.47282	10.1484	14.5378	8.05319
Icam1	8.35726	6.68331	5.48272	8.99831	8.63278	14.1713	7.43373	8.56351	7.95373	9.88271	9.35265	10.5452	13.0602	11.3246	10.6844	10.438	11.5516	12.5356	11.4448
B3gnt3	0.872282	1.28361	0.885333	0.995302	1.41304	1.50754	1.56523	1.91592	0.560125	0.984667	0.941176	1.38476	1.7559	1.75697	1.15361	1.11069	1.4655	2.49734	0.840955
Atp6v0a1	40.2829	50.9677	49.3068	58.4266	70.4625	53.9113	64.9854	98.3103	46.6743	45.4614	66.5593	72.2729	38.3864	113.901	124.816	89.5502	111.322	117.172	81.3716
Hist1h4h	29.1801	24.1499	19.5459	35.235	36.9888	43.7286	28.4533	28.3359	30.6847	22.0302	23.4587	39.6413	45.4045	16.1268	14.1865	21.8632	18.9598	26.7105	61.6078
Car7	1.70988	3.31764	2.00251	4.04282	2.12332	2.62015	5.6188	3.47959	2.19791	2.58048	3.02484	4.04999	3.69132	1.79843	1.37716	3.01589	1.77457	1.90934	4.71142
Ifitm3	142.562	139.983	131.103	205.015	217.582	255.886	202.592	192.122	195.383	185.285	177.839	234.28	422.102	231.831	157.676	172.748	225.172	304.436	347.099
Loxl2	6.34991	9.40219	8.88896	8.73603	18.3738	19.7969	14.3993	12.5257	8.33503	11.4038	10.2714	11.7787	10.5135	24.3017	23.8973	13.0339	17.587	19.4032	13.1989
Cpt1b	1.25682	1.45873	0.954668	1.5596	1.45211	1.25539	1.95632	1.54533	2.23336	1.36097	2.24685	1.90486	1.82154	2.28195	2.39723	2.17136	3.15909	2.07611	1.48248
Wipf1	4.46102	7.16121	6.68201	7.06488	10.4672	9.25588	8.9746	10.8889	5.24029	9.09064	9.66258	9.87492	9.05816	17.5165	17.875	12.7813	14.1305	16.8526	10.2863
Ifi205	4.61177	6.09452	7.19395	5.54441	12.9834	15.2453	10.0269	5.19823	7.47708	9.84518	7.43535	9.26422	17.1859	6.70636	7.58943	6.9662	15.4494	10.1252	7.29491
Ezr	7.85657	12.7604	11.0229	13.7371	21.7386	35.6582	19.6548	15.7523	12.2736	24.5523	15.6066	20.4321	25.0096	21.7479	22.0832	18.5498	24.5806	27.9521	34.9935
Pgm5	1.80284	3.31509	2.56258	2.7458	0.953875	0.803119	2.81142	1.57002	1.60994	3.41726	3.69828	3.06145	2.48564	1.88045	1.9168	3.07444	1.55272	1.1421	1.45981
Map2k6	0.615908	1.42384	1.09837	1.26264	0.85692	0.979115	1.36435	1.78807	1.07236	2.09608	1.74434	0.950677	1.19607	1.86479	2.35784	1.89321	2.01184	1.64039	2.66271
Irx3	1.73005	1.3724	0.940353	0.992357	1.39359	2.15759	2.01976	1.35679	1.38876	1.43908	1.45712	3.90802	1.4037	0.973684	1.28964	1.7164	1.57465	1.30008	1.23613
Gpihbp1	191.992	124.75	101.288	149.65	114.725	180.493	155.434	101.806	209.81	122.94	121.928	167.956	268	82.9326	54.3944	97.4669	124.882	88.7209	176.662
Dll1	3.40334	3.72139	4.3632	3.80604	3.114	6.29479	4.55519	4.15704	3.25666	5.6126	4.69738	7.84942	3.0157	1.61123	1.5659	4.63658	2.83759	2.4618	2.6628
Fmo2	13.3249	28.9127	31.0143	23.4418	47.503	46.8489	23.8423	27.4006	18.1635	38.6746	42.6438	35.1495	56.9934	17.5651	26.5818	43.6021	32.6316	27.7122	28.4521
Bhlhe40	3.87673	10.0381	5.51453	15.0846	10.2102	15.8105	11.9064	13.8928	4.22718	9.84062	15.7265	12.2585	9.71903	16.3662	21.7899	16.1635	16.0263	21.5628	14.0937
AW011738	1.23928	1.16612	1.18511	1.34559	0.791411	0.700762	1.33895	0.537931	1.28052	1.13759	1.29925	0.740849	0.849834	0.426383	0.518623	1.01494	0.667631	0.44893	0.730244
Crocc	1.15224	1.20237	0.930415	1.15882	0.741997	0.76754	2.15085	0.690931	1.52245	1.6862	1.56338	0.882183	0.787264	0.849321	0.8776	0.875311	1.74979	0.761333	0.871743
Alox5	1.4216	4.46732	3.65693	3.94876	3.86092	4.66321	5.46512	2.50359	3.71942	4.4407	4.84774	6.74184	7.72928	4.04602	4.0951	4.58439	4.47739	4.50022	6.31636
Itm2a	2.74011	4.96164	3.90014	5.44285	2.60827	2.3171	5.77464	2.11035	4.72529	5.40103	3.92753	4.73086	2.86862	2.04308	2.58281	3.41916	3.67374	1.59753	2.42079
Adrb1	2.03298	2.70769	5.23441	3.93187	2.92441	3.22571	2.28511	4.16212	2.31542	3.67918	3.19065	3.79672	3.765	0.836595	1.70219	2.78886	2.20237	1.97494	1.99269
Nt5e	3.64445	4.56345	4.24227	3.81652	2.4348	4.35645	6.40642	1.19319	5.58077	5.08459	4.8579	5.00795	5.24839	1.36422	2.13471	3.3688	3.96583	1.38573	3.27094
Tmod1	0.41383	1.31839	0.916593	0.896627	0.740852	0.633989	1.51091	0.443688	0.691507	1.672	1.30147	1.07459	1.08231	1.00769	1.37167	1.14241	1.61471	0.755649	0.705892
Ccdc88c	1.54295	2.18819	1.87967	2.30111	1.38715	2.10421	3.26258	1.38079	1.52127	2.60127	3.00026	3.30591	1.14219	1.44215	1.74513	3.77856	1.78945	1.11635	1.2107
D930048N14Rik	2.627	4.54232	4.3344	4.65979	1.99382	3.97503	4.66535	1.93758	3.2167	3.5381	3.99339	3.68202	2.81576	1.94774	1.30637	2.93014	2.14645	1.39444	3.42923
Bcar3	27.7457	62.3393	43.7645	55.2056	50.9412	34.3624	64.8697	100.718	32.1222	29.0482	52.0798	62.9407	23.9417	56.5947	69.1093	74.9274	61.7526	69.8942	60.425
Slc29a3	5.92455	7.82882	7.7417	5.88699	7.68609	5.09712	8.03986	8.13499	5.24908	7.75045	8.86978	7.02072	5.03664	15.5079	17.0135	9.94833	10.561	11.7975	6.10065
Sfxn1	92.9517	69.6285	78.4295	66.7545	64.278	61.6544	56.5354	42.8282	81.8769	74.2397	56.4398	51.6504	101.017	24.3966	29.1603	43.0945	34.744	28.4904	33.6546
Gsta4	98.3579	84.1484	88.98	98.5406	66.8684	77.8222	77.7229	52.6507	105.082	71.8548	59.8401	70.1934	76.9987	23.6255	28.0782	48.364	57.9497	34.1742	79.5955
Efemp1	82.3727	105.057	122.579	124.562	176.785	237.644	111.955	121.635	89.1014	152.562	133.474	149.061	175.008	65.9604	92.8461	131.982	71.1138	112.826	202.286
Nradd	5.08097	3.69599	4.74744	6.64879	5.05554	5.73922	6.0146	6.88054	6.14045	3.89155	5.76785	6.69639	5.34146	9.68252	8.32581	4.01948	4.87695	12.8351	11.3327
Gda	14.6603	25.0245	22.555	20.3954	24.7909	22.1768	26.2076	27.3905	19.4276	27.0007	27.5625	27.309	33.3184	42.7419	43.7933	34.8774	27.7696	28.6552	24.1903
Rcn3	21.8702	28.5816	27.731	46.8445	38.7894	52.6116	38.8451	36.6858	33.7072	38.9792	33.3829	48.2092	65.1327	45.9627	39.5252	29.7764	54.5241	69.0002	71.5295
Tmem180	1.09546	1.08048	1.2157	1.75795	2.14997	2.28157	1.30892	2.63876	1.37201	1.34749	1.83785	2.01029	1.7912	3.49574	3.07311	2.25163	3.32253	3.19437	3.14883
Gfra4	2.62476	2.75253	2.16486	3.32609	3.62518	3.56397	2.75985	2.71498	2.80767	2.91457	1.12647	1.01239	3.40256	1.29723	1.02429	1.78052	2.32207	2.30712	3.1906
Lrrc8b	3.7346	5.85669	6.83158	3.01482	2.50594	2.56198	4.15897	3.42002	2.34832	5.14597	5.79148	3.58102	4.15015	4.90626	6.11331	6.1488	3.11187	1.94035	1.33514
Tspyl3	0.60449	1.08743	0.972654	0.906957	1.02239	1.43526	1.65282	1.65364	0.855571	1.24969	1.38721	1.06292	1.17854	2.3517	1.96695	1.40262	1.61225	2.30005	1.46667
Ttll3	0.99973	1.34587	0.45946	0.896924	0.942975	0.913521	1.80744	0.82512	1.31403	1.47049	1.70235	1.02462	0.53496	1.6198	1.22056	0.868334	2.38738	1.19284	1.0487
Depdc7	0.835929	0.859399	1.17727	1.0698	1.22651	1.32424	1.78112	1.03758	1.27398	2.0588	0.970905	1.48426	1.43613	2.96619	2.08894	1.02885	2.08581	1.84803	1.8253
Pik3c2b	0.67944	0.953218	0.796892	1.11385	0.619759	0.765801	1.20491	0.691901	0.584917	1.20943	1.27072	1.38325	0.543161	0.527687	0.518023	1.48293	0.775374	0.36882	0.718699
Epha4	0.341159	0.932096	0.552034	0.769114	0.48829	0.674356	0.87505	0.761884	0.400683	0.966563	1.37121	1.05441	0.831194	0.481684	0.650109	1.22451	0.464126	0.438607	0.582858
Blm	0.460185	0.526752	0.695322	0.374092	0.583001	0.342584	0.616994	0.69614	0.577381	0.410904	0.757301	0.620298	0.492482	1.06372	1.23108	0.759026	0.97207	0.636242	0.457663
Asph	78.6154	69.9956	73.517	53.1656	64.0169	75.8681	51.5586	41.9816	63.7713	65.7243	48.7808	50.3451	108.436	29.9221	31.381	40.1464	31.7377	25.2858	37.2941
Dgat2	615.98	1066.51	734.36	1235.6	856.868	605.035	976.53	1162.98	559.353	554.215	988.237	874.669	261.587	796.666	947.036	1182.21	866.375	800.861	1478.08
2200002D01Rik	7.60939	6.5909	6.67875	8.41198	9.82394	16.5611	9.25043	11.535	9.22392	6.19952	4.1133	6.76873	10.5904	6.76555	3.95933	3.63809	7.51387	12.6877	10.2147
Itga5	7.28384	10.065	8.57372	10.9187	12.0083	14.6046	13.8659	13.6348	8.92567	10.908	11.9277	14.9044	9.45194	23.9653	22.7385	15.6443	14.5371	19.9468	16.0053
Mvd	3.73403	3.41677	3.50519	5.49735	3.27939	4.19402	5.47447	6.10527	4.49319	4.09936	4.96062	5.16673	3.16595	10.9816	9.15389	5.12527	5.89341	8.80534	8.19563
Rsbn1	1.49268	1.82386	2.2058	1.14327	1.07036	1.01557	1.34242	1.3527	1.13551	2.38749	2.43398	1.28281	0.988369	1.47797	1.90344	2.29182	0.986384	0.745581	0.352637
Myrip	2.1574	3.6065	2.70957	2.85235	1.68281	2.16899	2.26602	1.90099	2.13019	2.71789	3.0217	2.60822	2.81787	0.985315	0.862708	2.44905	0.784128	0.89056	2.02956
Fam100b	14.9706	10.7588	6.78894	12.9566	18.1232	21.5561	17.4354	14.3633	24.7578	12.072	8.4636	9.92275	19.5062	12.7606	7.19162	8.03118	16.8951	20.9446	25.9102
Pitpnm3	0.785945	1.16912	1.15354	1.31002	1.10645	1.35439	1.32914	0.855395	0.708288	1.18314	1.50986	1.36465	0.866161	0.632354	0.545231	1.27851	0.540221	0.445671	0.709244
Usp43	0.755144	0.850075	0.603842	0.747879	1.02656	1.25894	1.39332	0.610567	0.755591	1.08003	0.957078	1.39132	1.36737	0.471218	0.434564	0.719044	1.20014	0.341629	0.636433
St3gal5	3.84907	5.14744	4.73372	5.6374	5.82813	7.3011	6.99249	9.04987	4.55146	7.11202	7.0223	8.15933	9.56283	8.79369	11.0845	7.19068	9.00075	9.92572	10.0598
Dnmt1	3.54681	4.36884	3.89179	4.45507	4.44594	5.19842	5.8951	5.23622	3.9507	4.96867	5.67292	5.07393	4.43529	10.1134	10.0767	6.99989	7.16651	8.50415	4.92596
Epb4.1l3	2.06782	2.15017	1.94214	1.76422	1.67627	1.70182	2.66318	0.901634	2.79813	2.36503	1.95593	2.56764	1.54914	1.13549	1.5258	1.34432	1.93771	1.23251	0.96391
Ralgps1	1.21182	0.974972	1.73061	0.927542	0.855129	0.905997	1.02259	0.716185	1.29128	1.73953	1.38213	1.37442	0.725718	1.33093	1.76334	2.06646	0.962829	0.658209	0.49417
Efna1	5.94086	6.37196	4.99353	12.9371	5.35912	10.575	9.84599	7.53323	7.44907	8.29018	10.0954	10.4334	12.5513	5.78511	3.40181	9.04586	7.62255	5.40664	14.669
Notch3	4.87647	8.03888	6.44649	7.20018	5.33319	9.50162	10.102	3.92519	4.2358	7.85795	11.3773	9.34663	5.59914	5.05137	5.895	12.2221	5.87889	3.14332	4.75671
Slc4a4	2.95354	3.98772	3.70242	2.35304	2.02706	3.11672	2.7615	1.45109	2.63689	4.24427	3.00474	1.75013	3.26659	1.31424	2.18936	2.41688	1.86628	1.10965	1.16402
Hoxb2	3.1745	3.0836	3.33983	4.50017	3.26602	7.50592	5.12097	3.38954	4.14098	3.4855	4.04635	4.29014	7.70071	2.75663	1.97308	3.01798	4.57771	2.87993	4.61007
Ly6h	3.04381	3.15942	3.68194	4.33546	3.50008	2.46626	4.74416	2.7216	5.4334	4.30543	4.55434	5.04523	1.31494	3.15605	3.99519	3.04115	6.70363	3.98885	7.14522
Rad18	0.846917	1.13408	1.20103	0.423926	0.693547	0.537739	1.07598	0.703384	1.45926	1.13146	1.6035	1.23372	1.28907	1.23395	1.67334	1.55116	1.71246	0.831454	0.557084
Papln	0.862915	2.32481	2.13403	1.28446	1.2671	1.45596	1.96532	1.17377	0.662834	2.18556	1.91205	2.04425	1.19913	1.03582	1.41138	2.239	1.15905	0.846281	0.714854
Rwdd3	2.53481	2.3053	1.45084	1.83196	1.70685	1.64481	1.84781	1.36528	3.31413	2.36146	1.16356	1.72936	1.99984	1.48799	1.26934	1.24164	2.18545	1.37015	1.35579
Pmepa1	50.6193	99.7866	55.746	97.7555	92.0935	65.0299	94.4202	140.033	45.0461	46.2799	73.7243	63.1788	70.7845	70.9854	60.269	98.6533	41.3927	80.9926	45.5647
2010110P09Rik	3.42636	10.1023	7.23649	9.65621	6.27966	6.34636	9.10462	6.36629	5.89565	11.8037	9.70296	13.0861	16.4192	6.63509	6.61084	10.9963	8.40268	6.44254	7.21125
Fam46b	1.13877	2.83616	2.69385	2.47728	2.14643	5.50703	3.92329	1.82786	2.52009	2.8247	1.97976	4.09773	3.55111	2.1009	2.57257	1.92582	2.6651	1.80058	4.66749
Aldoc	0.653336	0.980635	0.591966	0.81142	0.669725	1.18264	1.65889	0.689162	1.06601	1.38674	1.29377	0.575954	1.44991	1.75728	1.50861	0.897586	1.82009	1.70503	1.18007
Agpat4	5.2493	5.53544	5.27597	7.62489	9.67581	12.8188	7.6206	9.67784	7.98579	7.34785	7.42776	8.2359	9.97005	13.5277	11.9727	8.58636	12.4319	16.9816	11.078
Man1c1	7.60529	8.36508	8.54007	9.30091	11.6735	10.5481	10.2396	10.1511	8.43336	9.8564	9.55902	11.828	12.6094	20.0488	18.5481	11.9413	15.5582	18.4426	9.57817
Ebf1	25.7127	30.2437	36.4957	16.7975	20.4019	23.5277	26.2435	15.8379	19.4776	35.3884	33.9179	24.7713	24.7461	10.2764	17.7197	27.6305	15.0914	9.18022	10.5762
Mgst3	457.78	410.322	323.989	409.9	310.645	310.419	386.396	251.999	585.272	335.392	306.61	345.33	431.555	121.041	139.866	206.353	225.625	187.389	337.465
Dleu2	2.63211	1.86877	1.62438	2.35556	3.14944	3.39329	2.0359	2.50375	1.75122	2.11304	1.80258	2.43271	3.74095	2.27806	1.4813	1.51334	1.46478	3.70598	1.82003
2410006H16Rik	63.5479	38.3555	32.5393	46.5572	41.2454	52.8475	51.314	47.112	80.2226	46.403	37.5336	53.2131	108.494	56.4937	37.262	31.2023	60.17	72.362	73.6933
Flywch2	4.6661	4.57526	2.66218	4.84959	2.85416	3.57289	4.45983	3.866	5.50807	3.43154	3.17671	2.79549	1.28115	2.48015	1.73059	2.41899	4.03603	1.5774	4.63846
2410066E13Rik	15.6387	22.3529	22.264	13.691	13.295	12.0951	21.5376	12.2953	18.3564	21.8355	21.707	21.9564	5.7979	10.5839	14.8692	19.9242	13.0083	8.11681	8.43806
Amigo2	5.11674	5.83484	5.80068	6.41147	4.91711	8.0373	5.74692	5.16856	3.92365	4.56802	3.84928	6.14687	6.76746	2.37547	1.84099	3.43933	2.88909	1.62054	3.62823
Fibin	3.51803	3.45425	3.49905	3.49241	7.79051	9.08304	4.1939	4.78056	5.23901	4.68656	3.25326	7.31614	7.5728	5.38762	4.39879	3.91684	6.8854	6.45273	9.91108
Lgi2	1.11033	3.21254	2.9161	2.24976	1.72204	1.79257	2.73504	1.44476	1.31452	3.98602	2.8095	3.44081	3.22091	1.79185	2.27284	2.17643	1.46524	1.93802	1.73189
4930486L24Rik	9.2045	5.98236	6.49855	5.82149	7.87908	12.5407	5.89821	4.35377	9.1205	7.28698	6.0893	8.86627	12.3717	4.24153	4.20919	5.48172	4.63008	4.02469	8.18628
Pknox2	0.30644	0.547176	0.54749	0.612081	0.883312	0.6938	0.520482	0.549941	0.374826	0.719253	0.58138	0.517236	1.08284	1.22062	0.957191	0.668908	1.04836	0.986902	0.628247
Gm17745	0.400752	0.706539	0.439866	0.85757	0.652241	1.82285	0.817925	1.12725	0.675802	0.675992	0.909315	1.08099	1.32703	1.04216	0.398567	0.961015	0.974113	1.27638	0.578849
Vps37d	0.500765	0.808418	0.38384	0.748879	0.402236	0.41865	1.06351	0.629407	0.781076	0.493157	0.680782	0.614991	0.879777	0.916256	0.598045	0.374809	1.34579	0.332378	0.751351
Serping1	198.697	284.515	271.301	347.318	453.019	552.966	330.643	381.457	272.81	397.136	326.667	478.527	717.972	333.171	332.543	339.89	411.173	456.619	588.832
Pabpc1l	2.33864	2.27425	1.78174	2.60285	1.38934	1.21397	1.90596	1.48836	3.36875	1.67486	1.96964	2.00842	1.04469	1.00509	1.14769	2.16939	1.55307	0.74311	2.16136
Stx1b	5.55969	6.23745	3.95557	3.73479	4.34511	4.26868	4.31241	2.53775	5.29535	5.39648	4.60803	4.52412	2.95305	1.7579	1.71881	3.53565	2.98004	1.92613	2.58965
Alkbh8	1.60081	1.97388	2.32513	1.45857	1.32951	1.33343	1.64984	1.26923	1.22813	2.65611	2.61923	1.0702	1.1481	1.49274	2.00656	2.7606	1.29822	0.980072	0.728487
Cd109	0.719062	1.73572	1.37118	1.35507	1.54092	1.99589	2.00208	1.4398	1.08669	1.81271	1.39427	1.91555	2.37745	2.49128	3.26347	1.94459	2.1991	2.17623	1.39146
Aldh1a3	3.63842	7.6225	5.78893	5.33071	6.18239	4.57503	7.70801	2.84617	7.49141	9.63508	8.55221	13.1444	9.24605	5.2571	6.42963	7.64488	6.39454	3.92064	3.41993
Pdlim4	8.42765	8.09565	6.78191	12.3519	13.2146	19.3405	13.5745	13.7293	11.2604	9.47872	8.35217	13.9857	12.2708	14.2961	11.7193	8.98794	18.0463	27.8586	18.3217
Gk5	0.84234	0.987125	1.49243	0.959517	0.879843	0.77829	1.0087	1.06473	1.01766	1.4862	1.53955	1.03107	0.574705	1.1353	1.86729	2.08891	0.862016	0.734864	0.437389
Zfp641	2.45249	2.30863	2.72265	2.29297	1.67577	1.65611	1.94036	1.66142	2.28401	2.67294	2.07678	1.99348	1.20345	0.889422	0.917797	2.02024	1.34731	0.903	1.25937
Tnc	1.87626	1.41777	0.816789	1.11599	0.965938	1.2635	2.26845	0.988261	1.11701	1.00528	0.914096	1.4361	0.579139	2.42001	2.05817	1.1774	1.73945	1.40571	1.21738
F2rl1	0.91702	0.841986	0.777227	0.812118	1.43589	1.20221	1.01125	0.581925	0.681209	1.7174	1.24812	1.82014	0.54874	0.828796	0.542062	0.893391	1.38553	0.745355	0.808234
Cspg4	3.94715	8.35726	8.09291	8.61931	7.90966	7.01782	6.13116	9.64159	3.18216	5.79498	9.31075	4.23786	2.99904	6.94138	7.32259	11.1114	4.73805	6.31364	6.46506
Cox8b	32.0883	33.4948	30.384	36.4511	34.7044	46.5735	33.6634	50.8347	45.4102	19.7337	20.0589	36.5023	20.6906	29.8327	26.6085	37.26	41.3156	40.6325	76.2894
9030418K01Rik	0.828772	1.70164	1.42212	1.57155	1.08952	0.944058	1.54251	1.72298	0.591985	1.05817	1.85915	1.25374	0.398101	1.3098	1.80259	2.18078	1.0547	0.830681	0.923475
Clcf1	1.65728	1.30114	1.12034	2.45999	1.06481	4.23629	1.85584	1.81592	1.72941	3.49747	2.26559	2.97718	1.64962	2.19086	2.44405	2.64121	2.33814	1.39083	2.64697
Prkch	3.96015	6.13051	4.59612	6.02873	3.58027	5.23394	6.9498	8.67719	3.88457	5.64429	6.73014	8.57835	7.36091	10.5364	9.4613	8.87292	8.3809	8.88701	7.20723
Ero1lb	2.19083	1.93037	2.45368	2.38354	3.06656	2.47272	2.70021	3.96429	1.99147	3.74627	2.98698	3.25803	2.15298	5.93642	5.6644	3.93643	4.51567	5.28621	3.30287
Mira	16.281	15.8477	17.6091	19.7013	15.1971	17.5941	16.5653	13.7017	17.3295	16.7505	15.7877	12.5131	25.1941	5.24656	5.38628	11.8759	8.39446	7.17302	15.2528
Slc25a19	15.7886	27.4032	19.048	27.855	21.4532	12.609	30.7243	35.8573	16.0992	16.3768	24.345	27.8414	21.4279	23.1708	26.8333	28.6632	18.0177	27.4284	49.6718
Lrrc4c	1.87683	3.21723	2.48987	2.163	1.65681	1.39393	2.18036	1.12255	2.16288	2.18009	2.25182	1.86585	1.80044	0.596978	1.21024	1.9963	1.608	0.846966	2.35613
Chst1	121.938	122.905	101.196	129.145	100.102	108.856	79.7697	82.2312	121.872	103.404	102.344	86.4199	109.033	40.878	47.0183	79.0451	35.794	45.7957	100.53
Mgst2	13.7872	13.2588	15.5473	12.9684	14.8013	11.5052	12.7686	8.79372	23.7718	9.94937	10.4702	10.7659	10.6801	10.0483	9.84457	9.64122	14.6664	9.57425	11.2833
Palm3	0.675573	0.799401	0.616958	0.903724	0.589679	0.616001	0.717063	0.641527	1.31332	0.670817	0.816846	0.781312	0.747114	1.26638	0.810979	0.503499	1.48452	1.25645	0.872337
Utrn	22.1526	25.3598	35.45	18.8496	18.1924	16.6229	15.7267	17.212	16.17	26.9494	27.6901	15.4092	17.7278	11.9454	17.0204	22.9263	9.49495	9.7334	10.7763
Pde1a	11.1447	11.1718	12.2783	8.38776	8.65907	10.7298	7.01435	6.10835	10.811	12.3888	9.04906	6.24312	12.0423	4.11853	4.1311	6.55195	4.95373	3.54225	5.30362
Lmo2	12.0588	15.8064	12.9841	20.6362	16.8495	16.4732	20.7377	22.3304	15.9952	22.2528	22.2835	26.6927	27.2262	33.6457	29.6871	25.0503	34.5525	42.2349	28.0425
P4htm	0.937512	1.87013	1.0757	2.53617	1.29179	2.75456	1.60249	1.51936	1.72202	2.16956	1.64355	2.10437	3.1918	1.0939	1.00902	1.60423	1.58642	1.35827	2.56484
Pcbd1	23.5614	24.4013	24.0808	29.4267	31.741	21.4303	33.4186	27.963	27.9207	19.0497	21.7528	28.1172	7.02857	22.2261	22.4792	22.234	44.6584	23.7442	25.3826
Clmn	1.65252	2.01706	1.74317	1.91617	2.12424	3.42751	1.98529	2.43232	1.75925	2.51232	3.79432	1.45761	1.9762	2.12925	2.68053	5.33448	2.98773	1.67996	1.596
Ifit1	0.747441	0.712757	0.624759	0.899953	1.16673	0.52003	1.36336	0.602774	0.608549	0.787401	0.906692	0.802689	1.32625	1.12829	0.845157	0.571411	0.405705	0.441426	0.974674
Hoxd9	2.22544	2.17192	1.63325	3.72883	1.68286	2.705	2.83803	1.85116	2.58796	3.17394	2.54163	2.4636	4.2304	1.43031	0.918656	2.03212	1.76975	1.04281	2.05628
Larp4b	8.6068	12.5562	12.876	8.88042	9.82467	6.23751	9.84538	11.3082	7.32783	13.2095	14.2106	10.466	4.99547	14.4315	20.7973	18.464	8.85752	7.51857	5.33574
Xpnpep2	0.980129	1.40597	1.62067	1.66937	2.17069	2.23899	1.36148	1.1858	1.33842	3.02505	1.95273	1.48531	2.32593	0.738721	0.963329	1.91858	1.09974	1.752	1.3339
Dpyd	4.98595	5.56574	5.22417	4.2544	3.2634	3.35627	5.42615	3.03176	3.93293	5.77883	4.46692	3.59339	6.88304	1.71081	2.25426	4.1493	3.13504	1.53108	1.59301
Pcdhga7	0.822168	0.821842	1.23824	1.37358	0.896348	1.04308	0.682027	0.561883	0.485195	0.658438	0.956663	0.537828	0.853374	0.441109	0.52072	0.960492	0.548059	0.450236	0.419633
Zfyve28	5.26712	7.77539	5.49829	7.40555	6.78757	5.52629	6.58496	9.24359	5.15228	7.13985	11.3466	6.90593	1.86628	8.20048	10.1871	12.835	4.7439	7.00144	8.44159
Ribc1	0.907998	0.610781	0.599529	0.613934	0.496067	0.740332	0.551913	0.695976	0.858293	0.653462	0.532983	0.322171	1.26112	0.48101	0.534643	0.522206	0.827628	0.474703	0.986419
Smpd3	2.41297	4.77005	4.99983	4.4571	7.63233	11.8576	5.98979	5.59504	4.00549	8.99604	4.64631	7.11685	9.52592	10.0263	10.6425	5.88514	7.24589	9.50725	10.361
Flna	45.3601	54.0568	52.8553	52.8511	57.4865	55.0023	52.2749	58.427	41.7869	69.2463	69.7948	57.244	28.8534	108.327	125.809	84.7162	63.401	84.2745	56.5165
Dennd4c	5.68657	7.4709	8.44248	5.02548	5.56742	5.42399	6.47032	5.53299	4.95531	9.24878	9.16452	6.231	5.88232	12.4912	15.4685	10.2149	6.67026	6.51942	3.91628
Gpr156	1.35394	2.26538	2.11201	1.55279	1.04489	0.892238	1.86554	1.73131	1.69449	1.05742	1.93364	1.64186	0.835637	0.897083	1.31187	1.73399	0.532891	0.941033	1.01769
Pole	1.02651	1.1262	1.16261	0.987251	0.666034	0.650496	1.06349	0.896932	1.27533	1.149	1.23331	1.03127	0.325648	1.67915	1.87708	1.31216	1.30157	1.05984	0.529793
Rcor1	3.33222	4.49025	5.97004	2.85937	4.06863	2.5676	3.57065	4.08567	2.71081	5.78456	5.45646	4.10914	1.90656	5.59789	7.19087	6.28707	3.65381	2.45024	1.47591
Lag3	3.31539	3.60265	3.23237	5.61635	3.44571	2.76986	2.82041	4.903	3.36097	3.09342	3.1824	3.49045	2.93422	2.74725	2.6741	3.37641	2.32826	2.19034	6.92439
Olfr1372-ps1	0.714603	0.811255	0.506002	0.604263	0.75445	1.05168	1.01499	0.350291	0.502011	0.967058	0.641197	0.954888	1.23374	0.319037	0.406089	0.706795	1.03026	0.31835	0.708991
Prkcdbp	178.611	205.473	173.805	278.403	291.162	261.58	288.13	335.644	210.256	166.762	202.475	294.845	130.841	224.688	233.924	194.806	317.685	331.462	570.046
Adc	34.3616	26.2761	24.7573	28.2314	19.9507	21.8971	23.4221	13.9475	42.165	23.0868	22.5409	26.2567	20.221	12.0876	13.3252	17.1348	15.9142	10.884	16.1079
Fcrls	5.02133	8.21853	6.33046	9.63511	10.9978	8.83625	10.5831	13.1221	8.59262	11.7133	11.361	17.4108	10.2608	20.1444	14.7179	12.4065	11.3873	20.1728	17.5926
Slc26a10	1.19163	2.55376	1.66026	2.70505	2.24467	0.954529	3.31273	2.61088	2.01721	2.35503	2.94178	3.06733	4.5818	1.80402	1.29223	2.77195	2.16721	1.65742	1.09756
Mex3b	0.388861	0.69423	0.581393	0.66142	1.05593	0.815564	1.0534	0.741156	0.447012	0.958042	0.788438	0.930308	1.57071	0.938532	0.820589	1.04816	1.07744	0.842314	0.830783
Plin5	6.63349	9.33848	5.22976	11.5427	6.46623	6.01509	10.1275	10.3258	6.55204	5.13672	6.00026	4.97046	10.7161	4.85045	4.27587	6.56589	3.68565	5.78839	7.11595
Clec1a	1.25126	2.02841	1.72236	1.26343	0.953197	1.41735	2.76751	1.651	0.836006	2.01637	2.6798	1.77518	2.97103	1.90371	1.71752	2.92224	1.26459	1.03982	1.2497
Trit1	19.8669	12.07	14.3754	11.043	15.7749	14.6685	10.1616	9.07768	18.6842	12.5128	9.4603	10.0455	25.3416	7.18566	6.56529	7.76945	9.85789	9.17525	11.0601
Ccdc88a	1.62083	2.1178	2.46836	1.5035	2.0826	1.67527	2.18029	2.18948	1.39953	2.64478	2.70966	1.91371	1.51655	3.7505	4.77246	3.0613	2.44451	2.56321	1.38664
Id4	1.82639	2.57263	2.37893	2.96023	0.961464	2.235	3.4942	1.03564	1.64839	3.33187	2.89942	3.16653	1.51061	1.41516	1.41051	3.29196	2.77313	1.29579	2.09363
Cox7a1	12.7306	11.7673	13.0176	21.7448	18.5855	21.0313	22.8678	24.8521	17.7936	12.5174	11.4933	17.4333	9.36837	18.3183	17.8109	16.1494	22.0228	26.8942	36.2375
Olfr558	1.24611	1.78357	0.942186	1.18267	0.964711	1.12742	1.66173	1.42999	1.24377	1.59059	1.27281	1.99841	0.878605	1.10977	0.868192	2.17429	0.551632	0.797266	0.868957
Bpgm	5.93669	7.23734	5.85119	7.80414	5.73615	6.77816	8.03543	6.57998	11.35	8.64937	7.36236	7.99809	18.0674	6.9296	5.97652	7.47395	8.89745	7.68558	7.76739
Cd33	1.17025	3.18945	3.42925	1.87172	2.49937	2.22092	3.84326	1.50377	2.23428	5.07322	4.62416	3.58291	1.84894	4.28871	5.06789	5.85555	4.58966	3.84495	2.84179
Rnaseh2b	2.54741	3.84942	3.05896	4.13269	4.68475	3.97631	4.08992	5.96623	4.01902	3.80497	3.97614	5.12197	4.60705	7.50703	6.45348	4.92182	7.59936	9.40925	6.01505
Tmem100	2.08504	7.66411	4.68153	5.11799	6.07449	4.31779	7.76001	3.03492	3.00717	6.27889	6.14646	8.20707	6.63284	2.96574	4.04011	4.47079	2.38731	4.2565	4.5474
A630066F11Rik	1.24495	1.19106	0.906949	0.970281	0.520241	0.907707	1.35563	0.804038	1.94646	1.62612	0.803028	1.06024	1.54505	0.634687	0.313809	0.999478	1.0612	0.662387	1.08164
H2-Q7	10.6374	6.09763	4.8748	9.43753	8.54577	7.518	7.65683	13.7098	8.47485	8.37474	8.72748	8.35508	5.7407	18.2476	12.8089	8.8344	13.3855	15.0339	18.3485
[truncated: 10,308 more rows]
