# Supplementary material for: Trim28 Haploinsufficiency Triggers Bi-stable Epigenetic Obesity
Source: Cell. 2016 Jan 28;164(3):353–64. doi: 10.1016/j.cell.2015.12.025 (PMC4735019; doi:10.1016/j.cell.2015.12.025)
Supplement: Table S3. Significantly Differentially Expressed Genes in Adipose Tissue of Trim28+/D9 Animals, Related to Figure 3 — Processed RNA-seq data using Cuffdiff (FDR = 0.05) to test for differential expression between conditions. For further information, see the Supplemental Experimental Procedures. [file mmc4.xlsx]

## Sheet: Sheet1
Table S3. Significantly differentially expressed genes detected by Cuffdiff, related to Figure 2.
Gene	Sample_1	Sample_2	Value_1_FPKM	Value_2_FPKM	Log2FC	Test_stat	P_Value	Q_Value	Significant
Gm14316	Ctrl	Obese	0.0137489	9.45538	9.42568	0.794758	0.0011	0.0133705	yes
Ambp	Ctrl	Obese	0.00339564	0.844765	7.95872	0.460945	0.0011	0.0133705	yes
Hamp	Ctrl	Obese	0.0156312	1.84879	6.88602	0.585828	0.0011	0.0133705	yes
Wfdc13	Ctrl	Obese	0.082966	8.53979	6.68554	3.23396	0.00385	0.0358345	yes
Defb22	Ctrl	Obese	0.18083	17.8907	6.62843	3.96619	0.00195	0.0209448	yes
Defb28	Ctrl	Obese	0.33813	32.4151	6.58294	5.13608	0.0009	0.0113701	yes
Prm2	Ctrl	Obese	0.176964	12.8592	6.1832	3.9921	0.003	0.0294509	yes
Crisp1	Ctrl	Lean	0.882234	53.0122	5.90902	5.6329	5e-05	0.000934152	yes
Crisp1	Ctrl	Obese	0.882234	46.1133	5.70788	5.10021	5e-05	0.000934152	yes
Spink8	Ctrl	Obese	0.935117	36.7206	5.2953	4.34537	5e-05	0.000934152	yes
Atp8b3	Ctrl	Lean	0.024202	0.931029	5.26563	2.7426	0.0034	0.0324699	yes
Wfdc10	Ctrl	Obese	0.403645	14.8366	5.19993	3.58175	0.00105	0.0129002	yes
S100a9	Ctrl	Obese	1.63318	60.0294	5.19991	5.84092	5e-05	0.000934152	yes
Dio3os,Mir1247	Ctrl	Lean	2.12698	71.7857	5.07682	6.01619	5e-05	0.000934152	yes
Gapdhs	Ctrl	Lean	0.0990478	3.33349	5.07277	3.01733	0.00295	0.0290991	yes
Wfdc16	Ctrl	Obese	0.185689	5.88195	4.98533	3.22119	0.0001	0.00174677	yes
Pate2	Ctrl	Obese	0.0491403	1.36876	4.79982	2.47732	0.00055	0.00758516	yes
Plg	Ctrl	Lean	0.0465549	1.23853	4.73355	2.74055	0.0006	0.00815428	yes
Spink8	Ctrl	Lean	0.935117	24.6294	4.71909	4.06387	5e-05	0.000934152	yes
Pate2	Ctrl	Lean	0.0491403	1.2884	4.71254	2.45783	0.0029	0.0287648	yes
Rnase9	Ctrl	Obese	0.140603	3.66123	4.70263	2.19776	0.00095	0.0118776	yes
Apoh	Ctrl	Lean	0.108251	2.80462	4.69535	2.74913	0.0024	0.0246751	yes
Art2a-ps	Lean	Obese	1.01684	26.3312	4.69461	4.31147	5e-05	0.000934152	yes
Oaz3	Ctrl	Lean	0.245368	6.34829	4.69335	3.61661	0.00015	0.00250614	yes
Adam3	Ctrl	Lean	0.033787	0.856935	4.66464	2.22405	0.005	0.0439495	yes
Wfdc16	Ctrl	Lean	0.185689	4.22361	4.50751	2.89594	0.0009	0.0113701	yes
Ces5a	Ctrl	Lean	0.20413	4.59537	4.49262	2.35124	0.00355	0.033536	yes
Retnlg	Ctrl	Obese	0.31764	6.93156	4.44772	3.12623	0.0003	0.00454804	yes
Gsg1	Ctrl	Lean	0.218016	4.75028	4.4455	2.60928	5e-05	0.000934152	yes
Fmr1nb	Ctrl	Obese	0.808678	16.2178	4.32587	3.36402	5e-05	0.000934152	yes
Fmr1nb	Ctrl	Lean	0.808678	15.3307	4.24471	3.2589	5e-05	0.000934152	yes
Pah	Ctrl	Lean	0.0563726	1.04238	4.20875	2.16326	0.00255	0.0258869	yes
Mmp8	Ctrl	Obese	0.0457802	0.846365	4.20848	2.13067	0.0013	0.0152554	yes
Irgc1	Ctrl	Lean	0.0711008	1.24042	4.12481	2.35398	0.00165	0.0184058	yes
Chi3l3	Ctrl	Obese	0.273541	4.75783	4.12048	3.16094	5e-05	0.000934152	yes
S100a9	Ctrl	Lean	1.63318	27.354	4.06599	4.81871	5e-05	0.000934152	yes
1700009N14Rik	Ctrl	Lean	0.0967029	1.61602	4.06274	2.31186	0.0026	0.0263035	yes
Tdrd9	Lean	Obese	0.199692	3.27026	4.03356	3.73774	5e-05	0.000934152	yes
Gpnmb	Lean	Obese	24.2137	366.769	3.92098	6.7817	5e-05	0.000934152	yes
Glb1l3	Ctrl	Obese	0.0633131	0.953469	3.91261	2.1505	0.0005	0.00699183	yes
Ces5a	Ctrl	Obese	0.20413	2.96342	3.8597	1.98374	0.0023	0.0239344	yes
Pigr	Ctrl	Lean	0.0570686	0.823229	3.85052	2.32393	0.00035	0.00516873	yes
Fabp9	Ctrl	Lean	0.471856	6.58643	3.80308	3.11547	0.00075	0.00979434	yes
Tph2	Lean	Obese	1.66471	23.0897	3.79391	5.73058	5e-05	0.000934152	yes
Ahsg	Ctrl	Lean	0.44913	6.21739	3.79111	3.44074	5e-05	0.000934152	yes
Art2a-ps	Ctrl	Obese	1.92659	26.3312	3.77266	3.56711	5e-05	0.000934152	yes
Serpinc1	Ctrl	Lean	0.0896139	1.20604	3.75042	2.37832	0.0005	0.00699183	yes
Vmn2r96	Ctrl	Obese	0.0495514	0.65352	3.72123	1.93143	0.00255	0.0258869	yes
Ly6f	Ctrl	Obese	0.141482	1.85333	3.71142	2.0915	0.00275	0.0275563	yes
Ltf	Ctrl	Obese	0.113859	1.45358	3.67428	2.50487	5e-05	0.000934152	yes
Retnlg	Ctrl	Lean	0.31764	3.99218	3.65171	2.55125	0.00375	0.0350546	yes
Cyp17a1	Ctrl	Lean	0.0733144	0.918511	3.64713	2.02567	0.0034	0.0324699	yes
Olr1	Ctrl	Obese	0.145127	1.7928	3.62683	2.96834	5e-05	0.000934152	yes
Rhov	Lean	Obese	0.606286	7.19999	3.56993	3.63244	5e-05	0.000934152	yes
Siglec15	Lean	Obese	0.206962	2.41666	3.54558	2.62021	0.00255	0.0258869	yes
Serpina1c	Ctrl	Lean	0.190462	2.15286	3.49868	2.47847	0.0003	0.00454804	yes
C4bp	Ctrl	Obese	0.0919441	1.03792	3.49679	1.58514	0.00555	0.0477121	yes
Npy	Ctrl	Obese	1.15495	12.9904	3.49154	3.38047	0.0001	0.00174677	yes
Chi3l3	Lean	Obese	0.430337	4.75783	3.46676	2.9681	5e-05	0.000934152	yes
Defb23	Lean	Obese	0.690651	7.61084	3.46203	2.34222	0.0043	0.039067	yes
Glb1l3	Ctrl	Lean	0.0633131	0.69643	3.4594	1.88859	0.0028	0.0279959	yes
Adam7	Ctrl	Lean	0.276239	3.01255	3.447	2.65515	5e-05	0.000934152	yes
Ubd	Lean	Obese	15.3034	165.023	3.43075	7.43248	5e-05	0.000934152	yes
Dppa3	Lean	Obese	0.264319	2.8053	3.40781	2.57716	0.0011	0.0133705	yes
Tm4sf19	Ctrl	Obese	2.45751	25.8408	3.39438	4.97986	5e-05	0.000934152	yes
Siglec15	Ctrl	Obese	0.232215	2.41666	3.37949	2.40198	0.0007	0.00928902	yes
Dkkl1	Ctrl	Lean	0.210073	2.17961	3.37511	2.16689	0.0029	0.0287648	yes
Mmp12	Lean	Obese	27.5988	277.946	3.33212	5.58768	5e-05	0.000934152	yes
Myh15	Ctrl	Obese	0.0757626	0.749481	3.30633	2.31118	5e-05	0.000934152	yes
Elovl3	Ctrl	Obese	0.158844	1.56876	3.30395	2.1624	0.00025	0.00390236	yes
Bcl2l14	Ctrl	Lean	0.0951687	0.932203	3.29208	2.02162	0.00115	0.0138391	yes
Mmp8	Lean	Obese	0.0872747	0.846365	3.27764	1.73877	0.0058	0.0493348	yes
1700001K19Rik	Ctrl	Lean	0.132047	1.28021	3.27726	1.99214	0.0053	0.0460057	yes
Serpinb9b	Lean	Obese	0.559137	5.38114	3.26664	3.3563	5e-05	0.000934152	yes
Apoh	Ctrl	Obese	0.108251	1.03842	3.26193	1.74283	0.00245	0.0250699	yes
Akr1b7	Lean	Obese	0.300148	2.87165	3.25813	2.41237	0.0005	0.00699183	yes
F7	Lean	Obese	4.48013	42.2454	3.23718	6.31083	5e-05	0.000934152	yes
Il1rn	Lean	Obese	3.56141	33.447	3.23136	5.73618	5e-05	0.000934152	yes
Saa3	Lean	Obese	14.8084	138.851	3.22905	7.31157	5e-05	0.000934152	yes
Tm4sf19	Lean	Obese	2.78572	25.8408	3.21353	4.96151	5e-05	0.000934152	yes
Gapdhs	Ctrl	Obese	0.0990478	0.911855	3.20261	1.76231	0.00385	0.0358345	yes
Rpl39l	Ctrl	Obese	0.174039	1.58896	3.1906	1.94361	0.0031	0.0302447	yes
Prss46	Ctrl	Obese	0.243065	2.21897	3.19048	1.90753	0.00115	0.0138391	yes
Spata20	Ctrl	Lean	0.129531	1.16855	3.17334	2.22726	0.00045	0.00640603	yes
Atp6v0d2	Lean	Obese	9.96547	89.4639	3.1663	7.02986	5e-05	0.000934152	yes
Ahsg	Ctrl	Obese	0.44913	3.99271	3.15216	2.81259	5e-05	0.000934152	yes
Rgs1	Lean	Obese	6.43608	55.5143	3.1086	6.19478	5e-05	0.000934152	yes
Gm7030	Ctrl	Lean	0.239548	2.04954	3.09691	2.07272	0.00195	0.0209448	yes
Gm2848	Ctrl	Obese	0.20281	1.68573	3.05518	1.92838	0.00335	0.0320969	yes
Actl9	Ctrl	Lean	0.117022	0.95521	3.02904	1.77461	0.005	0.0439495	yes
Tdrd9	Ctrl	Obese	0.406573	3.27026	3.00782	3.1574	5e-05	0.000934152	yes
Prss46	Lean	Obese	0.277201	2.21897	3.00089	2.10544	0.0024	0.0246751	yes
Adam8	Lean	Obese	11.9033	94.898	2.99502	6.77455	5e-05	0.000934152	yes
Il1rn	Ctrl	Obese	4.20857	33.447	2.99048	5.14791	5e-05	0.000934152	yes
Vsig8	Lean	Obese	0.843997	6.68244	2.98506	2.95232	5e-05	0.000934152	yes
Sel1l3	Ctrl	Obese	0.956983	7.56097	2.98201	4.49028	5e-05	0.000934152	yes
Hpx	Ctrl	Lean	0.35438	2.78091	2.97219	2.43097	5e-05	0.000934152	yes
AU022793	Lean	Obese	0.322284	2.52584	2.97036	2.52778	5e-05	0.000934152	yes
Dbil5	Ctrl	Lean	1.48676	11.3361	2.93069	3.32866	5e-05	0.000934152	yes
Slc25a43	Lean	Obese	0.186162	1.41554	2.92672	2.01209	0.0028	0.0279959	yes
Gsg1	Ctrl	Obese	0.218016	1.63644	2.90805	1.64617	5e-05	0.000934152	yes
Sel1l3	Lean	Obese	1.0075	7.56097	2.9078	4.55196	5e-05	0.000934152	yes
Alb	Ctrl	Lean	5.07538	37.99	2.90403	4.90199	5e-05	0.000934152	yes
Sirpb1a	Lean	Obese	0.898411	6.66773	2.89175	3.03849	5e-05	0.000934152	yes
Cyp17a1	Ctrl	Obese	0.0733144	0.54368	2.89059	1.4605	0.0046	0.0411466	yes
Fhl4	Ctrl	Lean	0.317808	2.33781	2.87893	2.54586	5e-05	0.000934152	yes
St18	Ctrl	Obese	0.0789956	0.578219	2.87177	1.98945	5e-05	0.000934152	yes
Serpinf2	Ctrl	Lean	0.083203	0.60898	2.87169	1.66315	0.00525	0.0456489	yes
1300002K09Rik	Lean	Obese	0.647928	4.7387	2.87059	3.61123	5e-05	0.000934152	yes
Mmp3	Ctrl	Obese	0.217665	1.58322	2.86268	2.00268	0.0003	0.00454804	yes
Hpx	Ctrl	Obese	0.35438	2.57103	2.85898	2.33718	0.0001	0.00174677	yes
Otop1	Ctrl	Obese	0.428167	3.05444	2.83466	2.95442	5e-05	0.000934152	yes
Gm7030	Ctrl	Obese	0.239548	1.6934	2.82154	1.82289	0.00125	0.0147784	yes
Crisp2	Ctrl	Lean	0.526605	3.72013	2.82056	2.1546	5e-05	0.000934152	yes
Raet1a,Raet1b,Raet1c,Raet1d,Raet1e	Ctrl	Obese	0.157304	1.08185	2.78187	1.07224	0.001	0.0123859	yes
Adam5	Ctrl	Lean	0.131826	0.900853	2.77266	1.942	0.0006	0.00815428	yes
Gm5150	Lean	Obese	2.19426	14.9715	2.77041	3.62343	5e-05	0.000934152	yes
Gm14461	Lean	Obese	0.201075	1.37058	2.76898	2.06256	0.00085	0.0108418	yes
Lgals3	Lean	Obese	172.958	1178.17	2.76806	4.43535	5e-05	0.000934152	yes
Atp6v0d2	Ctrl	Obese	13.1471	89.4639	2.76656	5.51486	5e-05	0.000934152	yes
Rnf128	Lean	Obese	4.31469	29.2963	2.76339	5.23008	5e-05	0.000934152	yes
Slc37a2	Lean	Obese	6.75788	45.8439	2.76208	6.02991	5e-05	0.000934152	yes
Dusp13	Ctrl	Obese	0.10589	0.718041	2.7615	1.24882	0.0018	0.0196261	yes
A230028O05Rik	Lean	Obese	0.163371	1.10755	2.76114	2.11454	0.0005	0.00699183	yes
Il7r	Lean	Obese	3.36625	22.746	2.7564	5.5184	5e-05	0.000934152	yes
Mup3	Ctrl	Lean	1.54887	10.4468	2.75376	3.16326	5e-05	0.000934152	yes
Cd200r4	Ctrl	Obese	0.556737	3.75281	2.7529	2.54953	5e-05	0.000934152	yes
Oaz3	Ctrl	Obese	0.245368	1.65086	2.7502	1.94843	0.0007	0.00928902	yes
Gm949	Ctrl	Obese	0.0918628	0.613569	2.73967	1.66181	0.00115	0.0138391	yes
Trem2	Lean	Obese	38.5881	257.605	2.73893	7.09359	5e-05	0.000934152	yes
Itgad	Lean	Obese	0.494284	3.25558	2.7195	3.04484	5e-05	0.000934152	yes
Adam8	Ctrl	Obese	14.4284	94.898	2.71747	5.57272	5e-05	0.000934152	yes
Pgam2	Ctrl	Lean	0.339868	2.22365	2.70988	2.02894	0.0017	0.0187548	yes
Lat2	Lean	Obese	13.1177	85.7632	2.70885	5.46782	5e-05	0.000934152	yes
Atf3	Lean	Obese	10.4272	67.566	2.69594	6.22644	5e-05	0.000934152	yes
Gpnmb	Ctrl	Obese	56.8274	366.769	2.69021	3.46839	5e-05	0.000934152	yes
Myh15	Lean	Obese	0.116129	0.749481	2.69017	2.20181	0.0001	0.00174677	yes
LOC100038947	Lean	Obese	0.295882	1.90448	2.68631	2.04996	0.00105	0.0129002	yes
Pvalb	Ctrl	Obese	0.179146	1.14557	2.67686	1.65727	0.00495	0.0435846	yes
Zranb3	Ctrl	Obese	1.32672	8.47623	2.67555	4.22827	5e-05	0.000934152	yes
Otop1	Lean	Obese	0.478462	3.05444	2.67443	2.93856	5e-05	0.000934152	yes
Rnf128	Ctrl	Obese	4.59141	29.2963	2.67371	4.94103	5e-05	0.000934152	yes
Ccdc136	Ctrl	Lean	0.1549	0.983558	2.66667	1.83865	0.00015	0.00250614	yes
Cd200r2	Ctrl	Obese	0.387391	2.45879	2.66609	2.19049	0.0002	0.00323623	yes
Adam7	Ctrl	Obese	0.276239	1.7282	2.64528	1.84404	0.00015	0.00250614	yes
Eddm3b	Ctrl	Obese	0.212265	1.32314	2.64002	1.54486	0.00445	0.0401017	yes
Sirpb1b	Ctrl	Obese	0.166262	1.03018	2.63137	1.66343	0.00175	0.019193	yes
Zranb3	Lean	Obese	1.37149	8.47623	2.62768	4.31622	5e-05	0.000934152	yes
Gm14461	Ctrl	Obese	0.22264	1.37058	2.62201	1.94457	0.0003	0.00454804	yes
S100a8	Ctrl	Obese	19.5408	119.309	2.61014	6.65389	5e-05	0.000934152	yes
St18	Lean	Obese	0.0947286	0.578219	2.60974	1.90077	0.0001	0.00174677	yes
Gm5150	Ctrl	Obese	2.47622	14.9715	2.596	3.47727	5e-05	0.000934152	yes
Itgax	Lean	Obese	5.43865	32.8542	2.59476	5.56554	5e-05	0.000934152	yes
Cd200r2	Lean	Obese	0.407555	2.45879	2.59288	2.30435	0.00015	0.00250614	yes
Tph2	Ctrl	Obese	3.84594	23.0897	2.58584	4.49715	5e-05	0.000934152	yes
Fcgr4	Lean	Obese	1.94101	11.638	2.58396	3.53209	5e-05	0.000934152	yes
Gpx5	Ctrl	Lean	1.57579	9.42186	2.57993	2.43196	5e-05	0.000934152	yes
Eef1a2	Ctrl	Obese	0.135002	0.805888	2.5776	1.68006	0.0018	0.0196261	yes
Arg1	Ctrl	Obese	0.637816	3.80488	2.57664	2.4929	5e-05	0.000934152	yes
Dhrs9	Ctrl	Obese	0.986241	5.85507	2.56968	3.34708	5e-05	0.000934152	yes
Cdk18	Lean	Obese	3.35587	19.8437	2.56393	5.21947	5e-05	0.000934152	yes
Rhov	Ctrl	Obese	1.21927	7.19999	2.56198	2.9172	5e-05	0.000934152	yes
F7	Ctrl	Obese	7.15873	42.2454	2.56102	4.85604	5e-05	0.000934152	yes
Fcgr4	Ctrl	Obese	1.98625	11.638	2.55072	3.36776	5e-05	0.000934152	yes
Mmp12	Ctrl	Obese	47.4874	277.946	2.54919	3.53649	5e-05	0.000934152	yes
Oit3	Lean	Obese	0.187521	1.09622	2.54741	2.00318	0.00045	0.00640603	yes
Apoc3	Ctrl	Lean	1.18618	6.89196	2.5386	2.57306	0.0016	0.0179651	yes
Lipn	Ctrl	Obese	0.111599	0.648387	2.53853	1.49468	0.0034	0.0324699	yes
Slc37a2	Ctrl	Obese	7.9043	45.8439	2.53602	5.08593	5e-05	0.000934152	yes
AU022793	Ctrl	Obese	0.438044	2.52584	2.52762	2.22999	5e-05	0.000934152	yes
Spp1	Lean	Obese	0.912118	5.25739	2.52705	2.30054	5e-05	0.000934152	yes
LOC100038947	Ctrl	Obese	0.330456	1.90448	2.52687	1.88427	0.0005	0.00699183	yes
Rgs1	Ctrl	Obese	9.64321	55.5143	2.52527	5.14836	5e-05	0.000934152	yes
Arhgap25	Lean	Obese	9.04487	52.0278	2.52411	5.3257	5e-05	0.000934152	yes
Cdk15	Lean	Obese	0.212589	1.2185	2.51896	1.79742	0.00285	0.0283716	yes
Eya4	Ctrl	Obese	0.0981036	0.559015	2.51051	1.75072	0.0005	0.00699183	yes
Dhrs9	Lean	Obese	1.02834	5.85507	2.50937	3.31928	5e-05	0.000934152	yes
Gnmt	Ctrl	Lean	0.333828	1.89961	2.50853	1.86606	0.00265	0.0267106	yes
Cadm1	Lean	Obese	3.31705	18.8054	2.50318	5.10932	5e-05	0.000934152	yes
Vsig8	Ctrl	Obese	1.18695	6.68244	2.49312	2.63332	5e-05	0.000934152	yes
Atp8b4	Lean	Obese	1.029	5.7683	2.48691	4.11769	5e-05	0.000934152	yes
Trem2	Ctrl	Obese	46.067	257.605	2.48335	5.44849	5e-05	0.000934152	yes
Cdk15	Ctrl	Obese	0.220175	1.2185	2.46838	1.65863	0.00165	0.0184058	yes
Oit3	Ctrl	Obese	0.198726	1.09622	2.46368	1.88008	0.00015	0.00250614	yes
1300002K09Rik	Ctrl	Obese	0.862581	4.7387	2.45776	3.25887	5e-05	0.000934152	yes
Tnip3	Lean	Obese	0.899917	4.92717	2.4529	3.40819	5e-05	0.000934152	yes
Cd84	Lean	Obese	11.5064	62.8482	2.44943	5.4464	5e-05	0.000934152	yes
Car9	Lean	Obese	0.295861	1.60944	2.44357	1.97678	0.00105	0.0129002	yes
Serpinb9b	Ctrl	Obese	0.99113	5.38114	2.44077	2.85113	5e-05	0.000934152	yes
Kcnn4	Lean	Obese	5.44327	29.5205	2.43917	4.57058	5e-05	0.000934152	yes
Sirpb1a	Ctrl	Obese	1.24872	6.66773	2.41674	2.6213	5e-05	0.000934152	yes
Ccl3	Lean	Obese	0.921111	4.9135	2.4153	2.3723	0.00045	0.00640603	yes
Itgad	Ctrl	Obese	0.610375	3.25558	2.41515	2.82358	5e-05	0.000934152	yes
Clec12a	Lean	Obese	7.991	42.5484	2.41265	5.43428	5e-05	0.000934152	yes
Tnip3	Ctrl	Obese	0.935027	4.92717	2.39768	3.2497	5e-05	0.000934152	yes
Matk	Lean	Obese	4.52763	23.8381	2.39644	4.70095	5e-05	0.000934152	yes
Matk	Ctrl	Obese	4.54941	23.8381	2.38952	4.4847	5e-05	0.000934152	yes
Stap1	Ctrl	Obese	1.94406	10.176	2.38802	3.04572	5e-05	0.000934152	yes
A230028O05Rik	Ctrl	Obese	0.211727	1.10755	2.38709	1.80727	0.0002	0.00323623	yes
Slc15a3	Lean	Obese	4.4432	23.1556	2.38169	3.37074	5e-05	0.000934152	yes
Atp8b4	Ctrl	Obese	1.1107	5.7683	2.37667	4.00273	5e-05	0.000934152	yes
Myo1f	Lean	Obese	9.48315	49.2294	2.37608	5.61941	5e-05	0.000934152	yes
Stap1	Lean	Obese	2.00653	10.176	2.34239	3.03183	5e-05	0.000934152	yes
Ctss	Lean	Obese	160.2	803.853	2.32706	5.09053	5e-05	0.000934152	yes
Card11	Ctrl	Obese	1.54133	7.66842	2.31475	3.82919	5e-05	0.000934152	yes
Mpeg1	Lean	Obese	56.0024	278.398	2.31359	4.2647	5e-05	0.000934152	yes
Lilrb4	Lean	Obese	19.3411	95.7156	2.30709	5.83927	5e-05	0.000934152	yes
Lat2	Ctrl	Obese	17.3422	85.7632	2.30607	4.45508	5e-05	0.000934152	yes
Ubd	Ctrl	Obese	33.4599	165.023	2.30217	4.87709	5e-05	0.000934152	yes
Tlr13	Ctrl	Obese	4.49407	22.1344	2.3002	4.98491	5e-05	0.000934152	yes
Serpina1c	Ctrl	Obese	0.190462	0.930042	2.2878	1.50179	0.00255	0.0258869	yes
Tm7sf4	Lean	Obese	2.52445	12.3153	2.28641	3.73445	5e-05	0.000934152	yes
Atp1a3	Lean	Obese	7.71842	37.5776	2.2835	5.52627	5e-05	0.000934152	yes
Anpep	Lean	Obese	18.4458	89.7831	2.28315	5.52129	5e-05	0.000934152	yes
Dpep2	Lean	Obese	6.1486	29.8778	2.28074	4.86372	5e-05	0.000934152	yes
Kcnn4	Ctrl	Obese	6.07521	29.5205	2.28071	4.09165	5e-05	0.000934152	yes
Fabp7	Lean	Obese	2.31481	11.2448	2.2803	2.95968	5e-05	0.000934152	yes
Ly9	Ctrl	Obese	3.72431	18.0821	2.27952	4.33272	5e-05	0.000934152	yes
Slfn10-ps	Lean	Obese	0.137522	0.6646	2.27283	1.6009	0.0026	0.0263035	yes
Cd84	Ctrl	Obese	13.0106	62.8482	2.27218	4.78184	5e-05	0.000934152	yes
Saa3	Ctrl	Obese	28.765	138.851	2.27116	5.64635	5e-05	0.000934152	yes
Cd200r1	Ctrl	Obese	4.18741	20.1656	2.26777	4.26502	5e-05	0.000934152	yes
Hk3	Lean	Obese	6.98967	33.5244	2.26192	4.81673	5e-05	0.000934152	yes
Slc35f2	Ctrl	Obese	0.150901	0.72301	2.26041	1.41662	0.00295	0.0290991	yes
Igsf6	Lean	Obese	6.53084	31.2457	2.25832	2.09172	5e-05	0.000934152	yes
Il7r	Ctrl	Obese	4.7644	22.746	2.25524	4.51303	5e-05	0.000934152	yes
Slfn10-ps	Ctrl	Obese	0.139546	0.6646	2.25175	1.62975	0.00025	0.00390236	yes
Lat	Lean	Obese	1.49669	7.11465	2.24902	2.7667	5e-05	0.000934152	yes
Lgals3	Ctrl	Obese	247.983	1178.17	2.24824	3.03382	5e-05	0.000934152	yes
Plxdc1	Lean	Obese	2.02936	9.64131	2.2482	3.56304	5e-05	0.000934152	yes
Cd44	Lean	Obese	8.6858	41.2182	2.24655	5.27801	5e-05	0.000934152	yes
Cyp2f2	Ctrl	Lean	0.495535	2.35137	2.24644	2.05445	0.00035	0.00516873	yes
Lilrb4	Ctrl	Obese	20.1921	95.7156	2.24496	5.46686	5e-05	0.000934152	yes
Klra17	Ctrl	Obese	0.410172	1.94145	2.24283	1.75648	0.00075	0.00979434	yes
Gp49a	Lean	Obese	14.8585	70.2864	2.24196	5.43958	5e-05	0.000934152	yes
Gp49a	Ctrl	Obese	14.8661	70.2864	2.24122	5.33145	5e-05	0.000934152	yes
Itgb2	Lean	Obese	34.1408	160.509	2.23308	5.14678	5e-05	0.000934152	yes
Fam65c	Ctrl	Obese	0.481057	2.26112	2.23276	2.34663	5e-05	0.000934152	yes
Cd300lb	Lean	Obese	9.07502	42.64	2.23223	5.29597	5e-05	0.000934152	yes
4833422F24Rik	Ctrl	Obese	0.227257	1.06728	2.23154	1.57039	0.00195	0.0209448	yes
Cd200r4	Lean	Obese	0.800043	3.75281	2.22982	2.33408	5e-05	0.000934152	yes
C3ar1	Ctrl	Obese	9.02437	42.239	2.22668	5.26474	5e-05	0.000934152	yes
Gpr176	Lean	Obese	0.221339	1.03547	2.22595	1.95683	0.00035	0.00516873	yes
4833422F24Rik	Lean	Obese	0.22882	1.06728	2.22165	1.73696	0.0035	0.0331475	yes
Cd200r1	Lean	Obese	4.33151	20.1656	2.21896	4.29069	5e-05	0.000934152	yes
Ly9	Lean	Obese	3.88585	18.0821	2.21826	4.40448	5e-05	0.000934152	yes
Itgax	Ctrl	Obese	7.08156	32.8542	2.21394	4.48313	5e-05	0.000934152	yes
Fabp7	Ctrl	Obese	2.4284	11.2448	2.21118	2.77474	5e-05	0.000934152	yes
Gm949	Lean	Obese	0.132582	0.613569	2.21034	1.46078	0.0058	0.0493348	yes
Tlr13	Lean	Obese	4.78882	22.1344	2.20855	4.932	5e-05	0.000934152	yes
Glipr1	Lean	Obese	4.79421	22.1323	2.20679	2.02007	5e-05	0.000934152	yes
Mpeg1	Ctrl	Obese	60.3978	278.398	2.20458	3.81486	5e-05	0.000934152	yes
Tulp2	Ctrl	Lean	0.294221	1.35556	2.20392	1.51086	0.00125	0.0147784	yes
Pstpip1	Lean	Obese	3.20527	14.7382	2.20104	3.88649	5e-05	0.000934152	yes
Bcl2a1b	Lean	Obese	4.69685	21.5204	2.19594	3.60696	5e-05	0.000934152	yes
Cdk18	Ctrl	Obese	4.33628	19.8437	2.19415	4.5035	5e-05	0.000934152	yes
Myo1f	Ctrl	Obese	10.7692	49.2294	2.19261	4.82654	5e-05	0.000934152	yes
Tm7sf4	Ctrl	Obese	2.70147	12.3153	2.18863	3.50796	5e-05	0.000934152	yes
Emr1	Ctrl	Obese	15.8726	72.3434	2.18832	5.19823	5e-05	0.000934152	yes
Card11	Lean	Obese	1.68667	7.66842	2.18475	3.80143	5e-05	0.000934152	yes
Birc5	Lean	Obese	2.71679	12.2906	2.17758	2.2931	5e-05	0.000934152	yes
C3ar1	Lean	Obese	9.34225	42.239	2.17673	5.42253	5e-05	0.000934152	yes
Slc15a3	Ctrl	Obese	5.13355	23.1556	2.17333	2.84259	5e-05	0.000934152	yes
Brca1	Lean	Obese	0.316164	1.42577	2.17299	2.47772	5e-05	0.000934152	yes
Galnt9	Lean	Obese	0.795572	3.57431	2.1676	1.8993	0.0001	0.00174677	yes
Igsf6	Ctrl	Obese	6.9565	31.2457	2.16722	1.87776	0.00015	0.00250614	yes
Hephl1	Lean	Obese	0.170132	0.763611	2.16619	1.85135	0.00045	0.00640603	yes
Acoxl	Ctrl	Obese	0.1685	0.754844	2.16343	1.55537	0.00095	0.0118776	yes
Egr2	Lean	Obese	1.96463	8.79555	2.16252	3.67542	5e-05	0.000934152	yes
Kng2	Ctrl	Obese	0.433901	1.93647	2.15799	1.62094	0.0001	0.00174677	yes
Gm9696	Lean	Obese	0.240992	1.07282	2.15435	1.76869	0.00085	0.0108418	yes
Tcirg1	Lean	Obese	28.3257	125.872	2.15177	4.9398	5e-05	0.000934152	yes
Bub1	Lean	Obese	0.244491	1.08309	2.1473	1.87309	0.00025	0.00390236	yes
Itih2	Ctrl	Lean	0.182057	0.806407	2.14712	1.60737	0.0017	0.0187548	yes
Ren1,Ren2	Ctrl	Obese	0.92173	4.08162	2.14673	1.71817	0.00325	0.0313508	yes
Cd300a	Ctrl	Obese	7.20577	31.9014	2.1464	4.8993	5e-05	0.000934152	yes
Clec4d	Lean	Obese	3.78156	16.7266	2.14509	3.04341	5e-05	0.000934152	yes
Cd300lb	Ctrl	Obese	9.65221	42.64	2.14328	4.86962	5e-05	0.000934152	yes
Fam83f	Lean	Obese	0.946884	4.18252	2.14311	2.74306	5e-05	0.000934152	yes
Ramp3	Ctrl	Obese	0.479095	2.11617	2.14307	1.50657	0.00045	0.00640603	yes
Galnt6	Lean	Obese	1.63793	7.23453	2.14303	3.95531	5e-05	0.000934152	yes
Cd68	Ctrl	Obese	87.1701	384.759	2.14205	5.36442	5e-05	0.000934152	yes
Hk3	Ctrl	Obese	7.59628	33.5244	2.14185	4.3281	5e-05	0.000934152	yes
Arhgap25	Ctrl	Obese	11.7918	52.0278	2.1415	4.1572	5e-05	0.000934152	yes
Slc9a7	Ctrl	Obese	0.193282	0.852552	2.14108	1.61523	0.00095	0.0118776	yes
Tlr8	Ctrl	Obese	2.47399	10.9012	2.13958	3.8388	5e-05	0.000934152	yes
Nceh1	Ctrl	Obese	6.3048	27.7708	2.13904	4.94045	5e-05	0.000934152	yes
Pik3r5	Lean	Obese	4.5586	20.0527	2.13713	4.88476	5e-05	0.000934152	yes
Fhdc1	Lean	Obese	0.29807	1.31047	2.13636	2.24295	5e-05	0.000934152	yes
Dpep2	Ctrl	Obese	6.79596	29.8778	2.13633	4.39187	5e-05	0.000934152	yes
Eya4	Lean	Obese	0.127636	0.559015	2.13085	1.59695	0.00215	0.0226141	yes
Ctsk	Ctrl	Obese	24.4765	107.177	2.13052	5.3464	5e-05	0.000934152	yes
Itgb2	Ctrl	Obese	36.7027	160.509	2.12869	4.4934	5e-05	0.000934152	yes
F10	Lean	Obese	2.80329	12.2513	2.12775	3.5297	5e-05	0.000934152	yes
Cadm1	Ctrl	Obese	4.30522	18.8054	2.12699	4.41592	5e-05	0.000934152	yes
Npas4	Ctrl	Obese	0.267125	1.16649	2.12658	1.79783	0.00015	0.00250614	yes
Pik3r5	Ctrl	Obese	4.5957	20.0527	2.12544	4.75348	5e-05	0.000934152	yes
Nceh1	Lean	Obese	6.38235	27.7708	2.12141	5.10243	5e-05	0.000934152	yes
Clec12a	Ctrl	Obese	9.78808	42.5484	2.12001	4.46636	5e-05	0.000934152	yes
Hpgds	Ctrl	Obese	4.19312	18.2209	2.1195	4.37384	5e-05	0.000934152	yes
Ccl3	Ctrl	Obese	1.13132	4.9135	2.11874	2.13991	0.00025	0.00390236	yes
Gm5086	Lean	Obese	0.678063	2.92926	2.11104	1.9945	0.00055	0.00758516	yes
Mrgprg	Ctrl	Obese	0.212026	0.915856	2.11088	1.38117	0.00435	0.039382	yes
Slc25a13	Ctrl	Obese	1.03536	4.46656	2.10903	2.72169	5e-05	0.000934152	yes
Blnk	Lean	Obese	8.89726	38.3674	2.10845	4.90533	5e-05	0.000934152	yes
Il13ra2	Lean	Obese	0.334383	1.43973	2.10622	1.58694	0.00345	0.0328101	yes
Arl11	Ctrl	Obese	5.30496	22.7899	2.10298	4.02244	5e-05	0.000934152	yes
Slc9a4	Ctrl	Obese	0.494908	2.11925	2.09832	2.33928	5e-05	0.000934152	yes
Cd300a	Lean	Obese	7.46371	31.9014	2.09566	5.09889	5e-05	0.000934152	yes
Atf3	Ctrl	Obese	15.8146	67.566	2.09504	4.59031	5e-05	0.000934152	yes
Trim29	Lean	Obese	0.830718	3.53941	2.09108	2.58588	5e-05	0.000934152	yes
Tcirg1	Ctrl	Obese	29.5601	125.872	2.09023	4.37588	5e-05	0.000934152	yes
Lipa	Lean	Obese	65.6265	279.361	2.08978	4.0718	5e-05	0.000934152	yes
Cd68	Lean	Obese	90.9639	384.759	2.08059	5.80653	5e-05	0.000934152	yes
Ctss	Ctrl	Obese	190.238	803.853	2.07913	3.86041	5e-05	0.000934152	yes
Lipa	Ctrl	Obese	66.113	279.361	2.07912	3.88584	5e-05	0.000934152	yes
Gm5086	Ctrl	Obese	0.694756	2.92926	2.07596	1.92297	0.0001	0.00174677	yes
Tyrobp	Ctrl	Obese	156.527	659.602	2.07518	6.58177	5e-05	0.000934152	yes
Lcp1	Ctrl	Obese	39.118	164.767	2.07452	3.99081	5e-05	0.000934152	yes
Cd300ld	Ctrl	Obese	9.87641	41.532	2.07217	4.72368	5e-05	0.000934152	yes
Lcp1	Lean	Obese	39.1945	164.767	2.0717	4.20998	5e-05	0.000934152	yes
Cd180	Ctrl	Obese	3.04686	12.806	2.07143	3.66339	5e-05	0.000934152	yes
Evl	Lean	Obese	10.5486	44.2555	2.06881	3.27632	5e-05	0.000934152	yes
Tlr8	Lean	Obese	2.59925	10.9012	2.06833	3.77593	5e-05	0.000934152	yes
Emr1	Lean	Obese	17.2677	72.3434	2.06679	5.07649	5e-05	0.000934152	yes
Slc25a43	Ctrl	Obese	0.338107	1.41554	2.0658	1.54439	0.00285	0.0283716	yes
Gpr50	Ctrl	Obese	0.76027	3.17096	2.06034	2.07349	5e-05	0.000934152	yes
Apobec1	Ctrl	Obese	14.9011	62.1124	2.05947	4.60249	5e-05	0.000934152	yes
Ncan	Lean	Obese	0.729009	3.03439	2.0574	3.18446	5e-05	0.000934152	yes
Dnmt3l	Lean	Obese	0.393192	1.63278	2.05403	1.40841	0.0044	0.0397383	yes
Adssl1	Lean	Obese	3.23631	13.4054	2.05039	3.60081	5e-05	0.000934152	yes
Npas4	Lean	Obese	0.281862	1.16649	2.04911	1.80679	0.00075	0.00979434	yes
Hck	Lean	Obese	3.80224	15.7136	2.0471	3.9237	5e-05	0.000934152	yes
Pira6	Ctrl	Obese	2.8913	11.9198	2.04357	3.05132	5e-05	0.000934152	yes
Nckap1l	Ctrl	Obese	13.2875	54.6128	2.03917	4.72089	5e-05	0.000934152	yes
Cd180	Lean	Obese	3.11785	12.806	2.0382	3.6776	5e-05	0.000934152	yes
Fam83f	Ctrl	Obese	1.01926	4.18252	2.03685	2.59787	5e-05	0.000934152	yes
Ptchd1	Ctrl	Obese	0.31622	1.29501	2.03396	2.29305	5e-05	0.000934152	yes
Dpep3	Ctrl	Obese	0.297332	1.21492	2.03071	1.48227	0.00235	0.0243192	yes
Syngr1	Lean	Obese	7.66368	31.3133	2.03067	2.89678	5e-05	0.000934152	yes
Cd300ld	Lean	Obese	10.1897	41.532	2.02711	4.86416	5e-05	0.000934152	yes
Cyp2b10	Ctrl	Lean	0.575775	2.34008	2.02298	1.89996	0.0004	0.00578037	yes
Pik3ap1	Ctrl	Obese	4.11135	16.6497	2.01781	4.06843	5e-05	0.000934152	yes
A630033H20Rik	Ctrl	Obese	0.777631	3.14309	2.01503	2.32725	5e-05	0.000934152	yes
Lpxn	Ctrl	Obese	6.00597	24.2608	2.01416	4.06736	5e-05	0.000934152	yes
Plxdc1	Ctrl	Obese	2.3884	9.64131	2.01319	3.29878	5e-05	0.000934152	yes
Ltf	Lean	Obese	0.360657	1.45358	2.01091	1.59861	0.00245	0.0250699	yes
Capg	Lean	Obese	88.3025	355.587	2.00968	4.38245	5e-05	0.000934152	yes
Egr2	Ctrl	Obese	2.18987	8.79555	2.00593	3.43965	5e-05	0.000934152	yes
Ncf2	Lean	Obese	15.7005	63.0466	2.00561	4.93826	5e-05	0.000934152	yes
Hpd	Ctrl	Lean	0.666299	2.67164	2.00349	1.86363	0.00075	0.00979434	yes
Klra17	Lean	Obese	0.484434	1.94145	2.00276	1.60447	0.00505	0.0442942	yes
Lpxn	Lean	Obese	6.05382	24.2608	2.00271	4.15763	5e-05	0.000934152	yes
Anpep	Ctrl	Obese	22.4069	89.7831	2.0025	4.40749	5e-05	0.000934152	yes
Mstn	Ctrl	Obese	0.176547	0.706747	2.00114	1.35895	0.00375	0.0350546	yes
Mcoln2	Ctrl	Obese	1.20261	4.80153	1.99733	2.49504	5e-05	0.000934152	yes
Clec4a2	Lean	Obese	4.79093	19.107	1.99572	3.77076	5e-05	0.000934152	yes
Sptlc3	Ctrl	Obese	0.17149	0.68257	1.99285	1.32297	0.0032	0.0309776	yes
Arl11	Lean	Obese	5.74164	22.7899	1.98886	3.96382	5e-05	0.000934152	yes
Msr1	Ctrl	Obese	6.15366	24.3947	1.98705	3.52818	5e-05	0.000934152	yes
Glipr1	Ctrl	Obese	5.58453	22.1323	1.98665	1.7348	0.00015	0.00250614	yes
Klrb1a	Ctrl	Obese	1.34917	5.34696	1.98665	1.91461	5e-05	0.000934152	yes
Cd53	Ctrl	Obese	13.7178	54.3609	1.98652	4.90812	5e-05	0.000934152	yes
C5ar1	Ctrl	Obese	17.163	67.9554	1.98528	4.59388	5e-05	0.000934152	yes
Clec4a2	Ctrl	Obese	4.82582	19.107	1.98526	3.68965	5e-05	0.000934152	yes
4930404N11Rik	Lean	Obese	4.48274	17.7145	1.98248	1.3288	0.0019	0.0205096	yes
Ptchd1	Lean	Obese	0.327808	1.29501	1.98204	2.2687	5e-05	0.000934152	yes
Gas2l3	Ctrl	Obese	1.32953	5.23943	1.97849	3.5518	5e-05	0.000934152	yes
Ckb	Lean	Obese	77.1102	302.93	1.97399	5.00486	5e-05	0.000934152	yes
Slc2a6	Lean	Obese	1.70033	6.67302	1.97252	2.59395	5e-05	0.000934152	yes
Timp1	Ctrl	Obese	9.12092	35.7374	1.97019	1.41698	0.0019	0.0205096	yes
Nckap1l	Lean	Obese	13.9776	54.6128	1.96613	4.7219	5e-05	0.000934152	yes
Olr1	Ctrl	Lean	0.145127	0.56633	1.96433	1.45735	0.004	0.0369627	yes
Soat1	Lean	Obese	6.98197	27.2417	1.96411	4.88166	5e-05	0.000934152	yes
Ccl9	Ctrl	Obese	49.86	194.398	1.96306	4.19823	5e-05	0.000934152	yes
Slc2a6	Ctrl	Obese	1.71915	6.67302	1.95664	2.61787	5e-05	0.000934152	yes
Msr1	Lean	Obese	6.28658	24.3947	1.95622	3.49024	5e-05	0.000934152	yes
Shisa9	Ctrl	Obese	0.132373	0.513202	1.95492	1.44452	0.0004	0.00578037	yes
Slc27a2	Ctrl	Lean	0.597366	2.31582	1.95484	1.79473	0.00095	0.0118776	yes
Syngr1	Ctrl	Obese	8.08209	31.3133	1.95398	2.95429	5e-05	0.000934152	yes
Pla2g7	Ctrl	Obese	20.5828	79.6676	1.95255	4.80221	5e-05	0.000934152	yes
Tyrobp	Lean	Obese	170.737	659.602	1.94982	6.75522	5e-05	0.000934152	yes
Bcl2a1b	Ctrl	Obese	5.57324	21.5204	1.94912	3.31627	5e-05	0.000934152	yes
Kif18b	Lean	Obese	0.237246	0.915526	1.94821	1.6637	0.00135	0.0156942	yes
Clec10a	Ctrl	Obese	59.1271	227.593	1.94456	4.28026	5e-05	0.000934152	yes
Blnk	Ctrl	Obese	10.0009	38.3674	1.93975	4.3721	5e-05	0.000934152	yes
Sfpi1	Ctrl	Obese	19.8837	76.2772	1.93966	4.96556	5e-05	0.000934152	yes
Fhdc1	Ctrl	Obese	0.341687	1.31047	1.93934	2.07042	5e-05	0.000934152	yes
Ctsk	Lean	Obese	27.9663	107.177	1.93823	5.06317	5e-05	0.000934152	yes
Cd52	Ctrl	Obese	64.3531	245.911	1.93406	5.66617	5e-05	0.000934152	yes
Gpr176	Ctrl	Obese	0.271444	1.03547	1.93156	1.69521	0.00015	0.00250614	yes
Sema4d	Lean	Obese	1.62231	6.16531	1.92613	3.38666	5e-05	0.000934152	yes
Hck	Ctrl	Obese	4.13711	15.7136	1.92532	3.64323	5e-05	0.000934152	yes
Cd44	Ctrl	Obese	10.8666	41.2182	1.92338	4.4224	5e-05	0.000934152	yes
Gldc	Ctrl	Obese	0.217422	0.824412	1.92287	1.60255	0.0002	0.00323623	yes
Brca1	Ctrl	Obese	0.37634	1.42577	1.92163	2.28068	5e-05	0.000934152	yes
Ear1	Ctrl	Obese	1.6027	6.07173	1.92161	2.12499	0.00035	0.00516873	yes
Wfs1	Lean	Obese	12.1833	46.1517	1.92148	4.82554	5e-05	0.000934152	yes
Igsf21	Lean	Obese	0.940257	3.55423	1.91841	2.23429	0.00025	0.00390236	yes
Car9	Ctrl	Obese	0.425921	1.60944	1.9179	1.63926	0.001	0.0123859	yes
Ms4a7	Ctrl	Obese	14.0696	53.1585	1.91772	3.63461	5e-05	0.000934152	yes
Capg	Ctrl	Obese	94.2049	355.587	1.91633	3.96021	5e-05	0.000934152	yes
Hspa1l	Ctrl	Lean	0.36178	1.36264	1.91322	1.66981	0.0009	0.0113701	yes
Hpgds	Lean	Obese	4.84601	18.2209	1.91072	4.08933	5e-05	0.000934152	yes
Apobec1	Lean	Obese	16.5245	62.1124	1.91028	4.3589	5e-05	0.000934152	yes
C5ar1	Lean	Obese	18.0897	67.9554	1.90942	4.65004	5e-05	0.000934152	yes
Fetub	Ctrl	Lean	0.271409	1.01912	1.90878	1.14972	0.0039	0.0362506	yes
Susd3	Ctrl	Obese	5.07865	19.0569	1.9078	2.91581	5e-05	0.000934152	yes
Ccl9	Lean	Obese	51.9667	194.398	1.90335	4.28936	5e-05	0.000934152	yes
Ncf2	Ctrl	Obese	16.8801	63.0466	1.90109	4.47673	5e-05	0.000934152	yes
Timp1	Lean	Obese	9.57033	35.7374	1.9008	1.37659	0.00325	0.0313508	yes
Degs2	Lean	Obese	3.70839	13.8149	1.89736	2.03879	5e-05	0.000934152	yes
S100a4	Ctrl	Obese	177.419	660.528	1.89646	6.15165	5e-05	0.000934152	yes
Cnr2	Lean	Obese	1.08758	4.04501	1.89502	2.82349	5e-05	0.000934152	yes
Fos	Lean	Obese	10.1136	37.5909	1.89409	4.62167	5e-05	0.000934152	yes
Lrrc25	Ctrl	Obese	7.95229	29.5411	1.89328	3.9803	5e-05	0.000934152	yes
Rgs18	Ctrl	Obese	3.29736	12.2442	1.89271	3.28348	5e-05	0.000934152	yes
Pstpip1	Ctrl	Obese	3.97246	14.7382	1.89145	3.38772	5e-05	0.000934152	yes
F630110N24Rik	Lean	Obese	9.48345	35.17	1.89086	4.3258	5e-05	0.000934152	yes
Slamf8	Lean	Obese	1.06134	3.93493	1.89046	2.26443	0.0002	0.00323623	yes
Oasl1	Ctrl	Obese	0.958851	3.55117	1.88892	2.22174	5e-05	0.000934152	yes
Chi3l1	Ctrl	Obese	1.69265	6.26791	1.8887	2.52354	5e-05	0.000934152	yes
Tbxas1	Ctrl	Obese	9.11447	33.7191	1.88734	4.36613	5e-05	0.000934152	yes
Soat1	Ctrl	Obese	7.3782	27.2417	1.88448	4.40726	5e-05	0.000934152	yes
Itih3	Ctrl	Obese	0.497594	1.83508	1.8828	1.91303	5e-05	0.000934152	yes
B430306N03Rik	Ctrl	Obese	3.39312	12.5124	1.88268	3.82874	5e-05	0.000934152	yes
C77080	Lean	Obese	3.91996	14.4138	1.87854	2.51596	5e-05	0.000934152	yes
Sema4d	Ctrl	Obese	1.67885	6.16531	1.8767	3.28676	5e-05	0.000934152	yes
Dock2	Ctrl	Obese	6.69321	24.5416	1.87446	4.21664	5e-05	0.000934152	yes
BC030867	Lean	Obese	0.208302	0.762141	1.87138	1.42482	0.0055	0.0473516	yes
Igsf21	Ctrl	Obese	0.973877	3.55423	1.86773	2.15845	0.0001	0.00174677	yes
Atp1a3	Ctrl	Obese	10.3039	37.5776	1.86668	4.24054	5e-05	0.000934152	yes
A630033H20Rik	Lean	Obese	0.862381	3.14309	1.86579	2.17624	5e-05	0.000934152	yes
Adcy7	Ctrl	Obese	8.67005	31.5836	1.86506	4.31238	5e-05	0.000934152	yes
Gpr35	Ctrl	Obese	0.793718	2.88186	1.8603	2.37152	5e-05	0.000934152	yes
Gpr35	Lean	Obese	0.794182	2.88186	1.85946	2.36446	5e-05	0.000934152	yes
Alox5ap	Ctrl	Obese	44.9651	162.724	1.85555	5.44878	5e-05	0.000934152	yes
Ptpn7	Lean	Obese	3.00434	10.8587	1.85373	3.61376	5e-05	0.000934152	yes
Gas2l3	Lean	Obese	1.44992	5.23943	1.85344	3.42229	5e-05	0.000934152	yes
Fyb	Ctrl	Obese	3.67534	13.2792	1.85322	3.58985	5e-05	0.000934152	yes
Cuzd1	Ctrl	Lean	6.10759	22.0251	1.85047	2.96416	5e-05	0.000934152	yes
Map4k1	Lean	Obese	3.50354	12.6302	1.85	3.61671	5e-05	0.000934152	yes
Naip2	Ctrl	Obese	1.76416	6.35407	1.8487	3.25173	5e-05	0.000934152	yes
Ccl6	Ctrl	Obese	159.691	574.884	1.84798	3.2944	5e-05	0.000934152	yes
Clec4d	Ctrl	Obese	4.64675	16.7266	1.84785	2.83699	5e-05	0.000934152	yes
C77080	Ctrl	Obese	4.00866	14.4138	1.84626	2.46445	5e-05	0.000934152	yes
Emb	Ctrl	Obese	4.68674	16.8455	1.8457	3.83467	5e-05	0.000934152	yes
Adcy7	Lean	Obese	8.7906	31.5836	1.84514	4.31837	5e-05	0.000934152	yes
Cyth4	Ctrl	Obese	26.4731	95.0738	1.84452	4.47689	5e-05	0.000934152	yes
Basp1	Lean	Obese	6.4202	23.0473	1.84391	4.11225	5e-05	0.000934152	yes
Parvg	Lean	Obese	3.2674	11.7214	1.84293	3.26489	5e-05	0.000934152	yes
Lyz2	Ctrl	Obese	726.463	2605.22	1.84244	3.00923	5e-05	0.000934152	yes
Clec7a	Ctrl	Obese	7.5641	27.1235	1.8423	4.10358	5e-05	0.000934152	yes
Acoxl	Lean	Obese	0.210543	0.754844	1.84206	1.39751	0.0051	0.044628	yes
Fcer1g	Ctrl	Obese	83.9221	300.607	1.84076	5.6825	5e-05	0.000934152	yes
B430306N03Rik	Lean	Obese	3.49349	12.5124	1.84062	3.84308	5e-05	0.000934152	yes
Pla2g7	Lean	Obese	22.263	79.6676	1.83934	4.66456	5e-05	0.000934152	yes
Ren1,Ren2	Lean	Obese	1.14116	4.08162	1.83864	1.56886	0.00045	0.00640603	yes
Gla	Lean	Obese	4.68361	16.7495	1.83842	3.9856	5e-05	0.000934152	yes
D6Mm5e	Ctrl	Obese	0.234482	0.83695	1.83567	1.34851	0.00275	0.0275563	yes
Ncf1	Ctrl	Obese	13.3746	47.6679	1.83352	4.55403	5e-05	0.000934152	yes
Kif1a	Ctrl	Obese	0.156795	0.558174	1.83183	1.72265	0.0001	0.00174677	yes
Bcl2a1a	Lean	Obese	1.18644	4.21049	1.82735	1.84717	0.00285	0.0283716	yes
Lat	Ctrl	Obese	2.00991	7.11465	1.82367	2.35803	5e-05	0.000934152	yes
Hmga1	Lean	Obese	28.2156	99.8146	1.82276	4.37096	5e-05	0.000934152	yes
Cnr2	Ctrl	Obese	1.14355	4.04501	1.82263	2.74623	5e-05	0.000934152	yes
F630110N24Rik	Ctrl	Obese	9.97275	35.17	1.81828	4.15077	5e-05	0.000934152	yes
Ncf4	Lean	Obese	13.8576	48.8475	1.81761	4.50267	5e-05	0.000934152	yes
Trpc4	Lean	Obese	0.248524	0.87504	1.81596	1.44538	0.00135	0.0156942	yes
Mag	Ctrl	Obese	0.318374	1.12094	1.81591	1.51485	0.00145	0.016617	yes
Fam64a	Lean	Obese	1.28111	4.5102	1.81579	2.10214	0.0002	0.00323623	yes
Tk1	Ctrl	Obese	2.98926	10.5226	1.81563	2.34898	5e-05	0.000934152	yes
Cd22	Ctrl	Obese	1.43604	5.05499	1.81561	2.82437	5e-05	0.000934152	yes
Fcgr3	Ctrl	Obese	46.5023	163.68	1.81551	4.81798	5e-05	0.000934152	yes
Arhgap9	Ctrl	Obese	8.44565	29.7174	1.81503	3.98441	5e-05	0.000934152	yes
Ptpn7	Ctrl	Obese	3.0917	10.8587	1.81237	3.5332	5e-05	0.000934152	yes
Cfi	Ctrl	Obese	0.838773	2.94458	1.81171	1.96404	5e-05	0.000934152	yes
Havcr2	Ctrl	Obese	0.328833	1.15374	1.81089	1.57076	0.0003	0.00454804	yes
Clec7a	Lean	Obese	7.73386	27.1235	1.81028	4.13207	5e-05	0.000934152	yes
Fut7	Lean	Obese	0.298743	1.04678	1.80898	1.27846	0.00405	0.0372738	yes
Pira6	Lean	Obese	3.40186	11.9198	1.80896	2.73994	5e-05	0.000934152	yes
Creb3l3	Ctrl	Obese	0.296203	1.03745	1.80839	1.48026	0.00145	0.016617	yes
Pik3ap1	Lean	Obese	4.7565	16.6497	1.80752	3.75145	5e-05	0.000934152	yes
Galnt6	Ctrl	Obese	2.06916	7.23453	1.80585	3.49764	5e-05	0.000934152	yes
2210415F13Rik	Ctrl	Lean	1.13311	3.96127	1.80568	1.48541	0.0009	0.0113701	yes
Evl	Ctrl	Obese	12.6886	44.2555	1.80232	2.76134	5e-05	0.000934152	yes
Lgmn	Ctrl	Obese	108.241	377.517	1.80229	4.04709	5e-05	0.000934152	yes
Fcrl1	Ctrl	Obese	0.423919	1.47817	1.80196	1.35122	0.00035	0.00516873	yes
Plekhn1	Lean	Obese	2.30085	8.02137	1.80168	2.90624	5e-05	0.000934152	yes
Pacrg	Ctrl	Obese	0.563136	1.96269	1.80128	1.5506	0.00105	0.0129002	yes
Spag5	Lean	Obese	0.458385	1.5941	1.79811	1.89556	0.00025	0.00390236	yes
Sfpi1	Lean	Obese	21.9531	76.2772	1.79683	4.92351	5e-05	0.000934152	yes
Nfkbid	Lean	Obese	1.07735	3.74311	1.79674	2.16515	0.0001	0.00174677	yes
Tk1	Lean	Obese	3.02938	10.5226	1.7964	2.37049	5e-05	0.000934152	yes
Dppa3	Ctrl	Obese	0.808261	2.8053	1.79526	1.49738	0.0053	0.0460057	yes
Adssl1	Ctrl	Obese	3.86645	13.4054	1.79373	3.17079	5e-05	0.000934152	yes
Ptafr	Ctrl	Obese	12.1586	42.1541	1.7937	4.40877	5e-05	0.000934152	yes
Cd53	Lean	Obese	15.6958	54.3609	1.79219	4.64572	5e-05	0.000934152	yes
Slamf8	Ctrl	Obese	1.13795	3.93493	1.7899	2.1573	5e-05	0.000934152	yes
Ccnb2	Lean	Obese	1.69427	5.85854	1.78988	2.3083	5e-05	0.000934152	yes
Wfs1	Ctrl	Obese	13.3907	46.1517	1.78515	4.31145	5e-05	0.000934152	yes
Evi2a,Evi2b	Ctrl	Obese	17.3182	59.5917	1.78282	2.24507	5e-05	0.000934152	yes
Spsb4	Ctrl	Obese	0.230041	0.789544	1.77913	1.31237	0.0053	0.0460057	yes
Fyb	Lean	Obese	3.87405	13.2792	1.77726	3.49324	5e-05	0.000934152	yes
S100a4	Lean	Obese	192.849	660.528	1.77615	6.283	5e-05	0.000934152	yes
Cass4	Ctrl	Obese	0.796855	2.7286	1.77577	1.95236	5e-05	0.000934152	yes
BC051142	Ctrl	Lean	0.438535	1.50094	1.7751	1.31927	0.0024	0.0246751	yes
Gm9696	Ctrl	Obese	0.314079	1.07282	1.7722	1.54247	0.0004	0.00578037	yes
Cotl1	Lean	Obese	60.1013	204.857	1.76915	4.82388	5e-05	0.000934152	yes
Aldob	Ctrl	Lean	0.989748	3.37336	1.76905	1.821	0.0003	0.00454804	yes
Slc25a13	Lean	Obese	1.31099	4.46656	1.76851	2.4202	5e-05	0.000934152	yes
A430088P11Rik	Ctrl	Obese	0.212067	0.722415	1.76831	1.07071	0.00485	0.0429249	yes
Slc9a4	Lean	Obese	0.622633	2.11925	1.7671	2.10434	0.0001	0.00174677	yes
S100a8	Lean	Obese	35.1384	119.309	1.76358	5.35855	5e-05	0.000934152	yes
Sash3	Lean	Obese	5.16579	17.5312	1.76286	3.80595	5e-05	0.000934152	yes
Tlr1	Ctrl	Obese	1.6627	5.64211	1.76271	2.63861	5e-05	0.000934152	yes
Myo1e	Lean	Obese	6.20391	21.0516	1.76268	4.18125	5e-05	0.000934152	yes
Dlgap5	Ctrl	Obese	0.490487	1.66364	1.76206	1.68372	0.0001	0.00174677	yes
Cotl1	Ctrl	Obese	60.4813	204.857	1.76006	4.41726	5e-05	0.000934152	yes
Hcst	Ctrl	Obese	4.02148	13.6023	1.75805	2.62456	0.0005	0.00699183	yes
Myo1g	Ctrl	Obese	6.22518	21.052	1.75777	4.06289	5e-05	0.000934152	yes
Ctsl	Lean	Obese	424.005	1433.08	1.75696	2.67079	5e-05	0.000934152	yes
Ncf1	Lean	Obese	14.1573	47.6679	1.75148	4.53457	5e-05	0.000934152	yes
Parvg	Ctrl	Obese	3.48978	11.7214	1.74793	3.15749	5e-05	0.000934152	yes
Sash3	Ctrl	Obese	5.22539	17.5312	1.74631	3.71355	5e-05	0.000934152	yes
Plekhn1	Ctrl	Obese	2.39137	8.02137	1.74601	2.81637	5e-05	0.000934152	yes
Clec4b1	Ctrl	Obese	5.90813	19.7963	1.74446	2.26109	5e-05	0.000934152	yes
Aldh1l2	Ctrl	Obese	0.182556	0.611449	1.74389	1.54187	0.00025	0.00390236	yes
Hrasls5	Ctrl	Lean	0.917495	3.06962	1.74229	1.65032	0.00205	0.0217685	yes
Plin2	Lean	Obese	284.973	952.888	1.74148	3.24616	5e-05	0.000934152	yes
Rac2	Ctrl	Obese	9.50238	31.7585	1.74078	4.18754	5e-05	0.000934152	yes
Csf2ra	Lean	Obese	21.7095	72.5423	1.7405	4.79646	5e-05	0.000934152	yes
Pld3	Ctrl	Obese	54.1346	180.832	1.74002	4.15772	5e-05	0.000934152	yes
Ccrl2	Lean	Obese	3.38621	11.3071	1.73949	3.21076	5e-05	0.000934152	yes
Tpx2	Lean	Obese	1.15946	3.86797	1.73813	2.47447	5e-05	0.000934152	yes
Ncf4	Ctrl	Obese	14.6428	48.8475	1.73809	4.16251	5e-05	0.000934152	yes
Elovl3	Lean	Obese	0.470588	1.56876	1.73709	1.31854	0.0043	0.039067	yes
Myo1e	Ctrl	Obese	6.32163	21.0516	1.73556	4.04948	5e-05	0.000934152	yes
Irf5	Lean	Obese	13.6549	45.4561	1.73505	3.96569	5e-05	0.000934152	yes
Fermt3	Ctrl	Obese	12.4681	41.4966	1.73475	3.46702	5e-05	0.000934152	yes
Pkib	Ctrl	Obese	0.282231	0.938785	1.73392	1.65783	0.00015	0.00250614	yes
Iqgap3	Lean	Obese	0.448912	1.49126	1.73203	2.06627	5e-05	0.000934152	yes
Cd48	Ctrl	Obese	11.5569	38.3468	1.73035	3.94676	5e-05	0.000934152	yes
Cxcl2	Ctrl	Obese	0.659885	2.18945	1.73028	1.50222	0.00265	0.0267106	yes
Fbln7	Lean	Obese	1.74499	5.78737	1.72969	2.78591	5e-05	0.000934152	yes
Gpr77	Ctrl	Obese	0.649117	2.15268	1.72958	1.92227	5e-05	0.000934152	yes
Pld3	Lean	Obese	54.6624	180.832	1.72603	4.3297	5e-05	0.000934152	yes
Slc11a1	Ctrl	Obese	20.3713	67.3788	1.72575	4.52445	5e-05	0.000934152	yes
Aldh1b1	Ctrl	Obese	0.589514	1.94932	1.72538	1.72444	5e-05	0.000934152	yes
Btk	Ctrl	Obese	4.14132	13.6938	1.72536	3.45505	5e-05	0.000934152	yes
Slc13a3	Ctrl	Obese	0.707074	2.33692	1.72468	2.0466	5e-05	0.000934152	yes
Gpr65	Lean	Obese	1.81637	6.00323	1.72468	2.49416	5e-05	0.000934152	yes
Neil3	Lean	Obese	0.408885	1.34968	1.72285	1.48923	0.00295	0.0290991	yes
Mki67	Lean	Obese	1.26231	4.16221	1.72129	3.26262	5e-05	0.000934152	yes
Gpr50	Lean	Obese	0.963521	3.17096	1.71853	1.7809	0.0007	0.00928902	yes
Bub1	Ctrl	Obese	0.329288	1.08309	1.71773	1.60459	0.0002	0.00323623	yes
Prkcb	Ctrl	Obese	2.22501	7.31776	1.71759	3.70913	5e-05	0.000934152	yes
Zc3h12d	Lean	Obese	0.532269	1.75003	1.71715	1.89409	0.0002	0.00323623	yes
Galnt9	Ctrl	Obese	1.0872	3.57431	1.71705	1.67031	0.0002	0.00323623	yes
Dock2	Lean	Obese	7.46697	24.5416	1.71663	3.96105	5e-05	0.000934152	yes
Prr11	Lean	Obese	0.417728	1.37234	1.716	1.76572	0.00015	0.00250614	yes
Hmga1	Ctrl	Obese	30.3931	99.8146	1.71551	4.05781	5e-05	0.000934152	yes
Ptpro	Ctrl	Obese	3.51473	11.54	1.71516	3.47935	5e-05	0.000934152	yes
Map4k1	Ctrl	Obese	3.84748	12.6302	1.7149	3.34029	5e-05	0.000934152	yes
AF251705	Ctrl	Obese	7.42987	24.3691	1.71364	3.41521	5e-05	0.000934152	yes
Alpk2	Lean	Obese	0.155843	0.510962	1.71312	1.44433	0.00345	0.0328101	yes
Ptprc	Ctrl	Obese	9.21895	30.2128	1.71248	4.03542	5e-05	0.000934152	yes
Arhgap9	Lean	Obese	9.07122	29.7174	1.71194	3.93491	5e-05	0.000934152	yes
Nkain1	Lean	Obese	1.88643	6.16728	1.70898	2.70754	5e-05	0.000934152	yes
Lrrc25	Lean	Obese	9.04175	29.5411	1.70805	3.77643	5e-05	0.000934152	yes
Apoc4	Ctrl	Obese	2.36008	7.70215	1.70642	2.11118	0.00225	0.0234915	yes
Fcer1g	Lean	Obese	92.144	300.607	1.70592	5.69035	5e-05	0.000934152	yes
Aldh1l2	Lean	Obese	0.187591	0.611449	1.70464	1.51929	0.0017	0.0187548	yes
Fam65c	Lean	Obese	0.694	2.26112	1.70403	1.95776	0.00035	0.00516873	yes
Ch25h	Ctrl	Obese	0.4346	1.41462	1.70265	1.40389	0.0032	0.0309776	yes
Ear2,Ear3	Ctrl	Obese	6.20455	20.1826	1.70171	1.93361	5e-05	0.000934152	yes
Unc13d	Lean	Obese	0.654553	2.1278	1.70078	2.10641	5e-05	0.000934152	yes
Aldh1b1	Lean	Obese	0.600369	1.94932	1.69905	1.73204	0.0009	0.0113701	yes
AF251705	Lean	Obese	7.50765	24.3691	1.69862	3.44927	5e-05	0.000934152	yes
Gm885	Lean	Obese	1.92008	6.23072	1.69823	2.20283	5e-05	0.000934152	yes
Irf5	Ctrl	Obese	14.035	45.4561	1.69544	3.81312	5e-05	0.000934152	yes
Lilrb3	Ctrl	Obese	13.066	42.2682	1.69375	4.16621	5e-05	0.000934152	yes
Ccr5	Ctrl	Obese	3.21729	10.4026	1.69302	3.29506	5e-05	0.000934152	yes
Metrnl	Lean	Obese	15.5102	50.0891	1.69127	4.38564	5e-05	0.000934152	yes
Metrnl	Ctrl	Obese	15.5177	50.0891	1.69058	4.23565	5e-05	0.000934152	yes
Cr2	Ctrl	Obese	0.173248	0.558441	1.68857	1.39225	0.0005	0.00699183	yes
Chi3l1	Lean	Obese	1.94574	6.26791	1.68767	2.35475	5e-05	0.000934152	yes
Fermt3	Lean	Obese	12.8836	41.4966	1.68745	3.50186	5e-05	0.000934152	yes
Ccrl2	Ctrl	Obese	3.51073	11.3071	1.68739	3.1024	5e-05	0.000934152	yes
Fcer2a	Ctrl	Obese	0.467788	1.50481	1.68565	1.27956	0.00075	0.00979434	yes
Gm14548,Lilra6,Pira1,Pira11,Pira2,Pira7	Ctrl	Obese	8.55923	27.5298	1.68544	3.71192	5e-05	0.000934152	yes
Arhgap30	Ctrl	Obese	7.78115	25.0147	1.68472	4.1023	5e-05	0.000934152	yes
Ccdc109b	Ctrl	Obese	5.90565	18.9852	1.68471	3.17632	5e-05	0.000934152	yes
Crisp2	Ctrl	Obese	0.526605	1.69143	1.68345	1.2411	0.0025	0.0254864	yes
Ccl2	Lean	Obese	14.7382	47.3383	1.68345	3.97893	5e-05	0.000934152	yes
Ms4a6d	Ctrl	Obese	8.80105	28.255	1.68276	3.63266	5e-05	0.000934152	yes
Mmp11	Ctrl	Obese	6.46434	20.7217	1.68057	3.01721	5e-05	0.000934152	yes
Fbln7	Ctrl	Obese	1.80606	5.78737	1.68006	2.67938	5e-05	0.000934152	yes
A930038C07Rik	Ctrl	Obese	0.284506	0.906167	1.67132	1.60372	0.00035	0.00516873	yes
Ryr1	Ctrl	Obese	0.239009	0.761117	1.67105	2.25235	5e-05	0.000934152	yes
Tbxas1	Lean	Obese	10.5957	33.7191	1.67008	4.02557	5e-05	0.000934152	yes
Sdc1	Lean	Obese	12.6635	40.282	1.66946	4.22513	5e-05	0.000934152	yes
Csf2ra	Ctrl	Obese	22.8146	72.5423	1.66887	4.4709	5e-05	0.000934152	yes
Birc5	Ctrl	Obese	3.86603	12.2906	1.66863	2.07522	5e-05	0.000934152	yes
Mast1	Lean	Obese	0.297779	0.946272	1.66801	1.69056	0.00045	0.00640603	yes
Myo1g	Lean	Obese	6.62967	21.052	1.66695	3.9681	5e-05	0.000934152	yes
Ccr5	Lean	Obese	3.27695	10.4026	1.66651	3.28175	5e-05	0.000934152	yes
Stac2	Ctrl	Obese	4.09402	12.9955	1.66642	3.5139	5e-05	0.000934152	yes
Tnfrsf11a	Lean	Obese	2.03809	6.45404	1.66298	3.25903	5e-05	0.000934152	yes
B4galnt1	Ctrl	Obese	10.1576	32.164	1.66289	3.74224	5e-05	0.000934152	yes
Olr1	Lean	Obese	0.56633	1.7928	1.6625	1.86542	0.0002	0.00323623	yes
Bend4	Ctrl	Obese	0.389472	1.23285	1.66241	2.16129	5e-05	0.000934152	yes
Mefv	Lean	Obese	0.207205	0.654908	1.66023	1.15987	0.00545	0.0470395	yes
Ubash3b	Lean	Obese	1.03727	3.2781	1.66007	2.25528	5e-05	0.000934152	yes
Cenph	Ctrl	Obese	0.575514	1.81846	1.65979	1.38439	0.0023	0.0239344	yes
Fos	Ctrl	Obese	11.9008	37.5909	1.65933	4.00122	5e-05	0.000934152	yes
Slfn2	Ctrl	Obese	11.3149	35.734	1.65907	3.87467	5e-05	0.000934152	yes
Lair1	Lean	Obese	1.71752	5.42117	1.65828	2.56513	5e-05	0.000934152	yes
Cyba	Ctrl	Obese	113.138	356.705	1.65664	4.87014	5e-05	0.000934152	yes
Kcnab2	Ctrl	Obese	3.61489	11.3945	1.65631	3.34696	5e-05	0.000934152	yes
Gm14548,Lilra6,Pira1,Pira11,Pira2,Pira7	Lean	Obese	8.73924	27.5298	1.65541	3.70179	5e-05	0.000934152	yes
Prkcb	Lean	Obese	2.32525	7.31776	1.65402	3.67492	5e-05	0.000934152	yes
Tnfaip8l2	Ctrl	Obese	11.2646	35.4016	1.65201	2.44321	5e-05	0.000934152	yes
Gla	Ctrl	Obese	5.3298	16.7495	1.65196	3.59945	5e-05	0.000934152	yes
Cenpi	Lean	Obese	0.359813	1.12874	1.6494	1.53012	0.0018	0.0196261	yes
Selplg	Ctrl	Obese	9.57159	30.0116	1.64869	3.987	5e-05	0.000934152	yes
1600010M07Rik	Ctrl	Obese	1.72672	5.41273	1.64833	1.78695	0.00235	0.0243192	yes
5430435G22Rik	Lean	Obese	10.7436	33.6746	1.64818	4.01538	5e-05	0.000934152	yes
4930404N11Rik	Ctrl	Obese	5.65469	17.7145	1.64741	1.37406	0.0007	0.00928902	yes
Arg1	Ctrl	Lean	0.637816	1.99727	1.64682	1.49593	0.0033	0.0317065	yes
Itgam	Ctrl	Obese	12.4381	38.9381	1.64641	3.85244	5e-05	0.000934152	yes
Vash2	Ctrl	Obese	0.208922	0.653316	1.64482	1.30236	0.00135	0.0156942	yes
Cyth4	Lean	Obese	30.467	95.0738	1.6418	4.15569	5e-05	0.000934152	yes
Tnfrsf11a	Ctrl	Obese	2.07012	6.45404	1.64049	3.20191	5e-05	0.000934152	yes
F10	Ctrl	Obese	3.93107	12.2513	1.63994	2.81978	5e-05	0.000934152	yes
Cyba	Lean	Obese	114.698	356.705	1.63689	5.20069	5e-05	0.000934152	yes
B4galnt1	Lean	Obese	10.3442	32.164	1.63662	3.6817	5e-05	0.000934152	yes
Akr1b7	Ctrl	Obese	0.924053	2.87165	1.63583	1.38662	0.00445	0.0401017	yes
Kcnk13	Ctrl	Obese	1.21928	3.78803	1.63542	2.19451	5e-05	0.000934152	yes
Gpr77	Lean	Obese	0.692909	2.15268	1.6354	1.83738	0.0002	0.00323623	yes
Laptm5	Ctrl	Obese	55.4132	171.964	1.6338	3.96757	5e-05	0.000934152	yes
Trim29	Ctrl	Obese	1.14093	3.53941	1.6333	2.15212	5e-05	0.000934152	yes
Naip6,Naip7	Ctrl	Obese	0.397182	1.23177	1.63286	1.92574	5e-05	0.000934152	yes
Ptpro	Lean	Obese	3.72453	11.54	1.63151	3.34102	5e-05	0.000934152	yes
Derl3	Lean	Obese	1.83041	5.66897	1.63092	1.94184	0.0003	0.00454804	yes
Slc38a4	Ctrl	Lean	0.357038	1.10504	1.62994	1.56712	0.0008	0.0103194	yes
E2f8	Lean	Obese	0.254314	0.786792	1.62937	1.3953	0.004	0.0369627	yes
5430435G22Rik	Ctrl	Obese	10.8998	33.6746	1.62736	3.91248	5e-05	0.000934152	yes
Slc11a1	Lean	Obese	21.8102	67.3788	1.62729	4.39848	5e-05	0.000934152	yes
Cdca5	Lean	Obese	0.534719	1.64849	1.62429	1.49187	0.00325	0.0313508	yes
Ccnb1	Lean	Obese	1.20149	3.7033	1.62399	2.07026	5e-05	0.000934152	yes
Rgs2	Ctrl	Obese	6.61038	20.3517	1.62234	3.62706	5e-05	0.000934152	yes
Rgs2	Lean	Obese	6.61732	20.3517	1.62083	3.69894	5e-05	0.000934152	yes
Top2a	Lean	Obese	1.77372	5.45103	1.61975	2.94449	5e-05	0.000934152	yes
Evi2a,Evi2b	Lean	Obese	19.4079	59.5917	1.61847	2.27667	5e-05	0.000934152	yes
Vav1	Lean	Obese	2.88019	8.82584	1.61557	3.18076	5e-05	0.000934152	yes
Plek	Ctrl	Obese	6.10752	18.7048	1.61475	3.8619	5e-05	0.000934152	yes
Lyz2	Lean	Obese	852.26	2605.22	1.61204	2.72366	5e-05	0.000934152	yes
Plcb2	Ctrl	Obese	0.926793	2.83227	1.61164	2.42301	5e-05	0.000934152	yes
Fgr	Ctrl	Obese	1.94172	5.90972	1.60575	2.73177	5e-05	0.000934152	yes
Cdkl4	Lean	Obese	2.30127	7.0017	1.60528	2.76194	5e-05	0.000934152	yes
Tifab	Lean	Obese	3.39554	10.3257	1.60453	3.06746	5e-05	0.000934152	yes
Cd300e	Ctrl	Obese	0.737525	2.24164	1.60379	1.62483	0.00035	0.00516873	yes
Laptm5	Lean	Obese	56.6237	171.964	1.60263	4.1079	5e-05	0.000934152	yes
Cd52	Lean	Obese	81.0115	245.911	1.60194	5.02318	5e-05	0.000934152	yes
Slamf7	Ctrl	Obese	0.424871	1.28825	1.60031	1.66483	5e-05	0.000934152	yes
Tpx2	Ctrl	Obese	1.27634	3.86797	1.59957	2.3609	5e-05	0.000934152	yes
Tlr1	Lean	Obese	1.86331	5.64211	1.59837	2.47609	5e-05	0.000934152	yes
Nfam1	Ctrl	Obese	7.80792	23.6415	1.59831	3.72922	5e-05	0.000934152	yes
Aspm	Lean	Obese	0.207988	0.629586	1.5979	1.72019	0.0006	0.00815428	yes
Apobr	Lean	Obese	5.12444	15.5047	1.59724	3.58746	5e-05	0.000934152	yes
Fgd3	Lean	Obese	1.25669	3.7933	1.59382	2.26328	5e-05	0.000934152	yes
Fgd3	Ctrl	Obese	1.25751	3.7933	1.59289	2.26918	5e-05	0.000934152	yes
BC022687	Ctrl	Obese	5.39028	16.2531	1.59228	3.27034	5e-05	0.000934152	yes
Ptpn6	Ctrl	Obese	9.37561	28.2682	1.59219	3.47817	5e-05	0.000934152	yes
Ptpn22	Lean	Obese	1.70364	5.13576	1.59196	2.43301	5e-05	0.000934152	yes
Havcr2	Lean	Obese	0.383045	1.15374	1.59073	1.41228	0.0038	0.0354494	yes
Lair1	Ctrl	Obese	1.80039	5.42117	1.5903	2.51134	5e-05	0.000934152	yes
Fcgr3	Lean	Obese	54.3689	163.68	1.59002	4.37399	5e-05	0.000934152	yes
Naip5	Ctrl	Obese	1.15362	3.47114	1.58924	2.62345	5e-05	0.000934152	yes
Emb	Lean	Obese	5.6014	16.8455	1.5885	3.47143	5e-05	0.000934152	yes
AI662270	Ctrl	Obese	8.29247	24.9305	1.58804	3.40576	5e-05	0.000934152	yes
Kif2c	Ctrl	Obese	0.617047	1.85487	1.58786	1.68278	0.0001	0.00174677	yes
Hbb-b1,Hbb-b2	Ctrl	Lean	69.1091	207.558	1.58657	3.20269	5e-05	0.000934152	yes
Ttk	Lean	Obese	0.353218	1.05997	1.58539	1.27409	0.0034	0.0324699	yes
Gm11428	Ctrl	Obese	56.5659	169.417	1.58257	4.84643	5e-05	0.000934152	yes
Klrb1a	Lean	Obese	1.78837	5.34696	1.58007	1.57646	0.0005	0.00699183	yes
Cybb	Ctrl	Obese	14.9682	44.7284	1.57929	3.87117	5e-05	0.000934152	yes
Rragd	Ctrl	Obese	0.277643	0.829243	1.57857	1.52705	0.00025	0.00390236	yes
Spag5	Ctrl	Obese	0.533762	1.5941	1.57847	1.73144	5e-05	0.000934152	yes
Ptpn22	Ctrl	Obese	1.72203	5.13576	1.57647	2.40641	5e-05	0.000934152	yes
Nlrc4	Ctrl	Obese	0.599766	1.78711	1.57515	1.82509	5e-05	0.000934152	yes
Kif22	Lean	Obese	1.22084	3.63282	1.57321	1.93814	0.0002	0.00323623	yes
Npy	Lean	Obese	4.36557	12.9904	1.5732	2.08794	0.00295	0.0290991	yes
Ckap2l	Lean	Obese	0.806078	2.39801	1.57284	1.85577	0.0003	0.00454804	yes
Alb	Ctrl	Obese	5.07538	15.0933	1.57232	2.25951	5e-05	0.000934152	yes
Lrmp	Ctrl	Obese	7.67179	22.8117	1.57214	3.55497	5e-05	0.000934152	yes
Itgb7	Lean	Obese	4.50261	13.3679	1.56993	3.34237	5e-05	0.000934152	yes
Sh3bgrl3	Lean	Obese	103.339	306.569	1.56883	5.13236	5e-05	0.000934152	yes
Gm13154	Ctrl	Obese	0.331723	0.982366	1.56628	1.3547	0.0015	0.017052	yes
Nlrp3	Ctrl	Obese	0.222237	0.657433	1.56474	1.32127	0.0026	0.0263035	yes
Fgd4	Ctrl	Obese	1.81606	5.37197	1.56464	2.35209	5e-05	0.000934152	yes
Kif4	Lean	Obese	0.275492	0.814583	1.56405	1.44925	0.0018	0.0196261	yes
Rac2	Lean	Obese	10.7425	31.7585	1.56382	3.96451	5e-05	0.000934152	yes
Vav1	Ctrl	Obese	2.98658	8.82584	1.56324	3.07422	5e-05	0.000934152	yes
Oas1a	Ctrl	Obese	1.43237	4.23076	1.56251	1.98765	5e-05	0.000934152	yes
Cd37	Ctrl	Obese	18.6656	55.09	1.56141	4.11753	5e-05	0.000934152	yes
Card9	Ctrl	Obese	2.9079	8.5786	1.56077	2.46631	5e-05	0.000934152	yes
Rgs18	Lean	Obese	4.15071	12.2442	1.56067	2.88833	5e-05	0.000934152	yes
Sgol1	Ctrl	Obese	0.205539	0.606282	1.56058	1.24554	0.0032	0.0309776	yes
Melk	Ctrl	Obese	0.45423	1.33893	1.55959	1.49877	0.00055	0.00758516	yes
Mup3	Ctrl	Obese	1.54887	4.55415	1.55596	1.63412	0.0008	0.0103194	yes
Hephl1	Ctrl	Obese	0.259744	0.763611	1.55575	1.45979	0.00105	0.0129002	yes
Sh3bp2	Ctrl	Obese	6.66115	19.5614	1.55417	3.38625	5e-05	0.000934152	yes
Cxcr4	Lean	Obese	8.58635	25.1788	1.55209	3.63872	5e-05	0.000934152	yes
Rhoh	Ctrl	Obese	0.628462	1.84219	1.55153	2.0143	5e-05	0.000934152	yes
Arhgap30	Lean	Obese	8.54208	25.0147	1.55012	3.82934	5e-05	0.000934152	yes
AB124611	Ctrl	Obese	6.15793	18.0253	1.5495	2.56809	5e-05	0.000934152	yes
Nlrp10	Ctrl	Obese	0.53662	1.56996	1.54876	1.81006	0.0001	0.00174677	yes
Tm6sf1	Ctrl	Obese	7.57887	22.1174	1.54513	2.22115	5e-05	0.000934152	yes
Rassf4	Ctrl	Obese	6.54676	19.0992	1.54466	2.01252	5e-05	0.000934152	yes
Cd48	Lean	Obese	13.16	38.3468	1.54294	3.67183	5e-05	0.000934152	yes
Dlgap5	Lean	Obese	0.571418	1.66364	1.54173	1.50775	0.0006	0.00815428	yes
D2Ertd750e	Ctrl	Obese	0.980377	2.85414	1.54165	1.98176	5e-05	0.000934152	yes
Ccl7	Lean	Obese	10.0258	29.1631	1.54043	3.19574	5e-05	0.000934152	yes
Nfkbid	Ctrl	Obese	1.2869	3.74311	1.54034	1.92582	5e-05	0.000934152	yes
Mafb	Ctrl	Obese	17.6103	51.2144	1.54013	4.00072	5e-05	0.000934152	yes
Rel	Ctrl	Obese	0.395346	1.14957	1.53991	1.36507	0.0016	0.0179651	yes
Aurkb	Lean	Obese	1.33861	3.89199	1.53978	1.9377	0.0001	0.00174677	yes
Ndc80	Lean	Obese	0.815669	2.36887	1.53814	1.6447	0.0011	0.0133705	yes
Ccnb2	Ctrl	Obese	2.0189	5.85854	1.53697	2.05518	5e-05	0.000934152	yes
Fblim1	Ctrl	Obese	8.78235	25.4557	1.53531	3.55174	5e-05	0.000934152	yes
Mfap2	Ctrl	Obese	3.86903	11.2139	1.53525	2.04502	5e-05	0.000934152	yes
Was	Lean	Obese	4.52986	13.1283	1.53515	3.05321	5e-05	0.000934152	yes
Alas2	Ctrl	Lean	6.7925	19.6835	1.53497	2.79911	5e-05	0.000934152	yes
Clec4a3	Ctrl	Obese	11.6304	33.6794	1.53397	3.00782	5e-05	0.000934152	yes
Npas2	Lean	Obese	0.262878	0.76098	1.53346	1.38028	0.0042	0.0383963	yes
Btk	Lean	Obese	4.73316	13.6938	1.53265	3.19172	5e-05	0.000934152	yes
Sh3bp2	Lean	Obese	6.76133	19.5614	1.53263	3.34283	5e-05	0.000934152	yes
Ercc6l	Lean	Obese	0.356529	1.03098	1.53192	1.50163	0.0013	0.0152554	yes
Kcnab2	Lean	Obese	3.9408	11.3945	1.53178	3.12651	5e-05	0.000934152	yes
Cass4	Lean	Obese	0.944516	2.7286	1.53051	1.7078	0.0002	0.00323623	yes
Prc1	Lean	Obese	1.54116	4.44473	1.52808	2.26101	5e-05	0.000934152	yes
Kif18b	Ctrl	Obese	0.317627	0.915526	1.52727	1.37081	0.0017	0.0187548	yes
Clec4b1	Lean	Obese	6.86973	19.7963	1.5269	1.92375	5e-05	0.000934152	yes
Degs2	Ctrl	Obese	4.79825	13.8149	1.52564	1.64461	5e-05	0.000934152	yes
Lgmn	Lean	Obese	131.122	377.517	1.52564	3.47268	5e-05	0.000934152	yes
Kif11	Lean	Obese	0.563708	1.62294	1.52559	1.83472	0.0001	0.00174677	yes
Tlr7	Ctrl	Obese	2.72608	7.8475	1.5254	2.98186	5e-05	0.000934152	yes
Mis18bp1	Lean	Obese	0.377668	1.08707	1.52525	1.49563	0.002	0.0213812	yes
Cdca5	Ctrl	Obese	0.572791	1.64849	1.52506	1.39459	0.00215	0.0226141	yes
Mefv	Ctrl	Obese	0.227725	0.654908	1.524	1.0765	0.0037	0.034674	yes
Spc25	Lean	Obese	2.09438	6.01343	1.52167	1.63628	0.00025	0.00390236	yes
Ccr1	Ctrl	Obese	3.81838	10.9535	1.52036	3.00458	5e-05	0.000934152	yes
Cenpe	Lean	Obese	0.381146	1.09304	1.51992	1.84465	5e-05	0.000934152	yes
Pycard	Ctrl	Obese	4.4793	12.8373	1.51899	2.96029	5e-05	0.000934152	yes
Ptprc	Lean	Obese	10.5575	30.2128	1.51689	3.56012	5e-05	0.000934152	yes
Dok2	Ctrl	Obese	13.3995	38.2879	1.5147	3.69793	5e-05	0.000934152	yes
Plk1	Lean	Obese	0.936952	2.6765	1.5143	1.7649	0.0008	0.0103194	yes
Ckb	Ctrl	Obese	106.077	302.93	1.51387	3.47508	5e-05	0.000934152	yes
C330024D21Rik	Ctrl	Obese	0.31161	0.889752	1.51366	1.29692	0.0027	0.027148	yes
Irf8	Ctrl	Obese	7.96138	22.7267	1.5133	3.65172	5e-05	0.000934152	yes
Syk	Lean	Obese	12.163	34.7187	1.51321	3.64241	5e-05	0.000934152	yes
Cenpi	Ctrl	Obese	0.395463	1.12874	1.5131	1.41548	0.0009	0.0113701	yes
Lilrb3	Lean	Obese	14.8246	42.2682	1.51158	3.83851	5e-05	0.000934152	yes
Trim36	Ctrl	Obese	0.665028	1.89478	1.51054	1.85688	5e-05	0.000934152	yes
Melk	Lean	Obese	0.470122	1.33893	1.50998	1.44848	0.003	0.0294509	yes
Derl3	Ctrl	Obese	1.9907	5.66897	1.50981	1.80517	5e-05	0.000934152	yes
Cybb	Lean	Obese	15.7568	44.7284	1.50521	3.74052	5e-05	0.000934152	yes
Fcgr1	Ctrl	Obese	1.69136	4.79531	1.50344	2.21868	5e-05	0.000934152	yes
Slfn2	Lean	Obese	12.6117	35.734	1.50253	3.62005	5e-05	0.000934152	yes
Ly6d	Ctrl	Obese	2.87259	8.13302	1.50144	1.87346	0.0007	0.00928902	yes
Kif15	Lean	Obese	0.406051	1.14935	1.50109	1.58739	0.00075	0.00979434	yes
Sirpa	Lean	Obese	42.1442	108.964	1.50027	3.04309	5e-05	0.000934152	yes
Gpr65	Ctrl	Obese	2.1224	6.00323	1.50004	2.24252	5e-05	0.000934152	yes
Vipr2	Lean	Obese	0.308681	0.87309	1.50001	1.34596	0.00575	0.0489907	yes
Mlf1	Ctrl	Lean	1.42922	4.03895	1.49875	1.33229	0.00145	0.016617	yes
Alox5ap	Lean	Obese	57.6109	162.724	1.49801	4.67898	5e-05	0.000934152	yes
Clspn	Lean	Obese	0.307756	0.869178	1.49787	1.46805	0.00185	0.0200754	yes
Lcp2	Ctrl	Obese	3.53389	9.97559	1.49715	3.05916	5e-05	0.000934152	yes
Oas1a	Lean	Obese	1.49889	4.23076	1.49702	1.94339	0.0003	0.00454804	yes
Sdc1	Ctrl	Obese	14.273	40.282	1.49685	3.72999	5e-05	0.000934152	yes
Card9	Lean	Obese	3.03992	8.5786	1.49671	2.40938	5e-05	0.000934152	yes
Snca	Ctrl	Lean	1.15321	3.25117	1.4953	1.31503	0.00365	0.0343072	yes
Ccdc109b	Lean	Obese	6.73795	18.9852	1.49449	3.02275	5e-05	0.000934152	yes
Wdfy4	Ctrl	Obese	2.21572	6.23452	1.4925	3.38909	5e-05	0.000934152	yes
Selplg	Lean	Obese	10.6707	30.0116	1.49186	3.75001	5e-05	0.000934152	yes
Shcbp1	Ctrl	Obese	0.541447	1.52247	1.49153	1.37997	0.0019	0.0205096	yes
Hal	Lean	Obese	18.1524	51.0185	1.49086	3.85014	5e-05	0.000934152	yes
Sirpa	Ctrl	Obese	42.4347	108.964	1.49035	3.00992	5e-05	0.000934152	yes
Apobr	Ctrl	Obese	5.52431	15.5047	1.48884	3.36565	5e-05	0.000934152	yes
2310042D19Rik	Lean	Obese	0.324727	0.911168	1.48849	1.38591	0.00435	0.039382	yes
AI662270	Lean	Obese	8.88749	24.9305	1.48806	3.29354	5e-05	0.000934152	yes
Fcer2a	Ctrl	Lean	0.467788	1.31121	1.48697	1.13627	0.0054	0.0467355	yes
Kif1a	Lean	Obese	0.199156	0.558174	1.48682	1.46482	0.00155	0.0175186	yes
Ndc80	Ctrl	Obese	0.847189	2.36887	1.48344	1.59536	0.0006	0.00815428	yes
Nuf2	Lean	Obese	0.844058	2.35962	1.48314	1.64829	0.0005	0.00699183	yes
Slc27a6	Lean	Obese	0.431481	1.20548	1.48224	1.34178	0.00565	0.0482788	yes
Ebi3	Ctrl	Obese	2.17832	6.08382	1.48176	1.9363	5e-05	0.000934152	yes
Coro1a	Ctrl	Obese	35.8919	100.123	1.48004	4.00454	5e-05	0.000934152	yes
Serpina3k	Ctrl	Lean	6.61645	18.4355	1.47836	2.97702	5e-05	0.000934152	yes
Arhgap19	Ctrl	Obese	1.91028	5.31907	1.47739	2.70265	5e-05	0.000934152	yes
Csf2rb2	Ctrl	Obese	4.78561	13.3203	1.47686	3.43554	5e-05	0.000934152	yes
Cyp4f18	Ctrl	Obese	0.685007	1.90665	1.47685	1.38952	0.00275	0.0275563	yes
Mcoln2	Lean	Obese	1.72611	4.80153	1.47597	1.99178	5e-05	0.000934152	yes
Ptafr	Lean	Obese	15.1597	42.1541	1.47543	3.78015	5e-05	0.000934152	yes
Snx20	Ctrl	Obese	3.86082	10.7301	1.47468	2.54684	5e-05	0.000934152	yes
Bub1b	Lean	Obese	0.793279	2.20204	1.47294	1.84074	0.0002	0.00323623	yes
Stac2	Lean	Obese	4.6872	12.9955	1.47121	3.22381	5e-05	0.000934152	yes
Kntc1	Lean	Obese	0.216451	0.599959	1.47082	1.42371	0.00205	0.0217685	yes
Itgam	Lean	Obese	14.0554	38.9381	1.47006	3.5011	5e-05	0.000934152	yes
Fam129b	Lean	Obese	31.6135	87.564	1.4698	3.45819	5e-05	0.000934152	yes
Tpd52	Ctrl	Obese	16.0265	44.3394	1.46813	3.45419	5e-05	0.000934152	yes
Sbk2	Lean	Obese	1.44532	3.99538	1.46695	1.66866	0.00335	0.0320969	yes
Gdpd1	Ctrl	Obese	1.68959	4.66674	1.46574	2.13137	5e-05	0.000934152	yes
Cerk	Ctrl	Obese	10.2601	28.3243	1.46499	3.73446	5e-05	0.000934152	yes
Sla	Lean	Obese	3.47862	9.59319	1.4635	2.5612	5e-05	0.000934152	yes
Aspm	Ctrl	Obese	0.228662	0.629586	1.46119	1.61251	0.0001	0.00174677	yes
Mis18bp1	Ctrl	Obese	0.394815	1.08707	1.46119	1.44894	0.0003	0.00454804	yes
Asf1b	Ctrl	Obese	1.70131	4.6781	1.45927	1.85747	5e-05	0.000934152	yes
P2ry6	Ctrl	Obese	11.6503	32.0154	1.4584	3.57818	5e-05	0.000934152	yes
Was	Ctrl	Obese	4.7775	13.1283	1.45836	2.90711	5e-05	0.000934152	yes
Trfr2	Lean	Obese	1.39407	3.82901	1.45766	1.98813	0.0001	0.00174677	yes
Ubash3b	Ctrl	Obese	1.19483	3.2781	1.45606	2.04974	5e-05	0.000934152	yes
BC022687	Lean	Obese	5.925	16.2531	1.45583	3.10341	5e-05	0.000934152	yes
Emp3	Ctrl	Obese	88.6205	243.048	1.45553	3.52644	5e-05	0.000934152	yes
Ccnb1	Ctrl	Obese	1.35045	3.7033	1.45537	1.89913	5e-05	0.000934152	yes
Gm885	Ctrl	Obese	2.2724	6.23072	1.45518	1.95424	5e-05	0.000934152	yes
Nfam1	Lean	Obese	8.62235	23.6415	1.45517	3.47109	5e-05	0.000934152	yes
4930506M07Rik	Ctrl	Obese	6.69423	18.3438	1.4543	3.29948	5e-05	0.000934152	yes
Plekho1	Ctrl	Obese	36.2886	99.3488	1.45299	3.91019	5e-05	0.000934152	yes
Ccdc99	Lean	Obese	0.791953	2.16768	1.45266	1.59089	0.0008	0.0103194	yes
Cstb	Lean	Obese	215.556	589.758	1.45206	4.85226	5e-05	0.000934152	yes
Syk	Ctrl	Obese	12.6978	34.7187	1.45113	3.43872	5e-05	0.000934152	yes
Rassf4	Lean	Obese	6.986	19.0992	1.45097	1.70406	0.0006	0.00815428	yes
Dok2	Lean	Obese	14.0076	38.2879	1.45068	3.69489	5e-05	0.000934152	yes
Plcg2	Ctrl	Obese	2.98341	8.1542	1.45058	3.02344	5e-05	0.000934152	yes
March1	Ctrl	Obese	2.5412	6.94412	1.45028	2.69258	5e-05	0.000934152	yes
Lpar5	Ctrl	Obese	0.864053	2.36085	1.45012	1.28807	0.0021	0.0221904	yes
Fgd4	Lean	Obese	1.96675	5.37197	1.44964	2.17264	5e-05	0.000934152	yes
Plin2	Ctrl	Obese	349.285	952.888	1.4479	2.50259	5e-05	0.000934152	yes
Stat4	Ctrl	Lean	0.374015	1.01955	1.44676	1.28878	0.00425	0.0387413	yes
Unc13d	Ctrl	Obese	0.780632	2.1278	1.44665	1.87523	5e-05	0.000934152	yes
Ckap2l	Ctrl	Obese	0.880053	2.39801	1.44617	1.74867	0.0001	0.00174677	yes
Tpd52	Lean	Obese	16.2733	44.3394	1.44608	3.41445	5e-05	0.000934152	yes
Mcm10	Lean	Obese	0.469961	1.28009	1.44563	1.4673	0.00185	0.0200754	yes
Kntc1	Ctrl	Obese	0.220863	0.599959	1.44171	1.40254	0.00055	0.00758516	yes
Basp1	Ctrl	Obese	8.49058	23.0473	1.44067	3.29946	5e-05	0.000934152	yes
Ly86	Ctrl	Obese	11.1999	30.3847	1.43986	3.17892	5e-05	0.000934152	yes
Sla	Ctrl	Obese	3.53853	9.59319	1.43886	2.57836	5e-05	0.000934152	yes
Cxcr4	Ctrl	Obese	9.30181	25.1788	1.43662	3.36818	5e-05	0.000934152	yes
AY512931	Ctrl	Obese	0.386756	1.04599	1.43538	1.23546	0.00325	0.0313508	yes
Tm6sf1	Lean	Obese	8.18054	22.1174	1.43491	2.12885	5e-05	0.000934152	yes
Haus8	Lean	Obese	2.91609	7.87841	1.43387	1.95612	5e-05	0.000934152	yes
Oasl1	Lean	Obese	1.31445	3.55117	1.43383	1.82724	0.00025	0.00390236	yes
Nuf2	Ctrl	Obese	0.87353	2.35962	1.43362	1.60123	0.0004	0.00578037	yes
Clec2g	Ctrl	Obese	0.990694	2.67478	1.43291	1.50708	0.00035	0.00516873	yes
Tpcn2	Ctrl	Obese	9.59879	25.9014	1.4321	3.54285	5e-05	0.000934152	yes
Mastl	Lean	Obese	0.306169	0.824985	1.43004	1.36075	0.0021	0.0221904	yes
E2f8	Ctrl	Obese	0.292033	0.786792	1.42985	1.24618	0.00285	0.0283716	yes
Cgref1	Lean	Obese	1.54321	4.15662	1.42948	1.36155	0.0017	0.0187548	yes
Mcm6	Lean	Obese	3.34462	9.0055	1.42896	2.74272	5e-05	0.000934152	yes
Ccl2	Ctrl	Obese	17.6023	47.3383	1.42725	3.51374	5e-05	0.000934152	yes
Kcnj14	Lean	Obese	2.99411	8.04536	1.42603	2.58419	5e-05	0.000934152	yes
Kif4	Ctrl	Obese	0.303164	0.814583	1.42596	1.35702	0.0013	0.0152554	yes
Ppfia4	Ctrl	Obese	0.575769	1.5454	1.42442	1.90301	5e-05	0.000934152	yes
Iqgap3	Ctrl	Obese	0.555706	1.49126	1.42414	1.80854	5e-05	0.000934152	yes
Cenpe	Ctrl	Obese	0.407737	1.09304	1.42263	1.76362	5e-05	0.000934152	yes
Ttk	Ctrl	Obese	0.395482	1.05997	1.42233	1.19633	0.00285	0.0283716	yes
Plekho1	Lean	Obese	37.116	99.3488	1.42046	3.97103	5e-05	0.000934152	yes
Cyfip2	Ctrl	Obese	0.877844	2.34946	1.42029	2.19226	5e-05	0.000934152	yes
Beta-s	Ctrl	Lean	505.388	1352.47	1.42014	3.75382	5e-05	0.000934152	yes
Lcp2	Lean	Obese	3.72952	9.97559	1.41941	2.94794	5e-05	0.000934152	yes
Kcnk13	Lean	Obese	1.4181	3.78803	1.41749	1.9678	5e-05	0.000934152	yes
Mmp19	Lean	Obese	15.5946	41.6259	1.41643	2.62526	5e-05	0.000934152	yes
Mafb	Lean	Obese	19.2302	51.2144	1.41318	3.74102	5e-05	0.000934152	yes
Mmp9	Ctrl	Lean	1.45332	3.86907	1.41264	2.07891	5e-05	0.000934152	yes
Lst1	Ctrl	Obese	8.50917	22.648	1.41229	2.64609	0.0004	0.00578037	yes
Tifab	Ctrl	Obese	3.88092	10.3257	1.41177	2.75547	5e-05	0.000934152	yes
Top2a	Ctrl	Obese	2.04947	5.45103	1.41128	2.64439	5e-05	0.000934152	yes
Xylt1	Lean	Obese	0.780533	2.07552	1.41094	1.62048	0.0012	0.0143483	yes
Ifi30	Lean	Obese	74.7934	198.847	1.41068	4.2201	5e-05	0.000934152	yes
Galnt7	Ctrl	Obese	2.63083	6.9911	1.41	2.77878	5e-05	0.000934152	yes
Ccl6	Lean	Obese	216.452	574.884	1.40922	2.38608	5e-05	0.000934152	yes
AB124611	Lean	Obese	6.78803	18.0253	1.40896	2.34084	5e-05	0.000934152	yes
Abcb4	Ctrl	Obese	0.527562	1.40015	1.40817	1.57014	0.00035	0.00516873	yes
Plcb2	Lean	Obese	1.06766	2.83227	1.40751	2.19322	5e-05	0.000934152	yes
Lonrf3	Lean	Obese	1.07271	2.84327	1.40629	2.46635	5e-05	0.000934152	yes
Mgam	Lean	Obese	0.219402	0.581305	1.40572	1.3446	0.0037	0.034674	yes
Coro1a	Lean	Obese	37.8014	100.123	1.40526	3.99735	5e-05	0.000934152	yes
Ctsd	Lean	Obese	914.274	2419.3	1.40389	1.82192	0.00045	0.00640603	yes
2310022A10Rik	Lean	Obese	6.12111	16.1879	1.40305	2.88335	5e-05	0.000934152	yes
Fgr	Lean	Obese	2.23579	5.90972	1.4023	2.49751	5e-05	0.000934152	yes
Galnt7	Lean	Obese	2.64562	6.9911	1.40191	2.76422	5e-05	0.000934152	yes
Lyz1	Ctrl	Obese	71.4259	188.736	1.40185	3.71928	5e-05	0.000934152	yes
Slc38a1	Ctrl	Obese	1.6444	4.34464	1.40168	2.72181	5e-05	0.000934152	yes
Cd5l	Ctrl	Obese	1.83161	4.83762	1.40119	1.959	5e-05	0.000934152	yes
Snx20	Lean	Obese	4.06317	10.7301	1.40098	2.50371	5e-05	0.000934152	yes
Ms4a6c	Ctrl	Obese	12.3036	32.482	1.40056	2.57505	5e-05	0.000934152	yes
Mast1	Ctrl	Obese	0.358592	0.946272	1.39991	1.47825	0.00045	0.00640603	yes
Fblim1	Lean	Obese	9.65223	25.4557	1.39905	3.27	5e-05	0.000934152	yes
Csf3r	Ctrl	Obese	1.03154	2.71988	1.39874	1.88067	0.0001	0.00174677	yes
C530028O21Rik	Ctrl	Obese	16.6757	43.9538	1.39824	3.39375	5e-05	0.000934152	yes
Rasal3	Ctrl	Obese	1.25588	3.30675	1.39672	2.06932	5e-05	0.000934152	yes
Bcl2a1a	Ctrl	Obese	1.59918	4.21049	1.39666	1.49137	0.00375	0.0350546	yes
Dhcr7	Lean	Obese	7.10378	18.7027	1.39659	3.30334	5e-05	0.000934152	yes
Pak1	Ctrl	Obese	2.94713	7.75823	1.39642	2.593	5e-05	0.000934152	yes
Dok3	Ctrl	Obese	3.94482	10.3819	1.39604	2.45848	5e-05	0.000934152	yes
Ccr1	Lean	Obese	4.16385	10.9535	1.3954	2.81163	5e-05	0.000934152	yes
Pld4	Ctrl	Obese	30.0757	79.1102	1.39527	3.74926	5e-05	0.000934152	yes
Trpc4	Ctrl	Obese	0.332722	0.87504	1.39503	1.1906	0.00145	0.016617	yes
Amz1	Lean	Obese	2.78431	7.32201	1.39492	2.52579	5e-05	0.000934152	yes
Ptpn6	Lean	Obese	10.7495	28.2682	1.39491	3.09911	5e-05	0.000934152	yes
Cep55	Lean	Obese	0.890318	2.33934	1.39371	1.43643	0.00075	0.00979434	yes
Tnfaip8l2	Lean	Obese	13.4773	35.4016	1.39328	2.26512	5e-05	0.000934152	yes
Plekho2	Ctrl	Obese	22.4447	58.9146	1.39225	3.57029	5e-05	0.000934152	yes
Plekho2	Lean	Obese	22.4499	58.9146	1.39192	3.58653	5e-05	0.000934152	yes
Kifc1	Lean	Obese	0.617096	1.6191	1.39163	1.40009	0.004	0.0369627	yes
Fam129b	Ctrl	Obese	33.3951	87.564	1.3907	3.169	5e-05	0.000934152	yes
1100001G20Rik	Lean	Obese	95.5848	250.458	1.38972	5.17863	5e-05	0.000934152	yes
Sdc3	Ctrl	Obese	28.0332	73.4116	1.38887	3.29686	5e-05	0.000934152	yes
Cd83	Lean	Obese	11.4079	29.8708	1.3887	3.37296	5e-05	0.000934152	yes
Itgb7	Ctrl	Obese	5.10598	13.3679	1.38851	2.97361	5e-05	0.000934152	yes
Ryr1	Lean	Obese	0.290907	0.761117	1.38756	1.99174	5e-05	0.000934152	yes
Npas2	Ctrl	Obese	0.291074	0.76098	1.38647	1.26229	0.00205	0.0217685	yes
Hmox1	Ctrl	Obese	45.0609	117.763	1.38594	3.69935	5e-05	0.000934152	yes
Kif19a	Lean	Obese	0.678851	1.77328	1.38525	1.62052	0.0008	0.0103194	yes
Mki67	Ctrl	Obese	1.5955	4.16221	1.38334	2.75918	5e-05	0.000934152	yes
Diap3	Lean	Obese	0.494699	1.29036	1.38316	1.41191	0.0023	0.0239344	yes
Tpcn2	Lean	Obese	9.93171	25.9014	1.38291	3.46046	5e-05	0.000934152	yes
Rasal3	Lean	Obese	1.27143	3.30675	1.37897	2.02884	5e-05	0.000934152	yes
Asf1b	Lean	Obese	1.79883	4.6781	1.37887	1.7874	0.00035	0.00516873	yes
Mcm10	Ctrl	Obese	0.492241	1.28009	1.37881	1.4092	0.0008	0.0103194	yes
Hal	Ctrl	Obese	19.6248	51.0185	1.37834	3.46428	5e-05	0.000934152	yes
2310022A10Rik	Ctrl	Obese	6.22791	16.1879	1.3781	2.88566	5e-05	0.000934152	yes
Mmp9	Ctrl	Obese	1.45332	3.77456	1.37696	1.98203	5e-05	0.000934152	yes
Cdca2	Ctrl	Obese	0.33256	0.862252	1.3745	1.18273	0.0033	0.0317065	yes
Pycard	Lean	Obese	4.9528	12.8373	1.37402	2.76931	5e-05	0.000934152	yes
Lonrf3	Ctrl	Obese	1.09718	2.84327	1.37376	2.41875	5e-05	0.000934152	yes
Zc3h12d	Ctrl	Obese	0.675431	1.75003	1.3735	1.6033	0.00015	0.00250614	yes
Pltp	Ctrl	Obese	219.927	569.485	1.37263	1.87198	5e-05	0.000934152	yes
Cenpa	Ctrl	Obese	3.8559	9.98193	1.37225	2.2497	5e-05	0.000934152	yes
Aim2	Ctrl	Obese	2.66335	6.89438	1.37218	2.36038	5e-05	0.000934152	yes
AY761185	Lean	Obese	11.4131	29.5068	1.37035	2.01327	0.002	0.0213812	yes
Trip13	Lean	Obese	0.644134	1.6651	1.37018	1.37242	0.00505	0.0442942	yes
Slamf7	Lean	Obese	0.499084	1.28825	1.36805	1.47265	0.0022	0.0230632	yes
Ifi30	Ctrl	Obese	77.0546	198.847	1.36771	3.87254	5e-05	0.000934152	yes
Ms4a6d	Lean	Obese	10.9584	28.255	1.36646	3.09187	5e-05	0.000934152	yes
Hmmr	Lean	Obese	0.571179	1.47098	1.36476	1.50497	0.00095	0.0118776	yes
Enpp1	Ctrl	Obese	1.52939	3.93763	1.36438	2.08658	5e-05	0.000934152	yes
Nlrp10	Lean	Obese	0.609883	1.56996	1.36413	1.65913	0.0006	0.00815428	yes
Rgs10	Ctrl	Obese	26.1576	67.3272	1.36396	3.66122	5e-05	0.000934152	yes
Unc93b1	Ctrl	Obese	51.0336	131.295	1.36329	3.27024	5e-05	0.000934152	yes
Ciita	Ctrl	Obese	1.79647	4.61537	1.36128	2.42103	5e-05	0.000934152	yes
Plaur	Ctrl	Obese	11.2401	28.8711	1.36097	3.20751	5e-05	0.000934152	yes
Rgs14	Ctrl	Obese	1.77056	4.54562	1.36027	2.00529	5e-05	0.000934152	yes
Gm5431	Ctrl	Obese	0.600732	1.54207	1.36007	1.42812	0.001	0.0123859	yes
Gpr137b	Lean	Obese	7.34771	18.8396	1.3584	3.26538	5e-05	0.000934152	yes
Slc39a11	Lean	Obese	9.77108	25.0303	1.35709	3.09641	5e-05	0.000934152	yes
BC028528	Ctrl	Obese	13.3319	34.1452	1.3568	1.49307	0.0006	0.00815428	yes
Cuzd1	Ctrl	Obese	6.10759	15.6371	1.3563	1.78599	5e-05	0.000934152	yes
Treml4	Ctrl	Obese	0.458015	1.17255	1.35618	1.01905	0.0058	0.0493348	yes
Gpr137b	Ctrl	Obese	7.36576	18.8396	1.35486	3.22399	5e-05	0.000934152	yes
Ak8	Ctrl	Obese	0.798759	2.04213	1.35425	1.16921	0.00345	0.0328101	yes
Gusb	Lean	Obese	51.3153	131.144	1.35369	3.51211	5e-05	0.000934152	yes
Ncan	Ctrl	Obese	1.18871	3.03439	1.35201	2.30316	5e-05	0.000934152	yes
Clec10a	Lean	Obese	89.1683	227.593	1.35185	2.98565	5e-05	0.000934152	yes
Amz1	Ctrl	Obese	2.87468	7.32201	1.34884	2.45291	5e-05	0.000934152	yes
Mdk	Ctrl	Obese	2.49603	6.35595	1.34847	1.29303	0.00185	0.0200754	yes
Hcls1	Ctrl	Obese	17.8134	45.354	1.34827	3.48718	5e-05	0.000934152	yes
Runx1	Ctrl	Obese	1.42358	3.62317	1.34773	2.43753	5e-05	0.000934152	yes
Daglb	Ctrl	Obese	15.0454	38.2767	1.34714	3.48063	5e-05	0.000934152	yes
Col12a1	Lean	Obese	1.51561	3.85411	1.3465	2.8711	5e-05	0.000934152	yes
Bub1b	Ctrl	Obese	0.866249	2.20204	1.34599	1.71652	5e-05	0.000934152	yes
Cyfip2	Lean	Obese	0.924359	2.34946	1.3458	2.08632	5e-05	0.000934152	yes
Ckap2	Lean	Obese	0.818226	2.07598	1.34322	1.48454	0.0015	0.017052	yes
Prc1	Ctrl	Obese	1.75237	4.44473	1.34279	2.04733	5e-05	0.000934152	yes
Nlrp1b	Ctrl	Obese	0.709443	1.7994	1.34276	1.58123	5e-05	0.000934152	yes
Cstb	Ctrl	Obese	232.643	589.758	1.342	4.35997	5e-05	0.000934152	yes
Incenp	Ctrl	Obese	3.00904	7.62632	1.34168	2.56559	5e-05	0.000934152	yes
Fignl1	Lean	Obese	0.598514	1.51685	1.34162	1.28985	0.003	0.0294509	yes
Mcm6	Ctrl	Obese	3.55771	9.0055	1.33986	2.5804	5e-05	0.000934152	yes
Cdt1	Lean	Obese	2.5425	6.43443	1.33957	2.21902	5e-05	0.000934152	yes
Sh3bgrl3	Ctrl	Obese	121.18	306.569	1.33905	4.08286	5e-05	0.000934152	yes
Nlrc4	Lean	Obese	0.706418	1.78711	1.33903	1.60806	0.00065	0.00874128	yes
Fkbp1b	Ctrl	Obese	2.56413	6.4859	1.33883	1.75093	0.0004	0.00578037	yes
Mthfd2	Lean	Obese	3.81731	9.6555	1.33879	2.47722	5e-05	0.000934152	yes
Efhd2	Lean	Obese	33.0936	83.6787	1.33831	3.62807	5e-05	0.000934152	yes
Ankrd13b	Lean	Obese	2.38861	6.03957	1.33828	2.47585	5e-05	0.000934152	yes
Aurka	Lean	Obese	1.21709	3.07721	1.33819	1.5772	0.00165	0.0184058	yes
Ikbke	Lean	Obese	6.37522	16.1107	1.33747	3.12848	5e-05	0.000934152	yes
Cdt1	Ctrl	Obese	2.54682	6.43443	1.33711	2.18851	5e-05	0.000934152	yes
Cerk	Lean	Obese	11.2119	28.3243	1.337	3.51126	5e-05	0.000934152	yes
Plaur	Lean	Obese	11.4352	28.8711	1.33615	3.21883	5e-05	0.000934152	yes
Ctsl	Ctrl	Obese	567.756	1433.08	1.33578	1.9097	5e-05	0.000934152	yes
Prex1	Ctrl	Obese	3.722	9.39079	1.33517	3.16531	5e-05	0.000934152	yes
Renbp	Ctrl	Obese	15.8053	39.8713	1.33495	2.95947	5e-05	0.000934152	yes
Neurl3	Ctrl	Obese	7.00988	17.6792	1.33459	3.05434	5e-05	0.000934152	yes
A630001G21Rik	Ctrl	Obese	2.66051	6.70536	1.33361	2.10584	5e-05	0.000934152	yes
Ms4a7	Lean	Obese	21.095	53.1585	1.3334	2.59264	5e-05	0.000934152	yes
Rnf180	Ctrl	Obese	0.316656	0.797624	1.3328	1.20696	0.00335	0.0320969	yes
Efhd2	Ctrl	Obese	33.2442	83.6787	1.33176	3.50167	5e-05	0.000934152	yes
Rhoh	Lean	Obese	0.733352	1.84219	1.32884	1.80477	0.00025	0.00390236	yes
Myof	Ctrl	Obese	13.0145	32.6293	1.32604	3.17568	5e-05	0.000934152	yes
Plxnc1	Ctrl	Obese	1.32304	3.31403	1.32473	2.45854	5e-05	0.000934152	yes
Gm11428	Ctrl	Lean	56.5659	141.516	1.32296	4.55731	5e-05	0.000934152	yes
Tnfaip2	Ctrl	Obese	10.4501	26.1431	1.32291	3.35737	5e-05	0.000934152	yes
Cd79b	Ctrl	Obese	3.88888	9.72271	1.322	2.0364	5e-05	0.000934152	yes
Slc6a8	Lean	Obese	10.3343	25.8126	1.32064	3.28576	5e-05	0.000934152	yes
Slc16a3	Ctrl	Obese	1.36313	3.4028	1.3198	1.66308	5e-05	0.000934152	yes
H2-DMb1	Lean	Obese	10.8557	27.0984	1.31975	2.98301	5e-05	0.000934152	yes
Slc6a7	Ctrl	Obese	0.525656	1.31118	1.31867	1.37647	0.00115	0.0138391	yes
B3gnt7	Ctrl	Obese	0.657753	1.63942	1.31757	1.38085	0.0013	0.0152554	yes
Gas7	Lean	Obese	14.9182	37.1759	1.31729	3.14647	5e-05	0.000934152	yes
Kif15	Ctrl	Obese	0.461317	1.14935	1.31699	1.43678	0.00045	0.00640603	yes
Nlrp1b	Lean	Obese	0.722667	1.7994	1.31611	1.53745	0.00075	0.00979434	yes
Slc6a8	Ctrl	Obese	10.3694	25.8126	1.31575	3.28731	5e-05	0.000934152	yes
Gpr137b-ps	Lean	Obese	6.2091	15.4525	1.31539	3.0503	5e-05	0.000934152	yes
P2ry6	Lean	Obese	12.8755	32.0154	1.31413	3.33772	5e-05	0.000934152	yes
Cklf	Ctrl	Obese	3.81788	9.49241	1.314	1.31216	0.00125	0.0147784	yes
4930506M07Rik	Lean	Obese	7.38467	18.3438	1.31268	3.02788	5e-05	0.000934152	yes
Ccl7	Ctrl	Obese	11.7581	29.1631	1.31049	2.80784	5e-05	0.000934152	yes
Apoc2	Ctrl	Obese	4.77186	11.8177	1.30832	1.98795	0.0005	0.00699183	yes
Runx1	Lean	Obese	1.46334	3.62317	1.30798	2.37333	5e-05	0.000934152	yes
Hspb7	Ctrl	Obese	7.76905	19.2236	1.30707	3.05426	5e-05	0.000934152	yes
Kif22	Ctrl	Obese	1.4682	3.63282	1.30704	1.68138	0.0001	0.00174677	yes
Tmem202	Lean	Obese	1.28399	3.17506	1.30615	1.40687	0.00585	0.0497087	yes
Ikbke	Ctrl	Obese	6.51581	16.1107	1.306	3.03207	5e-05	0.000934152	yes
Inmt	Ctrl	Lean	33.8938	83.7456	1.30499	3.59388	5e-05	0.000934152	yes
Ppfia4	Lean	Obese	0.625962	1.5454	1.30384	1.78578	0.00015	0.00250614	yes
Lrmp	Lean	Obese	9.24914	22.8117	1.30238	3.06084	5e-05	0.000934152	yes
Cd22	Lean	Obese	2.05173	5.05499	1.30086	2.12781	5e-05	0.000934152	yes
Nkain1	Ctrl	Obese	2.50467	6.16728	1.30001	2.19896	5e-05	0.000934152	yes
Ercc6l	Ctrl	Obese	0.418816	1.03098	1.29963	1.32427	0.00135	0.0156942	yes
Rrm2	Lean	Obese	2.12728	5.23006	1.29782	1.96924	0.0001	0.00174677	yes
Acer3	Ctrl	Obese	4.56863	11.2288	1.29737	2.9182	5e-05	0.000934152	yes
Trdn	Ctrl	Obese	2.01349	4.94186	1.29536	2.20991	5e-05	0.000934152	yes
Sdc3	Lean	Obese	29.9191	73.4116	1.29494	3.11568	5e-05	0.000934152	yes
Pbk	Lean	Obese	1.00082	2.45466	1.29434	1.37218	0.00555	0.0477121	yes
Wdfy4	Lean	Obese	2.54362	6.23452	1.29339	2.62986	5e-05	0.000934152	yes
Cd83	Ctrl	Obese	12.1871	29.8708	1.29338	3.17407	5e-05	0.000934152	yes
Prkcd	Lean	Obese	21.6128	52.9724	1.29336	3.40604	5e-05	0.000934152	yes
Apbb1ip	Lean	Obese	10.4588	25.6127	1.29214	3.231	5e-05	0.000934152	yes
Cyp7b1	Ctrl	Obese	0.601628	1.4726	1.29142	1.22995	0.0035	0.0331475	yes
Plek	Lean	Obese	7.6456	18.7048	1.29071	3.18483	5e-05	0.000934152	yes
Nusap1	Lean	Obese	1.38211	3.37899	1.28972	1.59143	0.0003	0.00454804	yes
Chaf1b	Ctrl	Obese	1.20537	2.94427	1.28844	1.51042	0.00085	0.0108418	yes
Crlf1	Lean	Obese	1.42969	3.48854	1.28692	1.60159	0.00255	0.0258869	yes
A530064D06Rik	Ctrl	Obese	1.25263	3.05569	1.28654	1.33992	0.0007	0.00928902	yes
Il27ra	Ctrl	Obese	2.23961	5.46297	1.28644	1.84963	5e-05	0.000934152	yes
Ticam2	Ctrl	Obese	2.04225	4.98117	1.28633	2.17355	5e-05	0.000934152	yes
Trfr2	Ctrl	Obese	1.57005	3.82901	1.28617	1.82417	5e-05	0.000934152	yes
Cdk1	Ctrl	Obese	1.99257	4.85734	1.28554	2.05248	5e-05	0.000934152	yes
Prdm1	Lean	Obese	0.431473	1.05109	1.28454	1.42832	0.0025	0.0254864	yes
Sms	Lean	Obese	3.50719	8.54158	1.28419	2.60505	5e-05	0.000934152	yes
Aprt	Ctrl	Obese	40.1024	97.608	1.28331	3.76103	5e-05	0.000934152	yes
Cln8	Ctrl	Obese	5.00278	12.1748	1.2831	3.1586	5e-05	0.000934152	yes
Fnip2	Lean	Obese	4.14644	10.0853	1.28231	2.97453	5e-05	0.000934152	yes
Marco	Ctrl	Obese	1.78851	4.34371	1.28017	1.72236	5e-05	0.000934152	yes
Ube2c	Lean	Obese	5.08965	12.3562	1.27959	2.13555	0.0003	0.00454804	yes
Cdca8	Lean	Obese	2.93999	7.13686	1.27948	2.00135	5e-05	0.000934152	yes
Tspan33	Ctrl	Obese	1.13575	2.75563	1.27874	1.4936	0.0007	0.00928902	yes
Kcnj2	Lean	Obese	0.74696	1.8121	1.27856	1.78202	0.0001	0.00174677	yes
Dhcr7	Ctrl	Obese	7.71052	18.7027	1.27835	3.02787	5e-05	0.000934152	yes
Vipr2	Ctrl	Obese	0.36027	0.87309	1.27705	1.17195	0.00385	0.0358345	yes
Grid1	Lean	Obese	0.676438	1.6393	1.27705	1.35035	0.003	0.0294509	yes
Atp6v1b2	Lean	Obese	59.6263	144.429	1.27634	2.90844	5e-05	0.000934152	yes
Cd37	Lean	Obese	22.7648	55.09	1.27499	3.5433	5e-05	0.000934152	yes
B4galt5	Ctrl	Obese	5.95684	14.4121	1.27466	3.1214	5e-05	0.000934152	yes
Irf8	Lean	Obese	9.39863	22.7267	1.27386	3.20035	5e-05	0.000934152	yes
Cdk1	Lean	Obese	2.01081	4.85734	1.27239	2.03594	5e-05	0.000934152	yes
Tle6	Ctrl	Obese	0.762994	1.84294	1.27226	1.29715	0.0025	0.0254864	yes
Il10ra	Ctrl	Obese	6.73469	16.2609	1.27172	3.03161	5e-05	0.000934152	yes
Kif11	Ctrl	Obese	0.672527	1.62294	1.27095	1.59879	5e-05	0.000934152	yes
Psd4	Lean	Obese	2.76575	6.67421	1.27092	2.59862	5e-05	0.000934152	yes
Dna2	Ctrl	Obese	1.11996	2.70176	1.27045	1.85245	5e-05	0.000934152	yes
Hcls1	Lean	Obese	18.8061	45.354	1.27003	3.3555	5e-05	0.000934152	yes
Cep55	Ctrl	Obese	0.970968	2.33934	1.26861	1.34488	0.0006	0.00815428	yes
Tnfaip2	Lean	Obese	10.8529	26.1431	1.26836	3.2457	5e-05	0.000934152	yes
Stmn1	Lean	Obese	26.2919	63.3329	1.26834	3.40101	5e-05	0.000934152	yes
Daglb	Lean	Obese	15.8902	38.2767	1.26833	3.39836	5e-05	0.000934152	yes
Dnase2a	Ctrl	Obese	22.7935	54.8679	1.26734	3.37153	5e-05	0.000934152	yes
Plac8	Ctrl	Obese	5.35282	12.8821	1.267	2.02736	0.0001	0.00174677	yes
Clspn	Ctrl	Obese	0.361303	0.869178	1.26644	1.28144	0.00125	0.0147784	yes
Pttg1	Ctrl	Obese	5.57489	13.4003	1.26525	1.57574	0.0001	0.00174677	yes
Lrrc33	Ctrl	Obese	11.5284	27.7022	1.26481	3.2845	5e-05	0.000934152	yes
Csf2rb2	Lean	Obese	5.54357	13.3203	1.26474	3.03359	5e-05	0.000934152	yes
Napsa	Ctrl	Obese	5.35883	12.8725	1.2643	2.38537	5e-05	0.000934152	yes
Id2	Ctrl	Obese	15.6446	37.5656	1.26375	3.14324	5e-05	0.000934152	yes
Lyz1	Lean	Obese	78.6129	188.736	1.26353	3.4404	5e-05	0.000934152	yes
Ebi3	Lean	Obese	2.53563	6.08382	1.26263	1.71686	0.0023	0.0239344	yes
Gas7	Ctrl	Obese	15.4977	37.1759	1.26231	2.96496	5e-05	0.000934152	yes
Batf3	Lean	Obese	3.30137	7.91796	1.26206	1.70081	0.0044	0.0397383	yes
Slc39a11	Ctrl	Obese	10.4392	25.0303	1.26166	2.92696	5e-05	0.000934152	yes
Cdk20	Lean	Obese	3.89389	9.33513	1.26146	2.30269	5e-05	0.000934152	yes
Ms4a1	Ctrl	Lean	1.57727	3.77768	1.26007	1.36897	0.00545	0.0470395	yes
Enpp1	Lean	Obese	1.64468	3.93763	1.25952	1.97193	5e-05	0.000934152	yes
Ly86	Lean	Obese	12.692	30.3847	1.25942	2.89477	5e-05	0.000934152	yes
Prkcd	Ctrl	Obese	22.1452	52.9724	1.25824	3.28766	5e-05	0.000934152	yes
Ada	Ctrl	Obese	2.43241	5.81465	1.25731	1.82562	5e-05	0.000934152	yes
Uhrf1	Lean	Obese	1.76121	4.20715	1.25627	1.94074	5e-05	0.000934152	yes
Meg3,Mir1906-1,Mir770	Ctrl	Obese	25.4634	60.8227	1.25618	2.99893	5e-05	0.000934152	yes
Ear11	Lean	Obese	14.477	34.5676	1.25566	2.61312	5e-05	0.000934152	yes
Ear2,Ear3	Lean	Obese	8.4623	20.1826	1.25399	1.48067	0.00015	0.00250614	yes
Hmox1	Lean	Obese	49.3786	117.763	1.25393	3.41657	5e-05	0.000934152	yes
Csf3r	Lean	Obese	1.14164	2.71988	1.25244	1.71683	5e-05	0.000934152	yes
Kif23	Lean	Obese	1.20576	2.87206	1.25215	1.7474	0.00025	0.00390236	yes
Renbp	Lean	Obese	16.7403	39.8713	1.25202	2.72794	5e-05	0.000934152	yes
Galnt12	Ctrl	Obese	1.22071	2.90538	1.251	1.55268	0.00055	0.00758516	yes
Tmem144	Ctrl	Obese	0.697986	1.6612	1.25096	1.27943	0.00275	0.0275563	yes
Cln8	Lean	Obese	5.11831	12.1748	1.25016	3.12541	5e-05	0.000934152	yes
Dna2	Lean	Obese	1.13587	2.70176	1.25011	1.82914	0.00025	0.00390236	yes
2310042D19Rik	Ctrl	Obese	0.383124	0.911168	1.24991	1.20925	0.00275	0.0275563	yes
4930427A07Rik	Ctrl	Obese	0.4567	1.08531	1.24879	1.23937	0.00315	0.03058	yes
Itga4	Ctrl	Obese	1.29615	3.07749	1.24751	2.48954	5e-05	0.000934152	yes
B4galt5	Lean	Obese	6.07107	14.4121	1.24726	3.07571	5e-05	0.000934152	yes
Slc16a3	Lean	Obese	1.43346	3.4028	1.24722	1.58494	0.00075	0.00979434	yes
Pak1	Lean	Obese	3.27207	7.75823	1.24552	2.39085	5e-05	0.000934152	yes
Emp3	Lean	Obese	102.526	243.048	1.24525	2.95585	5e-05	0.000934152	yes
Myof	Lean	Obese	13.775	32.6293	1.24412	3.00113	5e-05	0.000934152	yes
Gpr137b-ps	Ctrl	Obese	6.5337	15.4525	1.24187	2.87617	5e-05	0.000934152	yes
Mapkapk3	Lean	Obese	4.78282	11.3111	1.2418	2.64559	5e-05	0.000934152	yes
Aprt	Lean	Obese	41.2965	97.608	1.24098	3.74711	5e-05	0.000934152	yes
BC064078	Ctrl	Obese	2.48657	5.87669	1.24085	1.52848	0.0024	0.0246751	yes
Stx11	Ctrl	Obese	0.892086	2.10823	1.24077	1.28216	0.00125	0.0147784	yes
Haus8	Ctrl	Obese	3.33504	7.87841	1.2402	1.79486	0.0001	0.00174677	yes
Cpxm1	Ctrl	Obese	11.707	27.6286	1.2388	2.83266	5e-05	0.000934152	yes
Sms	Ctrl	Obese	3.62002	8.54158	1.23851	2.51393	5e-05	0.000934152	yes
Nostrin	Lean	Obese	2.14637	5.06446	1.23851	1.74182	0.00015	0.00250614	yes
Cacna1a	Ctrl	Obese	2.24113	5.28684	1.23818	2.69572	5e-05	0.000934152	yes
Ptgds	Ctrl	Lean	4.14968	9.7865	1.23779	1.74421	0.0027	0.027148	yes
Rian	Ctrl	Obese	6.47427	15.235	1.2346	2.76248	5e-05	0.000934152	yes
D2Ertd750e	Lean	Obese	1.21292	2.85414	1.23457	1.68297	0.0002	0.00323623	yes
H2-DMb1	Ctrl	Obese	11.5537	27.0984	1.22985	2.76315	5e-05	0.000934152	yes
Serpina1d	Ctrl	Obese	1.17848	2.76403	1.22984	1.30206	0.00325	0.0313508	yes
Pvrl4	Ctrl	Obese	0.463044	1.08572	1.22943	1.1718	0.00375	0.0350546	yes
AI467606	Ctrl	Obese	4.83512	11.3263	1.22806	2.37097	5e-05	0.000934152	yes
Rrm2	Ctrl	Obese	2.23278	5.23006	1.22798	1.87548	5e-05	0.000934152	yes
Uap1l1	Ctrl	Obese	21.2505	49.7188	1.2263	3.29342	5e-05	0.000934152	yes
Lypd1	Ctrl	Obese	0.924763	2.16068	1.22433	1.1312	0.00495	0.0435846	yes
C330027C09Rik	Lean	Obese	0.850557	1.98588	1.2233	1.58769	0.0008	0.0103194	yes
Arhgap22	Lean	Obese	3.8018	8.86721	1.2218	2.39674	5e-05	0.000934152	yes
Ccna2	Lean	Obese	2.95117	6.88226	1.22159	1.40928	0.0008	0.0103194	yes
Slc38a1	Lean	Obese	1.86397	4.34464	1.22086	2.44629	5e-05	0.000934152	yes
H2-DMb2	Ctrl	Obese	8.14995	18.9947	1.22074	2.28127	5e-05	0.000934152	yes
Cmtm7	Ctrl	Obese	9.38897	21.8683	1.2198	2.2482	5e-05	0.000934152	yes
Galc	Ctrl	Obese	7.82973	18.2362	1.21977	3.0446	5e-05	0.000934152	yes
Lctl	Lean	Obese	25.5167	59.3696	1.21828	2.93604	5e-05	0.000934152	yes
Clec4a3	Lean	Obese	14.4991	33.6794	1.21591	2.42692	5e-05	0.000934152	yes
Unc93b1	Lean	Obese	56.5909	131.295	1.21416	2.9787	5e-05	0.000934152	yes
Gpsm2	Ctrl	Obese	1.89501	4.38705	1.21104	1.14	0.0036	0.0338992	yes
Ect2	Lean	Obese	0.591455	1.36904	1.21082	1.28969	0.0026	0.0263035	yes
Kif20b	Lean	Obese	0.451176	1.04419	1.21062	1.36306	0.00245	0.0250699	yes
Ccdc99	Ctrl	Obese	0.937155	2.16768	1.20979	1.38333	0.00115	0.0138391	yes
Acer3	Lean	Obese	4.85603	11.2288	1.20935	2.78405	5e-05	0.000934152	yes
Grid1	Ctrl	Obese	0.708951	1.6393	1.20932	1.31467	0.00085	0.0108418	yes
Ccnf	Ctrl	Obese	0.821691	1.89884	1.20845	0.793259	0.00465	0.0415306	yes
St8sia4	Ctrl	Obese	4.05134	9.3593	1.208	2.58042	5e-05	0.000934152	yes
Tnfrsf1b	Ctrl	Obese	12.6342	29.1734	1.20732	3.0734	5e-05	0.000934152	yes
Il27ra	Lean	Obese	2.36686	5.46297	1.20671	1.64573	0.0003	0.00454804	yes
Ms4a6c	Lean	Obese	14.0742	32.482	1.20659	2.09598	5e-05	0.000934152	yes
Bend4	Lean	Obese	0.534677	1.23285	1.20526	1.70676	0.00025	0.00390236	yes
Plcg2	Lean	Obese	3.53907	8.1542	1.20417	2.61317	5e-05	0.000934152	yes
Chst10	Ctrl	Obese	0.529281	1.21822	1.20268	1.21955	0.0035	0.0331475	yes
Mmp19	Ctrl	Obese	18.0895	41.6259	1.20233	2.26276	5e-05	0.000934152	yes
Neurl3	Lean	Obese	7.68429	17.6792	1.20207	2.82813	5e-05	0.000934152	yes
Prex1	Lean	Obese	4.08809	9.39079	1.19982	2.89641	5e-05	0.000934152	yes
Ifitm6	Ctrl	Obese	9.0242	20.7033	1.19799	2.21035	0.00015	0.00250614	yes
Nostrin	Ctrl	Obese	2.21006	5.06446	1.19633	1.68747	0.0002	0.00323623	yes
Plxnb2	Ctrl	Obese	14.1056	32.3105	1.19574	2.97874	5e-05	0.000934152	yes
Csf2rb	Ctrl	Obese	9.587	21.9478	1.19492	3.04973	5e-05	0.000934152	yes
Spa17	Ctrl	Lean	3.6889	8.43999	1.19405	1.62989	0.0051	0.044628	yes
Aurka	Ctrl	Obese	1.34509	3.07721	1.19392	1.43533	0.0012	0.0143483	yes
Cenpf	Lean	Obese	0.258437	0.590744	1.19272	1.38534	0.0012	0.0143483	yes
Dnase2a	Lean	Obese	24.0092	54.8679	1.19238	3.27166	5e-05	0.000934152	yes
Ptpre	Ctrl	Obese	4.19152	9.56598	1.19044	2.72161	5e-05	0.000934152	yes
C330027C09Rik	Ctrl	Obese	0.870355	1.98588	1.1901	1.54848	0.00025	0.00390236	yes
Pbk	Ctrl	Obese	1.07591	2.45466	1.18997	1.27243	0.0031	0.0302447	yes
Atp6v1a	Lean	Obese	32.3667	73.7909	1.18893	2.96834	5e-05	0.000934152	yes
Siglec1	Ctrl	Obese	3.62273	8.25356	1.18794	2.73895	5e-05	0.000934152	yes
Camk2a	Ctrl	Obese	0.649006	1.47775	1.1871	1.38465	0.0004	0.00578037	yes
S1pr2	Ctrl	Obese	5.79145	13.1863	1.18704	2.67196	5e-05	0.000934152	yes
Fam64a	Ctrl	Obese	1.98093	4.5102	1.18701	1.52707	0.00075	0.00979434	yes
Galc	Lean	Obese	8.01595	18.2362	1.18586	2.98296	5e-05	0.000934152	yes
Efr3b	Ctrl	Obese	1.94424	4.42289	1.18578	2.3543	5e-05	0.000934152	yes
Fcgr1	Lean	Obese	2.10834	4.79531	1.18552	1.84772	5e-05	0.000934152	yes
H2-DMb2	Lean	Obese	8.36052	18.9947	1.18394	2.23579	0.0001	0.00174677	yes
Cdca3	Lean	Obese	2.73257	6.20669	1.18356	1.7293	0.00075	0.00979434	yes
Ankrd13b	Ctrl	Obese	2.65985	6.03957	1.1831	2.23218	5e-05	0.000934152	yes
Fam26f	Ctrl	Obese	1.61829	3.67258	1.18233	1.34476	0.0045	0.0404724	yes
Pik3cg	Ctrl	Obese	1.60966	3.64747	1.18014	2.2068	5e-05	0.000934152	yes
Cfi	Lean	Obese	1.29969	2.94458	1.1799	1.42951	0.0035	0.0331475	yes
5031439G07Rik	Ctrl	Obese	13.3009	30.1259	1.17948	2.9249	5e-05	0.000934152	yes
Cd14	Ctrl	Obese	16.5779	37.5177	1.17831	3.01956	5e-05	0.000934152	yes
Arid3a	Ctrl	Obese	1.35705	3.06823	1.17694	2.018	5e-05	0.000934152	yes
Espl1	Ctrl	Obese	0.625399	1.41275	1.17565	1.642	5e-05	0.000934152	yes
Micall2	Lean	Obese	1.26215	2.84988	1.17502	1.67134	0.00035	0.00516873	yes
Prcp	Ctrl	Obese	15.2836	34.5032	1.17474	3.08195	5e-05	0.000934152	yes
Aurkb	Ctrl	Obese	1.72482	3.89199	1.17406	1.57345	0.00015	0.00250614	yes
Naip2	Lean	Obese	2.81685	6.35407	1.1736	2.25231	5e-05	0.000934152	yes
Tifa	Ctrl	Obese	4.11659	9.28374	1.17325	2.2137	5e-05	0.000934152	yes
Dlg3	Lean	Obese	4.72171	10.6478	1.17317	2.41603	5e-05	0.000934152	yes
Ptpre	Lean	Obese	4.24206	9.56598	1.17315	2.66878	5e-05	0.000934152	yes
Slc43a2	Ctrl	Obese	6.49599	14.6463	1.17291	2.87493	5e-05	0.000934152	yes
Mmp11	Lean	Obese	9.19223	20.7217	1.17266	2.17075	5e-05	0.000934152	yes
Clec4a1	Ctrl	Obese	9.02864	20.3352	1.17139	2.61436	5e-05	0.000934152	yes
Arhgap4	Ctrl	Obese	4.20197	9.46028	1.17082	2.34698	5e-05	0.000934152	yes
Nusap1	Ctrl	Obese	1.50088	3.37899	1.17079	1.4881	5e-05	0.000934152	yes
Serpina1b	Lean	Obese	37.3363	83.9867	1.16958	3.04799	5e-05	0.000934152	yes
Plk1	Ctrl	Obese	1.19004	2.6765	1.16934	1.43303	0.001	0.0123859	yes
Fignl1	Ctrl	Obese	0.674735	1.51685	1.16869	1.16626	0.0026	0.0263035	yes
Aldh3b1	Ctrl	Obese	12.705	28.5494	1.16807	2.89571	5e-05	0.000934152	yes
Vsig4	Ctrl	Obese	5.46985	12.2907	1.168	2.09902	5e-05	0.000934152	yes
Mt3	Ctrl	Obese	4.65881	10.4503	1.16551	1.6753	0.00505	0.0442942	yes
Fnip2	Ctrl	Obese	4.49626	10.0853	1.16545	2.72155	5e-05	0.000934152	yes
Cxcl13	Ctrl	Obese	20.9369	46.9318	1.16452	2.4355	5e-05	0.000934152	yes
Fcna	Ctrl	Lean	64.1808	143.856	1.16442	2.78807	5e-05	0.000934152	yes
Mctp1	Ctrl	Obese	1.02633	2.29852	1.16321	1.66261	5e-05	0.000934152	yes
Slc13a3	Lean	Obese	1.04441	2.33692	1.16192	1.52073	0.00155	0.0175186	yes
Cdkn1a	Lean	Obese	24.4246	54.629	1.16133	2.77114	5e-05	0.000934152	yes
Arhgap6	Ctrl	Obese	2.3144	5.17634	1.16129	2.08494	5e-05	0.000934152	yes
Krt79	Lean	Obese	5.94261	13.2881	1.16096	2.4306	5e-05	0.000934152	yes
Kif20b	Ctrl	Obese	0.467209	1.04419	1.16025	1.31733	0.0008	0.0103194	yes
Tpbg	Lean	Obese	1.05566	2.35817	1.15952	1.47404	0.00085	0.0108418	yes
Fxyd5	Ctrl	Obese	66.5819	148.59	1.15814	2.77515	5e-05	0.000934152	yes
Abcg3	Lean	Obese	1.46866	3.27663	1.15771	1.6672	0.0003	0.00454804	yes
Eno2	Ctrl	Obese	3.76189	8.39031	1.15726	2.24238	5e-05	0.000934152	yes
Gpsm2	Lean	Obese	1.96702	4.38705	1.15724	1.15867	0.0055	0.0473516	yes
Slc41a2	Lean	Obese	2.73031	6.0781	1.15455	2.33462	5e-05	0.000934152	yes
Kif19a	Ctrl	Obese	0.796573	1.77328	1.15454	1.38024	0.0016	0.0179651	yes
Rps6ka1	Ctrl	Obese	7.92699	17.6436	1.1543	2.81656	5e-05	0.000934152	yes
Fam78a	Ctrl	Obese	0.944786	2.10278	1.15424	1.57497	0.0003	0.00454804	yes
Acot11	Ctrl	Obese	1.11049	2.47022	1.15344	1.80497	5e-05	0.000934152	yes
Snx5	Ctrl	Obese	65.2431	145.018	1.15234	2.64251	5e-05	0.000934152	yes
Serpina1e	Lean	Obese	3.591	7.975	1.1511	1.77755	0.0001	0.00174677	yes
Tnfrsf1b	Lean	Obese	13.1437	29.1734	1.15029	2.98373	5e-05	0.000934152	yes
Ptpn18	Ctrl	Obese	6.94774	15.4174	1.14995	2.38508	5e-05	0.000934152	yes
Cmtm7	Lean	Obese	9.85593	21.8683	1.14978	2.07964	5e-05	0.000934152	yes
Il10ra	Lean	Obese	7.32897	16.2609	1.14972	2.78765	5e-05	0.000934152	yes
Cdca3	Ctrl	Obese	2.80194	6.20669	1.1474	1.68176	0.0002	0.00323623	yes
Tgif1	Ctrl	Obese	6.74874	14.9233	1.14487	2.06659	5e-05	0.000934152	yes
Uap1l1	Lean	Obese	22.4947	49.7188	1.14421	3.16942	5e-05	0.000934152	yes
Tusc1	Lean	Obese	4.23596	9.35991	1.14381	2.01816	0.00025	0.00390236	yes
Spib	Ctrl	Obese	0.809194	1.78752	1.1434	1.27233	0.0033	0.0317065	yes
Tpbg	Ctrl	Obese	1.06808	2.35817	1.14265	1.47496	0.00025	0.00390236	yes
Naip5	Lean	Obese	1.57284	3.47114	1.14204	2.03231	5e-05	0.000934152	yes
Plekha6	Lean	Obese	1.77274	3.90938	1.14096	2.24527	5e-05	0.000934152	yes
Trp53inp2	Lean	Obese	74.4723	164.158	1.14031	2.44548	5e-05	0.000934152	yes
Slc41a2	Ctrl	Obese	2.76234	6.0781	1.13773	2.29521	5e-05	0.000934152	yes
Sbk2	Ctrl	Obese	1.81584	3.99538	1.1377	1.35275	0.00435	0.039382	yes
Arl5c	Lean	Obese	2.58494	5.67913	1.13554	1.65655	0.0013	0.0152554	yes
S100a9	Lean	Obese	27.354	60.0294	1.13392	2.08513	0.00405	0.0372738	yes
Inpp5d	Ctrl	Obese	6.14465	13.4845	1.1339	2.65914	5e-05	0.000934152	yes
Fes	Lean	Obese	13.1717	28.8901	1.13314	2.93125	5e-05	0.000934152	yes
Creg1	Ctrl	Obese	45.458	99.7037	1.13311	3.03286	5e-05	0.000934152	yes
Csf1r	Ctrl	Obese	55.4383	121.512	1.13215	2.66007	5e-05	0.000934152	yes
Gna15	Ctrl	Obese	1.81602	3.98036	1.13212	1.56456	0.0004	0.00578037	yes
5031439G07Rik	Lean	Obese	13.7505	30.1259	1.13152	2.81309	5e-05	0.000934152	yes
Gusb	Ctrl	Obese	59.8811	131.144	1.13097	2.84687	5e-05	0.000934152	yes
S1pr2	Lean	Obese	6.02539	13.1863	1.12991	2.59545	5e-05	0.000934152	yes
Kif2c	Lean	Obese	0.84815	1.85487	1.12892	1.26987	0.00565	0.0482788	yes
Mrgpre	Ctrl	Obese	1.18592	2.59276	1.12849	1.63894	0.0001	0.00174677	yes
Igfbp2	Lean	Obese	4.06078	8.87808	1.12849	1.63925	0.00095	0.0118776	yes
BC013712	Ctrl	Obese	5.81238	12.7066	1.12838	2.46232	5e-05	0.000934152	yes
Cd79a	Ctrl	Obese	3.46168	7.56761	1.12837	1.62447	0.00045	0.00640603	yes
Slc43a2	Lean	Obese	6.70213	14.6463	1.12784	2.77483	5e-05	0.000934152	yes
Incenp	Lean	Obese	3.48987	7.62632	1.12781	2.23565	5e-05	0.000934152	yes
Igf2bp2	Lean	Obese	3.06277	6.69246	1.1277	2.2561	5e-05	0.000934152	yes
Tlr7	Lean	Obese	3.59155	7.8475	1.12763	2.33687	5e-05	0.000934152	yes
A630001G21Rik	Lean	Obese	3.07182	6.70536	1.12622	1.85037	0.00015	0.00250614	yes
Arhgap6	Lean	Obese	2.37413	5.17634	1.12453	2.02284	5e-05	0.000934152	yes
Racgap1	Lean	Obese	2.66024	5.79975	1.12443	1.84086	0.0001	0.00174677	yes
Gmfg	Ctrl	Obese	18.4188	40.1351	1.12368	2.26702	5e-05	0.000934152	yes
Selp	Ctrl	Obese	2.44517	5.32603	1.12313	1.62759	5e-05	0.000934152	yes
Mcm5	Ctrl	Obese	3.1243	6.80193	1.12241	2.18432	5e-05	0.000934152	yes
Naip1	Ctrl	Obese	0.295073	0.641897	1.12127	1.07862	0.00585	0.0497087	yes
Arl5c	Ctrl	Obese	2.61178	5.67913	1.12063	1.62921	0.00025	0.00390236	yes
AI467606	Lean	Obese	5.21142	11.3263	1.11993	2.21032	5e-05	0.000934152	yes
Ticam2	Lean	Obese	2.29216	4.98117	1.11978	1.94845	5e-05	0.000934152	yes
Aph1c	Lean	Obese	1.58914	3.45286	1.11955	1.98322	5e-05	0.000934152	yes
Diap3	Ctrl	Obese	0.593894	1.29036	1.1195	1.19488	0.0026	0.0263035	yes
Cd300lf	Ctrl	Obese	1.977	4.29459	1.11921	1.51605	0.00055	0.00758516	yes
Ctsz	Lean	Obese	219.396	476.574	1.11916	2.24522	5e-05	0.000934152	yes
Mfsd7b	Lean	Obese	3.38594	7.35224	1.11863	2.33797	5e-05	0.000934152	yes
Spc25	Ctrl	Obese	2.76964	6.01343	1.11849	1.35337	0.00055	0.00758516	yes
Lbp	Lean	Obese	38.7227	84.0452	1.11799	2.82539	5e-05	0.000934152	yes
Ctsd	Ctrl	Obese	1115.1	2419.3	1.11741	1.37316	0.00135	0.0156942	yes
P2rx7	Lean	Obese	5.50433	11.93	1.11596	2.03895	5e-05	0.000934152	yes
Arhgap11a	Ctrl	Obese	2.0499	4.44259	1.11585	2.10398	5e-05	0.000934152	yes
4933413G19Rik,Foxm1	Ctrl	Obese	1.07618	2.33176	1.1155	1.53992	0.00015	0.00250614	yes
Car2	Ctrl	Obese	3.01523	6.53062	1.11495	1.78013	0.00015	0.00250614	yes
Pik3cd	Ctrl	Obese	4.55728	9.85905	1.11328	2.48507	5e-05	0.000934152	yes
Mastl	Ctrl	Obese	0.381373	0.824985	1.11317	1.11261	0.00545	0.0470395	yes
Myo7a	Ctrl	Obese	2.03436	4.39983	1.11287	2.28246	5e-05	0.000934152	yes
Gdpd1	Lean	Obese	2.15803	4.66674	1.1127	1.72628	0.0003	0.00454804	yes
Clec2g	Lean	Obese	1.23809	2.67478	1.11131	1.21081	0.0056	0.0479913	yes
Slc17a9	Ctrl	Obese	1.08372	2.33865	1.10968	1.31188	0.00235	0.0243192	yes
9030625A04Rik	Ctrl	Obese	8.12251	17.523	1.10925	2.5987	5e-05	0.000934152	yes
Alcam	Lean	Obese	13.0855	28.2268	1.10909	2.7915	5e-05	0.000934152	yes
Wdr91	Ctrl	Obese	11.0164	23.7557	1.10863	2.80496	5e-05	0.000934152	yes
Siglec1	Lean	Obese	3.82997	8.25356	1.10768	2.56613	5e-05	0.000934152	yes
Pld4	Lean	Obese	36.7296	79.1102	1.10692	3.06236	5e-05	0.000934152	yes
Mogat2	Lean	Obese	6.04134	13.0088	1.10655	2.15692	5e-05	0.000934152	yes
Sell	Ctrl	Obese	0.784224	1.68719	1.10528	1.06237	0.00475	0.0422675	yes
Eno2	Lean	Obese	3.9	8.39031	1.10525	2.18402	5e-05	0.000934152	yes
Nrcam	Ctrl	Obese	0.23134	0.497476	1.10461	1.04923	0.00495	0.0435846	yes
St8sia4	Lean	Obese	4.35392	9.3593	1.10409	2.32177	5e-05	0.000934152	yes
Aig1	Lean	Obese	6.30595	13.5498	1.10348	2.03085	0.0003	0.00454804	yes
F630028O10Rik,Mir223	Ctrl	Obese	2.7074	5.81464	1.10278	1.65163	5e-05	0.000934152	yes
Lrrc33	Lean	Obese	12.8987	27.7022	1.10278	2.90597	5e-05	0.000934152	yes
Cd2	Ctrl	Obese	3.71373	7.97475	1.10257	1.65993	0.0006	0.00815428	yes
1100001G20Rik	Ctrl	Obese	116.664	250.458	1.10221	4.18649	5e-05	0.000934152	yes
Rgs10	Lean	Obese	31.3703	67.3272	1.10179	3.09355	5e-05	0.000934152	yes
Dnase1l1	Ctrl	Obese	25.8391	55.4405	1.10138	2.67715	5e-05	0.000934152	yes
Mgl2	Ctrl	Obese	16.0481	34.4273	1.10115	2.78349	5e-05	0.000934152	yes
Shc2	Ctrl	Obese	2.25002	4.82518	1.10065	2.03897	5e-05	0.000934152	yes
Pkib	Lean	Obese	0.437823	0.938785	1.10045	1.17284	0.0048	0.0425741	yes
Itga4	Lean	Obese	1.43602	3.07749	1.09967	2.25393	5e-05	0.000934152	yes
Fes	Ctrl	Obese	13.4824	28.8901	1.0995	2.8245	5e-05	0.000934152	yes
Arhgdib	Ctrl	Obese	51.0327	109.339	1.09931	3.22037	5e-05	0.000934152	yes
Slamf9	Ctrl	Obese	19.4362	41.5918	1.09756	2.81269	5e-05	0.000934152	yes
Rilpl2	Ctrl	Obese	16.8641	36.0869	1.09752	2.772	5e-05	0.000934152	yes
H2-Ab1	Lean	Obese	256.295	548.105	1.09665	2.73009	5e-05	0.000934152	yes
Hmmr	Ctrl	Obese	0.688121	1.47098	1.09604	1.27091	0.0018	0.0196261	yes
Vsig4	Ctrl	Lean	5.46985	11.6831	1.09485	2.01867	0.00015	0.00250614	yes
BC096441,Tnfsf12,Tnfsf13	Ctrl	Obese	33.1288	70.7548	1.09474	2.79513	5e-05	0.000934152	yes
Hexa	Lean	Obese	107.453	229.437	1.09439	2.80418	5e-05	0.000934152	yes
Sh3pxd2b	Lean	Obese	4.75327	10.1402	1.09309	2.68611	5e-05	0.000934152	yes
Mthfd2	Ctrl	Obese	4.52671	9.6555	1.09289	2.08105	5e-05	0.000934152	yes
Ciita	Lean	Obese	2.16378	4.61537	1.09289	1.98188	5e-05	0.000934152	yes
Dnmt3a	Lean	Obese	6.63392	14.1481	1.09267	2.35809	5e-05	0.000934152	yes
Tusc1	Ctrl	Obese	4.38988	9.35991	1.09231	1.90326	0.0001	0.00174677	yes
Ramp1	Ctrl	Obese	1.23182	2.62537	1.09173	1.26871	0.0011	0.0133705	yes
Hmha1	Ctrl	Obese	13.7998	29.4006	1.0912	2.70785	5e-05	0.000934152	yes
Sept9	Lean	Obese	32.4078	68.9501	1.08921	2.62866	5e-05	0.000934152	yes
Folr2	Ctrl	Obese	51.0808	108.628	1.08855	3.18537	5e-05	0.000934152	yes
Ms4a1	Ctrl	Obese	1.57727	3.35265	1.08787	1.21789	0.00145	0.016617	yes
Ada	Lean	Obese	2.73566	5.81465	1.08781	1.63051	0.00125	0.0147784	yes
Arhgap4	Lean	Obese	4.45303	9.46028	1.0871	2.17109	5e-05	0.000934152	yes
Hilpda	Lean	Obese	24.7756	52.6324	1.08703	2.31368	5e-05	0.000934152	yes
Pttg1	Lean	Obese	6.30837	13.4003	1.08693	1.30264	0.00115	0.0138391	yes
Aph1c	Ctrl	Obese	1.6257	3.45286	1.08673	1.93527	5e-05	0.000934152	yes
H2-DMa	Lean	Obese	24.589	52.2098	1.0863	2.87412	5e-05	0.000934152	yes
Sap30	Lean	Obese	3.21154	6.81739	1.08595	1.61148	0.00265	0.0267106	yes
Panx1	Ctrl	Obese	2.81346	5.96869	1.08507	1.78452	5e-05	0.000934152	yes
4933413G19Rik,Foxm1	Lean	Obese	1.09935	2.33176	1.08476	1.43532	0.0017	0.0187548	yes
Clip4	Ctrl	Lean	0.628581	1.33286	1.08435	1.12302	0.0054	0.0467355	yes
Tgif1	Lean	Obese	7.03844	14.9233	1.08423	1.93675	5e-05	0.000934152	yes
Cfp	Ctrl	Obese	42.4553	90.0022	1.08401	3.042	5e-05	0.000934152	yes
Rgs14	Lean	Obese	2.14498	4.54562	1.08351	1.67862	0.0007	0.00928902	yes
Espl1	Lean	Obese	0.667062	1.41275	1.08261	1.54067	0.00075	0.00979434	yes
Hmga2	Lean	Obese	0.641195	1.35775	1.08239	1.28674	0.0051	0.044628	yes
Gyk	Ctrl	Obese	3.20278	6.77842	1.08163	2.1293	5e-05	0.000934152	yes
Pyhin1	Ctrl	Obese	1.1958	2.53014	1.08124	1.50428	0.0002	0.00323623	yes
Tubb6	Lean	Obese	30.4279	64.3389	1.0803	3.03868	5e-05	0.000934152	yes
Cdkl4	Ctrl	Obese	3.31304	7.0017	1.07955	1.96244	5e-05	0.000934152	yes
Dpy19l3	Lean	Obese	1.75363	3.70514	1.07918	2.21875	5e-05	0.000934152	yes
Xylt1	Ctrl	Obese	0.983047	2.07552	1.07814	1.33266	0.00165	0.0184058	yes
P2rx4	Lean	Obese	39.4576	83.2764	1.07761	3.00437	5e-05	0.000934152	yes
Trerf1	Ctrl	Obese	2.10704	4.44625	1.07738	1.90483	5e-05	0.000934152	yes
H2-DMa	Ctrl	Obese	24.7534	52.2098	1.07669	2.80236	5e-05	0.000934152	yes
Hpse	Ctrl	Obese	3.44338	7.25868	1.07588	2.11433	5e-05	0.000934152	yes
Man2b1	Ctrl	Obese	45.3124	95.4932	1.07549	2.54949	5e-05	0.000934152	yes
Gadd45b	Ctrl	Obese	7.45729	15.7065	1.07464	2.17216	5e-05	0.000934152	yes
C530028O21Rik	Lean	Obese	20.8705	43.9538	1.07452	2.66481	5e-05	0.000934152	yes
2610524H06Rik	Ctrl	Obese	5.38474	11.3382	1.07424	1.79732	0.00025	0.00390236	yes
Pip4k2a	Ctrl	Obese	11.218	23.6142	1.07384	2.71904	5e-05	0.000934152	yes
Rps6ka1	Lean	Obese	8.38359	17.6436	1.07351	2.67077	5e-05	0.000934152	yes
Nup210	Lean	Obese	1.86422	3.92239	1.07316	2.14519	5e-05	0.000934152	yes
Apbb1ip	Ctrl	Obese	12.1738	25.6127	1.07308	2.67826	5e-05	0.000934152	yes
Ifitm1	Ctrl	Lean	5.04165	10.601	1.07223	1.18116	0.0051	0.044628	yes
Atp6v1a	Ctrl	Obese	35.1117	73.7909	1.07149	2.65226	5e-05	0.000934152	yes
BC028528	Lean	Obese	16.2487	34.1452	1.07136	1.11603	0.00405	0.0372738	yes
Trerf1	Lean	Obese	2.11629	4.44625	1.07106	1.88191	5e-05	0.000934152	yes
Slc6a6	Ctrl	Obese	28.6696	60.2042	1.07034	2.49811	5e-05	0.000934152	yes
Uhrf1	Ctrl	Obese	2.00446	4.20715	1.06963	1.7103	5e-05	0.000934152	yes
Ccl8	Ctrl	Obese	26.5548	55.7015	1.06874	2.79011	5e-05	0.000934152	yes
Mad2l1	Lean	Obese	3.17998	6.66703	1.06803	1.7081	0.00035	0.00516873	yes
Cmtm3	Ctrl	Obese	32.7245	68.6016	1.06787	2.99695	5e-05	0.000934152	yes
P2rx4	Ctrl	Obese	39.7503	83.2764	1.06694	2.93805	5e-05	0.000934152	yes
Prr11	Ctrl	Obese	0.655071	1.37234	1.06692	1.21872	0.00225	0.0234915	yes
Mcm5	Lean	Obese	3.24702	6.80193	1.06683	2.1115	5e-05	0.000934152	yes
Mfsd7b	Ctrl	Obese	3.51018	7.35224	1.06664	2.23249	5e-05	0.000934152	yes
Cux2	Ctrl	Lean	0.549444	1.15036	1.06604	1.28198	0.0045	0.0404724	yes
Psd4	Ctrl	Obese	3.18891	6.67421	1.06553	2.23982	5e-05	0.000934152	yes
Mrc1	Ctrl	Obese	22.4247	46.9052	1.06466	2.52509	5e-05	0.000934152	yes
Cd5l	Ctrl	Lean	1.83161	3.82994	1.06421	1.45131	0.00245	0.0250699	yes
Plk2	Lean	Obese	11.6136	24.281	1.06401	2.6519	5e-05	0.000934152	yes
Kcnk6	Ctrl	Obese	3.43257	7.16998	1.06268	2.24398	5e-05	0.000934152	yes
H2-Aa	Lean	Obese	534.27	1115.53	1.06209	2.36042	5e-05	0.000934152	yes
Pde8b	Ctrl	Obese	0.66855	1.39567	1.06185	1.23773	0.0018	0.0196261	yes
Cd9	Ctrl	Obese	71.0552	148.267	1.06118	3.12548	5e-05	0.000934152	yes
Cenpa	Lean	Obese	4.78383	9.98193	1.06115	1.83057	0.0003	0.00454804	yes
Cytip	Ctrl	Obese	1.54797	3.22512	1.05898	1.89016	5e-05	0.000934152	yes
Rilpl2	Lean	Obese	17.3281	36.0869	1.05836	2.71451	5e-05	0.000934152	yes
Cd19	Ctrl	Obese	1.35721	2.82598	1.05811	1.30283	0.0012	0.0143483	yes
Aqp9	Ctrl	Obese	1.59248	3.31514	1.05779	1.49494	0.0004	0.00578037	yes
2010111I01Rik	Ctrl	Obese	2.03972	4.24448	1.05722	1.78675	5e-05	0.000934152	yes
Acss2	Lean	Obese	16.4507	34.2267	1.05698	2.59244	5e-05	0.000934152	yes
Gpr126	Ctrl	Obese	1.12293	2.33582	1.05666	1.77939	5e-05	0.000934152	yes
Kcnj2	Ctrl	Obese	0.871222	1.8121	1.05655	1.5251	0.0003	0.00454804	yes
Marco	Ctrl	Lean	1.78851	3.71819	1.05584	1.39836	0.00265	0.0267106	yes
Cytip	Lean	Obese	1.55164	3.22512	1.05556	1.89678	0.0001	0.00174677	yes
B4galt6	Ctrl	Obese	3.17181	6.59158	1.05532	2.35705	5e-05	0.000934152	yes
Trim36	Ctrl	Lean	0.665028	1.38191	1.05518	1.2418	0.00355	0.033536	yes
Mad2l1	Ctrl	Obese	3.20987	6.66703	1.05453	1.68604	0.0001	0.00174677	yes
Dok3	Lean	Obese	5.00277	10.3819	1.05327	1.98192	0.0002	0.00323623	yes
Mapkapk3	Ctrl	Obese	5.45156	11.3111	1.05299	2.29867	5e-05	0.000934152	yes
Arhgap19	Lean	Obese	2.56464	5.31907	1.05242	2.04516	5e-05	0.000934152	yes
BC055004	Ctrl	Obese	2.12748	4.41186	1.05224	1.58262	0.0002	0.00323623	yes
9030625A04Rik	Lean	Obese	8.45566	17.523	1.05126	2.49069	5e-05	0.000934152	yes
Ptgr1	Lean	Obese	6.89145	14.2777	1.05088	2.28559	5e-05	0.000934152	yes
Tubb2a	Lean	Obese	29.7794	61.6923	1.05077	2.96282	5e-05	0.000934152	yes
Fam83d	Lean	Obese	1.42375	2.94769	1.04988	1.35247	0.00565	0.0482788	yes
Scpep1	Ctrl	Obese	39.8997	82.6024	1.0498	2.61179	5e-05	0.000934152	yes
Gmip	Ctrl	Obese	5.14796	10.6544	1.04938	2.43475	5e-05	0.000934152	yes
Atp6v1b2	Ctrl	Obese	69.7881	144.429	1.04931	2.33202	5e-05	0.000934152	yes
Fxyd5	Lean	Obese	71.8052	148.59	1.04918	2.45572	5e-05	0.000934152	yes
Clic1	Ctrl	Obese	112.637	233.069	1.04908	2.98798	5e-05	0.000934152	yes
Dpy19l3	Ctrl	Obese	1.79098	3.70514	1.04878	2.16235	5e-05	0.000934152	yes
Frrs1	Lean	Obese	3.62247	7.49089	1.04816	1.78866	5e-05	0.000934152	yes
Smap2	Ctrl	Obese	13.1471	27.1788	1.04774	2.73419	5e-05	0.000934152	yes
Ctsa	Ctrl	Obese	67.8033	140.099	1.04702	1.1209	0.0056	0.0479913	yes
Inpp5d	Lean	Obese	6.52794	13.4845	1.0466	2.46187	5e-05	0.000934152	yes
Micall2	Ctrl	Obese	1.38036	2.84988	1.04586	1.52837	0.00015	0.00250614	yes
Igsf9	Lean	Obese	0.78427	1.61884	1.04554	1.27832	0.00435	0.039382	yes
March1	Lean	Obese	3.36432	6.94412	1.04548	2.03242	5e-05	0.000934152	yes
Alcam	Ctrl	Obese	13.678	28.2268	1.04521	2.62517	5e-05	0.000934152	yes
Pion	Lean	Obese	1.66843	3.4427	1.04505	1.68498	0.00035	0.00516873	yes
Gpsm3	Ctrl	Obese	12.7603	26.3206	1.04452	2.47206	5e-05	0.000934152	yes
Man2b1	Lean	Obese	46.3012	95.4932	1.04435	2.48481	5e-05	0.000934152	yes
H2-Aa	Ctrl	Obese	541.665	1115.53	1.04226	2.23551	5e-05	0.000934152	yes
Tmem176a	Ctrl	Obese	52.6885	108.452	1.0415	2.55362	5e-05	0.000934152	yes
Pfkfb4	Lean	Obese	4.3463	8.94101	1.04065	2.22272	5e-05	0.000934152	yes
Aldh3b1	Lean	Obese	13.8787	28.5494	1.04059	2.62516	5e-05	0.000934152	yes
Cd209b	Ctrl	Lean	12.2168	25.1211	1.04003	2.15275	5e-05	0.000934152	yes
Cd300lf	Lean	Obese	2.08897	4.29459	1.03973	1.43394	0.0033	0.0317065	yes
Vat1	Ctrl	Obese	90.0846	185.176	1.03954	2.51763	5e-05	0.000934152	yes
Cd74	Ctrl	Obese	603.804	1240.37	1.03862	1.73603	5e-05	0.000934152	yes
Tgfb1	Lean	Obese	19.5574	40.1481	1.03761	2.83407	5e-05	0.000934152	yes
Ccl22	Ctrl	Obese	1.21579	2.49534	1.03734	1.17136	0.00445	0.0401017	yes
Fam105a	Ctrl	Obese	4.81797	9.88749	1.03718	2.06353	5e-05	0.000934152	yes
D3Bwg0562e	Ctrl	Obese	2.03646	4.17681	1.03634	1.97893	5e-05	0.000934152	yes
Ect2	Ctrl	Obese	0.667819	1.36904	1.03563	1.14267	0.00205	0.0217685	yes
Slc5a7	Lean	Obese	9.51141	19.497	1.03552	2.35457	5e-05	0.000934152	yes
Arhgap11a	Lean	Obese	2.16866	4.44259	1.0346	1.97161	5e-05	0.000934152	yes
Panx1	Lean	Obese	2.91437	5.96869	1.03423	1.73176	0.00015	0.00250614	yes
Fgf13	Lean	Obese	10.9674	22.4588	1.03406	2.27027	5e-05	0.000934152	yes
Napsa	Lean	Obese	6.29248	12.8725	1.03259	2.02712	5e-05	0.000934152	yes
Plk2	Ctrl	Obese	11.8736	24.281	1.03207	2.56233	5e-05	0.000934152	yes
Fam134b	Ctrl	Obese	1.7423	3.5624	1.03186	1.47468	0.00015	0.00250614	yes
Fam111a	Lean	Obese	9.30906	19.0088	1.02996	2.49554	5e-05	0.000934152	yes
Efr3b	Lean	Obese	2.16621	4.42289	1.02982	2.0868	5e-05	0.000934152	yes
Id2	Lean	Obese	18.3992	37.5656	1.02977	2.66444	5e-05	0.000934152	yes
Smap2	Lean	Obese	13.3147	27.1788	1.02947	2.71875	5e-05	0.000934152	yes
Taok3	Lean	Obese	5.55175	11.3314	1.02932	2.30744	5e-05	0.000934152	yes
Emr4	Ctrl	Obese	1.04343	2.12947	1.02916	1.36559	0.0004	0.00578037	yes
Fen1	Ctrl	Obese	3.73963	7.63101	1.02898	1.88122	5e-05	0.000934152	yes
Racgap1	Ctrl	Obese	2.84411	5.79975	1.02801	1.71822	5e-05	0.000934152	yes
Npl	Ctrl	Obese	23.649	48.1938	1.02707	2.74919	5e-05	0.000934152	yes
Creg1	Lean	Obese	48.9293	99.7037	1.02695	2.77841	5e-05	0.000934152	yes
Cdk20	Ctrl	Obese	4.58216	9.33513	1.02664	1.93408	5e-05	0.000934152	yes
Pik3cd	Lean	Obese	4.83935	9.85905	1.02664	2.31396	5e-05	0.000934152	yes
Batf3	Ctrl	Obese	3.88838	7.91796	1.02596	1.42139	0.00525	0.0456489	yes
Fmn1	Lean	Obese	0.767387	1.56181	1.0252	1.8038	5e-05	0.000934152	yes
Ftl1	Ctrl	Obese	2821.12	5735.01	1.02353	1.43654	0.00355	0.033536	yes
Abcg3	Ctrl	Obese	1.61261	3.27663	1.02282	1.50793	0.0003	0.00454804	yes
H2-Eb1	Ctrl	Obese	6.63761	13.4855	1.02267	2.06246	5e-05	0.000934152	yes
Fmn1	Ctrl	Obese	0.768877	1.56181	1.0224	1.78587	5e-05	0.000934152	yes
Shc2	Lean	Obese	2.37623	4.82518	1.02191	1.92188	5e-05	0.000934152	yes
Rhog	Lean	Obese	36.8265	74.7735	1.02179	3.02736	5e-05	0.000934152	yes
Tmem51	Ctrl	Obese	2.25069	4.55813	1.01807	1.46891	0.0009	0.0113701	yes
Tubb6	Ctrl	Obese	31.771	64.3389	1.01798	2.86212	5e-05	0.000934152	yes
Adam12	Lean	Obese	2.91924	5.90963	1.01748	2.26741	5e-05	0.000934152	yes
Sept9	Ctrl	Obese	34.0687	68.9501	1.0171	2.4543	5e-05	0.000934152	yes
Prom1	Ctrl	Lean	1.49619	3.02758	1.01687	1.43115	0.00025	0.00390236	yes
Dnase1l1	Lean	Obese	27.4232	55.4405	1.01554	2.44488	5e-05	0.000934152	yes
Pde8b	Lean	Obese	0.690384	1.39567	1.01549	1.18622	0.0057	0.0486353	yes
Fabp5	Lean	Obese	397.409	802.706	1.01425	2.6422	5e-05	0.000934152	yes
Tmem106a	Ctrl	Obese	35.7418	72.161	1.01361	2.75222	5e-05	0.000934152	yes
Cacna1a	Lean	Obese	2.61929	5.28684	1.01323	2.25029	5e-05	0.000934152	yes
Pion	Ctrl	Obese	1.70659	3.4427	1.01243	1.64266	5e-05	0.000934152	yes
Hebp2	Ctrl	Obese	1.85517	3.74184	1.0122	1.36516	0.00165	0.0184058	yes
Igf2bp2	Ctrl	Obese	3.31913	6.69246	1.01173	2.04559	5e-05	0.000934152	yes
Dennd1c	Ctrl	Obese	3.84769	7.75537	1.0112	1.93814	5e-05	0.000934152	yes
Pip4k2a	Lean	Obese	11.7163	23.6142	1.01114	2.5965	5e-05	0.000934152	yes
Ctsh	Ctrl	Obese	44.9487	90.5811	1.01093	2.81925	5e-05	0.000934152	yes
Paqr9	Lean	Obese	16.1568	32.5579	1.01087	2.64088	5e-05	0.000934152	yes
B4galt6	Lean	Obese	3.274	6.59158	1.00957	2.28108	5e-05	0.000934152	yes
Sh3pxd2b	Ctrl	Obese	5.0379	10.1402	1.00919	2.50941	5e-05	0.000934152	yes
Fam78a	Lean	Obese	1.0455	2.10278	1.0081	1.41664	0.0025	0.0254864	yes
Itpk1	Lean	Obese	21.4297	43.0942	1.00788	2.4994	5e-05	0.000934152	yes
Fabp5	Ctrl	Obese	399.456	802.706	1.00684	2.54448	5e-05	0.000934152	yes
Arap1	Ctrl	Obese	14.6735	29.4701	1.00604	2.36006	5e-05	0.000934152	yes
C3	Ctrl	Obese	234.372	470.443	1.00522	1.33186	0.0012	0.0143483	yes
Iqgap1	Lean	Obese	29.5161	59.2159	1.00448	2.23215	5e-05	0.000934152	yes
Rtn4	Lean	Obese	73.4463	147.331	1.0043	2.29978	5e-05	0.000934152	yes
Csf2rb	Lean	Obese	10.9413	21.9478	1.0043	2.60359	5e-05	0.000934152	yes
H2-Ab1	Ctrl	Obese	273.315	548.105	1.00389	2.39402	5e-05	0.000934152	yes
Pltp	Lean	Obese	283.982	569.485	1.00386	1.38011	0.00135	0.0156942	yes
Vat1	Lean	Obese	92.3511	185.176	1.00369	2.47776	5e-05	0.000934152	yes
Atp13a2	Ctrl	Obese	17.1137	34.31	1.00348	2.6088	5e-05	0.000934152	yes
Ccr2	Lean	Obese	10.4982	21.0438	1.00326	2.49468	5e-05	0.000934152	yes
Prcp	Lean	Obese	17.217	34.5032	1.0029	2.67402	5e-05	0.000934152	yes
Susd3	Lean	Obese	9.51574	19.0569	1.00193	1.72901	0.00015	0.00250614	yes
Wdr91	Lean	Obese	11.8627	23.7557	1.00185	2.56708	5e-05	0.000934152	yes
Plekha6	Ctrl	Obese	1.95235	3.90938	1.00173	1.9623	5e-05	0.000934152	yes
Dennd1c	Lean	Obese	3.87503	7.75537	1.00099	1.91797	5e-05	0.000934152	yes
Cgref1	Ctrl	Obese	2.07698	4.15662	1.00092	1.07061	0.00535	0.0463712	yes
Stmn1	Ctrl	Obese	31.6778	63.3329	0.999481	2.69208	5e-05	0.000934152	yes
BC096441,Tnfsf12,Tnfsf13	Lean	Obese	35.4033	70.7548	0.998946	2.57541	5e-05	0.000934152	yes
Rell1	Ctrl	Obese	6.52473	13.0322	0.998089	2.34823	5e-05	0.000934152	yes
Snx5	Lean	Obese	72.6144	145.018	0.997908	2.26414	5e-05	0.000934152	yes
Tagln2	Lean	Obese	183.544	366.515	0.997743	2.63809	5e-05	0.000934152	yes
Kif23	Ctrl	Obese	1.43905	2.87206	0.996967	1.46044	0.00035	0.00516873	yes
Iqgap1	Ctrl	Obese	29.6955	59.2159	0.995742	2.22975	5e-05	0.000934152	yes
Emilin1	Ctrl	Obese	8.3945	16.7293	0.994858	2.46779	5e-05	0.000934152	yes
Dok1	Ctrl	Obese	11.9226	23.7604	0.994857	2.43759	5e-05	0.000934152	yes
Sdf2l1	Ctrl	Obese	18.498	36.8482	0.99423	2.55076	5e-05	0.000934152	yes
Tifa	Lean	Obese	4.6647	9.28374	0.992922	1.94069	5e-05	0.000934152	yes
Arhgap39	Lean	Obese	4.29218	8.54166	0.992807	2.14739	5e-05	0.000934152	yes
Coro1c	Lean	Obese	34.6347	68.9061	0.992416	2.61116	5e-05	0.000934152	yes
Epcam	Ctrl	Lean	2.10284	4.18001	0.99117	1.42009	0.00315	0.03058	yes
Gatm	Ctrl	Obese	12.2789	24.398	0.990583	2.5129	5e-05	0.000934152	yes
Hilpda	Ctrl	Obese	26.495	52.6324	0.990228	2.17759	5e-05	0.000934152	yes
Lum	Lean	Obese	47.8455	95.0285	0.989976	2.65974	5e-05	0.000934152	yes
Trdn	Ctrl	Lean	2.01349	3.99845	0.989746	1.49365	0.0004	0.00578037	yes
Dhcr24	Lean	Obese	5.13403	10.1895	0.988921	2.24391	5e-05	0.000934152	yes
Ccr2	Ctrl	Obese	10.6079	21.0438	0.988262	2.4617	5e-05	0.000934152	yes
Tec	Lean	Obese	5.06148	10.0356	0.987497	1.88353	5e-05	0.000934152	yes
H2-Ea-ps	Ctrl	Obese	7.32056	14.4998	0.986004	1.756	0.0003	0.00454804	yes
Dlg3	Ctrl	Obese	5.37985	10.6478	0.984916	2.07997	5e-05	0.000934152	yes
Aig1	Ctrl	Obese	6.85126	13.5498	0.983826	1.82834	0.0001	0.00174677	yes
Acot11	Lean	Obese	1.24987	2.47022	0.982866	1.56359	0.0004	0.00578037	yes
Scd2	Lean	Obese	41.0045	81.0104	0.982324	2.07043	5e-05	0.000934152	yes
Atp6v0c	Lean	Obese	240.364	474.755	0.981964	2.26264	5e-05	0.000934152	yes
Oxtr	Ctrl	Obese	18.282	36.0996	0.981559	2.32265	5e-05	0.000934152	yes
Mmgt2	Ctrl	Obese	2.85179	5.62956	0.981152	1.55258	0.0001	0.00174677	yes
Hspb7	Lean	Obese	9.73898	19.2236	0.981034	2.34784	5e-05	0.000934152	yes
Col6a2	Lean	Obese	159.942	315.615	0.980621	1.79205	0.0001	0.00174677	yes
H2-K2	Lean	Obese	6.32686	12.4816	0.980236	1.8758	0.0001	0.00174677	yes
Pim1	Ctrl	Obese	5.59196	11.0179	0.978424	1.93286	5e-05	0.000934152	yes
Lbp	Ctrl	Obese	42.6828	84.0452	0.977509	2.42955	5e-05	0.000934152	yes
Tmem198b	Ctrl	Obese	19.2008	37.8032	0.977345	1.36488	0.00055	0.00758516	yes
Rab8b	Ctrl	Obese	10.1617	20	0.976861	2.52635	5e-05	0.000934152	yes
Hpcal1	Ctrl	Obese	26.3185	51.7705	0.97605	2.69019	5e-05	0.000934152	yes
Ehd4	Ctrl	Obese	32.2423	63.4158	0.975885	2.51932	5e-05	0.000934152	yes
Cdca8	Ctrl	Obese	3.6293	7.13686	0.975598	1.59412	0.00015	0.00250614	yes
Serpina1a	Ctrl	Obese	2.28982	4.50251	0.975494	1.27488	0.0012	0.0143483	yes
2010111I01Rik	Lean	Obese	2.15929	4.24448	0.975032	1.66222	0.00035	0.00516873	yes
Mrc2	Ctrl	Obese	14.4223	28.3327	0.974166	2.3345	5e-05	0.000934152	yes
Tacc3	Lean	Obese	3.06248	6.01037	0.972756	1.72066	0.0002	0.00323623	yes
Kcnk6	Lean	Obese	3.65413	7.16998	0.972439	2.08506	5e-05	0.000934152	yes
Atp6v0c	Ctrl	Obese	242.342	474.755	0.970137	2.23826	5e-05	0.000934152	yes
Col1a1	Lean	Obese	80.0808	156.877	0.970102	2.13629	5e-05	0.000934152	yes
Col3a1	Lean	Obese	289.632	567.313	0.969923	1.28804	0.0038	0.0354494	yes
Tnfrsf23	Lean	Obese	1.79371	3.51295	0.969742	1.54619	0.00075	0.00979434	yes
Tmem198b	Lean	Obese	19.31	37.8032	0.969163	1.37084	0.0016	0.0179651	yes
Gadd45b	Lean	Obese	8.02834	15.7065	0.968191	2.01227	5e-05	0.000934152	yes
Ncaph	Ctrl	Obese	1.69548	3.31632	0.96789	1.3903	0.00045	0.00640603	yes
Prune2	Lean	Obese	1.07629	2.10507	0.967804	1.93124	5e-05	0.000934152	yes
Tes	Ctrl	Obese	6.6931	13.0865	0.967328	2.16056	5e-05	0.000934152	yes
Gpsm3	Lean	Obese	13.4646	26.3206	0.96702	2.32644	5e-05	0.000934152	yes
Stard3	Ctrl	Obese	11.3312	22.1229	0.965232	2.41527	5e-05	0.000934152	yes
Fam111a	Ctrl	Obese	9.74108	19.0088	0.964515	2.34323	5e-05	0.000934152	yes
Ckap2	Ctrl	Obese	1.06396	2.07598	0.964345	1.1387	0.00385	0.0358345	yes
Ccna2	Ctrl	Obese	3.52734	6.88226	0.964302	1.16081	0.0026	0.0263035	yes
Ap1s3	Ctrl	Obese	1.90637	3.71943	0.964251	1.49844	0.00015	0.00250614	yes
Cenpf	Ctrl	Obese	0.302852	0.590744	0.963921	1.17059	0.00215	0.0226141	yes
Arap1	Lean	Obese	15.1104	29.4701	0.963708	2.2163	5e-05	0.000934152	yes
9830107B12Rik	Ctrl	Obese	1.02022	1.98958	0.963593	1.21141	0.0017	0.0187548	yes
Spn	Ctrl	Obese	1.34282	2.61868	0.963569	1.31306	0.00105	0.0129002	yes
Spp1	Ctrl	Obese	2.70104	5.25739	0.960831	1.1642	0.00165	0.0184058	yes
Klhl6	Ctrl	Obese	3.05785	5.94924	0.960189	1.6709	5e-05	0.000934152	yes
H2-Ea-ps	Lean	Obese	7.45743	14.4998	0.959279	1.71753	0.0024	0.0246751	yes
Lpcat2	Ctrl	Obese	1.01756	1.9782	0.959066	1.11299	0.0055	0.0473516	yes
Scpep1	Lean	Obese	42.4952	82.6024	0.958883	2.36724	5e-05	0.000934152	yes
Snx8	Ctrl	Obese	14.8671	28.875	0.957697	2.54688	5e-05	0.000934152	yes
Srxn1	Ctrl	Obese	16.0783	31.1906	0.955992	2.51996	5e-05	0.000934152	yes
Lum	Ctrl	Obese	49.0066	95.0285	0.955384	2.53217	5e-05	0.000934152	yes
Fcgr2b	Ctrl	Obese	25.6239	49.6611	0.954626	2.26243	5e-05	0.000934152	yes
Bgn	Ctrl	Obese	150.037	290.708	0.954257	2.11419	5e-05	0.000934152	yes
Cln3	Ctrl	Obese	7.21877	13.9863	0.954188	2.02455	5e-05	0.000934152	yes
Slc5a7	Ctrl	Obese	10.0671	19.497	0.953603	2.1925	5e-05	0.000934152	yes
Sdf2l1	Lean	Obese	19.0347	36.8482	0.952967	2.48873	5e-05	0.000934152	yes
Ccl8	Ctrl	Lean	26.5548	51.3929	0.952595	2.47728	0.00015	0.00250614	yes
Skp2	Ctrl	Obese	0.9344	1.80672	0.951258	1.10859	0.0039	0.0362506	yes
Eps8	Ctrl	Obese	8.48108	16.3986	0.951249	2.37541	5e-05	0.000934152	yes
Fam20c	Lean	Obese	51.1468	98.8735	0.950939	2.40097	5e-05	0.000934152	yes
Dennd4b	Ctrl	Obese	5.66292	10.9406	0.950075	2.38141	5e-05	0.000934152	yes
P2rx7	Ctrl	Obese	6.17848	11.93	0.949275	1.78564	5e-05	0.000934152	yes
Clstn3	Lean	Obese	2.53356	4.89059	0.948846	1.79521	0.0001	0.00174677	yes
Ctsz	Ctrl	Obese	247.278	476.574	0.946566	1.85856	5e-05	0.000934152	yes
Hexa	Ctrl	Obese	119.171	229.437	0.945069	2.33573	5e-05	0.000934152	yes
Cks2	Lean	Obese	7.42441	14.2924	0.944896	1.66204	0.00405	0.0372738	yes
Prune2	Ctrl	Obese	1.09385	2.10507	0.944452	1.8826	5e-05	0.000934152	yes
Mfap2	Lean	Obese	5.82861	11.2139	0.944068	1.34214	0.0019	0.0205096	yes
Mrc2	Lean	Obese	14.7311	28.3327	0.943607	2.34376	5e-05	0.000934152	yes
Sqle	Lean	Obese	4.31907	8.30282	0.942879	1.90646	5e-05	0.000934152	yes
Cd2	Lean	Obese	4.14994	7.97475	0.94235	1.46482	0.004	0.0369627	yes
Arhgap22	Ctrl	Obese	4.61459	8.86721	0.942276	1.91673	5e-05	0.000934152	yes
Il2rg	Ctrl	Obese	10.3032	19.7967	0.942172	2.14739	5e-05	0.000934152	yes
Samsn1	Ctrl	Obese	1.70947	3.28443	0.942091	1.19476	0.0041	0.0376328	yes
Dok1	Lean	Obese	12.3693	23.7604	0.941795	2.35201	5e-05	0.000934152	yes
Ptgr1	Ctrl	Obese	7.4334	14.2777	0.941668	2.07355	5e-05	0.000934152	yes
Tubb2a	Ctrl	Obese	32.1321	61.6923	0.941075	2.61957	5e-05	0.000934152	yes
Tmem104	Ctrl	Obese	7.88139	15.1284	0.940737	2.42131	5e-05	0.000934152	yes
Reps2	Ctrl	Obese	1.76026	3.37689	0.93991	1.88072	5e-05	0.000934152	yes
Casp1	Ctrl	Obese	15.1597	29.0667	0.939129	2.30343	5e-05	0.000934152	yes
Fcna	Ctrl	Obese	64.1808	123.046	0.938979	1.84786	0.0002	0.00323623	yes
Pik3cg	Lean	Obese	1.90259	3.64747	0.938934	1.805	5e-05	0.000934152	yes
Spn	Lean	Obese	1.3663	2.61868	0.938561	1.26477	0.00205	0.0217685	yes
H2-Ob	Ctrl	Obese	1.38453	2.65195	0.937652	1.24798	0.0021	0.0221904	yes
Osbp2	Ctrl	Lean	0.890808	1.7057	0.937176	1.21598	0.00575	0.0489907	yes
Arhgap39	Ctrl	Obese	4.46233	8.54166	0.93672	2.05336	5e-05	0.000934152	yes
Gng2	Ctrl	Obese	9.78161	18.7068	0.935421	2.25203	5e-05	0.000934152	yes
Fdps	Lean	Obese	26.7217	51.1031	0.935399	2.11865	5e-05	0.000934152	yes
Ms4a6b	Ctrl	Obese	6.24578	11.9398	0.93483	1.85918	5e-05	0.000934152	yes
Arhgap15	Ctrl	Obese	2.70485	5.16953	0.934482	1.58402	5e-05	0.000934152	yes
Pilra	Ctrl	Obese	1.61724	3.09028	0.934207	1.11921	0.0031	0.0302447	yes
Atp13a2	Lean	Obese	17.9606	34.31	0.933792	2.42407	5e-05	0.000934152	yes
Nfkbie	Ctrl	Obese	2.7403	5.23401	0.933585	1.56561	0.0001	0.00174677	yes
Tmem106a	Lean	Obese	37.7965	72.161	0.932967	2.54993	5e-05	0.000934152	yes
Ly96	Ctrl	Obese	7.38489	14.0921	0.932234	1.12573	0.00315	0.03058	yes
Taok3	Ctrl	Obese	5.94007	11.3314	0.931778	2.11745	5e-05	0.000934152	yes
Ncaph	Lean	Obese	1.73964	3.31632	0.930797	1.34529	0.0029	0.0287648	yes
Lyl1	Ctrl	Obese	10.1635	19.3509	0.928999	2.20729	5e-05	0.000934152	yes
Ninj1	Ctrl	Obese	69.9175	133.055	0.928301	2.79551	5e-05	0.000934152	yes
Bcmo1	Lean	Obese	2.01977	3.84091	0.927254	1.20895	0.00285	0.0283716	yes
Mcm2	Ctrl	Obese	2.83419	5.38778	0.926755	1.73172	0.0001	0.00174677	yes
Pctp	Ctrl	Obese	2.43988	4.63281	0.925077	1.39055	0.001	0.0123859	yes
Rnase6	Ctrl	Obese	3.46747	6.58057	0.924327	1.32656	0.0037	0.034674	yes
Cdca7l	Ctrl	Obese	2.70343	5.12348	0.922333	1.35906	0.0017	0.0187548	yes
Clic1	Lean	Obese	122.985	233.069	0.922274	2.65295	5e-05	0.000934152	yes
Gmfg	Lean	Obese	21.1822	40.1351	0.922011	1.83001	5e-05	0.000934152	yes
Amdhd2	Ctrl	Obese	15.6584	29.6525	0.921212	2.35948	5e-05	0.000934152	yes
Rhog	Ctrl	Obese	39.489	74.7735	0.921079	2.69469	5e-05	0.000934152	yes
Mcm2	Lean	Obese	2.84613	5.38778	0.92069	1.73085	0.0003	0.00454804	yes
Pgap1	Ctrl	Obese	0.925927	1.75255	0.920487	1.68695	5e-05	0.000934152	yes
Tacc3	Ctrl	Obese	3.17621	6.01037	0.920149	1.6386	5e-05	0.000934152	yes
Actr3	Lean	Obese	81.1288	136.605	0.919541	1.7591	5e-05	0.000934152	yes
BC013712	Lean	Obese	6.72105	12.7066	0.918822	2.05582	5e-05	0.000934152	yes
Adam22	Ctrl	Obese	0.560309	1.05813	0.917228	1.28171	0.00045	0.00640603	yes
Ttyh3	Ctrl	Obese	9.12375	17.1773	0.912805	2.37868	5e-05	0.000934152	yes
Cd93	Lean	Obese	17.693	33.2915	0.911973	2.27487	5e-05	0.000934152	yes
Akr1b8	Lean	Obese	18.9343	35.6213	0.911736	2.33088	5e-05	0.000934152	yes
Casp1	Lean	Obese	15.4546	29.0667	0.911332	2.26902	5e-05	0.000934152	yes
Plxnb2	Lean	Obese	17.1824	32.3105	0.911074	2.2769	5e-05	0.000934152	yes
Gm4980	Ctrl	Obese	2.44912	4.60515	0.910984	1.6008	0.00025	0.00390236	yes
Pfkfb4	Ctrl	Obese	4.75717	8.94101	0.910335	1.96939	5e-05	0.000934152	yes
Lmo2	Ctrl	Obese	20.0969	37.7628	0.909993	2.16314	5e-05	0.000934152	yes
Junb	Ctrl	Obese	20.0168	37.6122	0.909993	2.4245	5e-05	0.000934152	yes
Hpcal1	Lean	Obese	27.5698	51.7705	0.909042	2.5559	5e-05	0.000934152	yes
4930471M23Rik	Ctrl	Obese	12.6713	23.7904	0.908813	2.35946	5e-05	0.000934152	yes
Adam19	Lean	Obese	3.67093	6.88892	0.908131	2.10256	5e-05	0.000934152	yes
Pafah1b3	Ctrl	Obese	4.8722	9.13699	0.907147	1.40974	0.00375	0.0350546	yes
Dbf4	Ctrl	Obese	2.15449	4.04032	0.907122	1.27064	0.00085	0.0108418	yes
Il1rl1	Ctrl	Obese	1.25744	2.35789	0.907006	1.3733	0.0003	0.00454804	yes
Dnmt3a	Ctrl	Obese	7.55063	14.1481	0.905938	2.05129	5e-05	0.000934152	yes
Susd3	Ctrl	Lean	5.07865	9.51574	0.90587	1.26645	0.00205	0.0217685	yes
Nuak2	Ctrl	Obese	3.07461	5.75934	0.905501	1.6084	5e-05	0.000934152	yes
Aldh1a2	Ctrl	Obese	7.35133	13.76	0.904401	2.0106	5e-05	0.000934152	yes
Srxn1	Lean	Obese	16.6648	31.1906	0.904305	2.40083	5e-05	0.000934152	yes
Nsdhl	Lean	Obese	19.3789	36.2656	0.904113	2.37493	5e-05	0.000934152	yes
1110007C09Rik	Lean	Obese	36.5926	68.4618	0.903747	2.70923	5e-05	0.000934152	yes
Gmnn	Ctrl	Obese	6.00573	11.2361	0.903729	1.5332	0.0008	0.0103194	yes
Lss	Lean	Obese	5.86775	10.9702	0.902705	2.04781	5e-05	0.000934152	yes
Naip6,Naip7	Lean	Obese	0.659125	1.23177	0.902104	1.19735	0.0043	0.039067	yes
Pip5k1c	Ctrl	Obese	15.819	29.5596	0.901962	2.31102	5e-05	0.000934152	yes
4833442J19Rik	Ctrl	Lean	21.0452	39.3229	0.901881	2.04456	5e-05	0.000934152	yes
Tgfb1	Ctrl	Obese	21.4875	40.1481	0.901831	2.4268	5e-05	0.000934152	yes
1110007C09Rik	Ctrl	Obese	36.6449	68.4618	0.901688	2.66306	5e-05	0.000934152	yes
Ptprj	Ctrl	Obese	5.73379	10.7115	0.901603	2.21544	5e-05	0.000934152	yes
Tmem104	Lean	Obese	8.10065	15.1284	0.901149	2.33209	5e-05	0.000934152	yes
Tmem71	Ctrl	Obese	1.90742	3.55727	0.89915	1.39427	0.00045	0.00640603	yes
Rnh1	Lean	Obese	81.2601	151.545	0.89913	2.15731	5e-05	0.000934152	yes
2010002N04Rik	Ctrl	Obese	1.69396	3.15419	0.896873	1.18215	0.00445	0.0401017	yes
Slc9a3r1	Ctrl	Obese	18.975	35.318	0.896305	2.39064	5e-05	0.000934152	yes
Alpk1	Ctrl	Obese	1.85605	3.45159	0.895023	1.59591	5e-05	0.000934152	yes
Dtx4	Ctrl	Obese	4.9469	9.19698	0.894636	2.18515	5e-05	0.000934152	yes
Dennd4b	Lean	Obese	5.88863	10.9406	0.89369	2.24926	5e-05	0.000934152	yes
Fam105a	Lean	Obese	5.32183	9.88749	0.893684	1.79184	5e-05	0.000934152	yes
Bgn	Lean	Obese	156.501	290.708	0.893396	2.00238	5e-05	0.000934152	yes
Cdca7l	Lean	Obese	2.75971	5.12348	0.892605	1.27254	0.0053	0.0460057	yes
Frmd4a	Lean	Obese	3.79917	7.04817	0.891563	1.97683	5e-05	0.000934152	yes
Rnh1	Ctrl	Obese	81.7681	151.545	0.890138	2.17223	5e-05	0.000934152	yes
Hmgcs2	Ctrl	Lean	13.6482	25.2869	0.889682	2.23969	5e-05	0.000934152	yes
Ucp2	Lean	Obese	148.247	274.564	0.889141	1.73157	0.00015	0.00250614	yes
Arpc1b	Ctrl	Obese	208.946	386.862	0.888687	2.20765	5e-05	0.000934152	yes
Fen1	Lean	Obese	4.12189	7.63101	0.888569	1.66876	0.00025	0.00390236	yes
Slc2a9	Ctrl	Obese	1.3228	2.44894	0.888555	1.21338	0.00115	0.0138391	yes
A830007P12Rik	Ctrl	Obese	5.76691	10.6762	0.888527	2.05432	5e-05	0.000934152	yes
Arhgdib	Lean	Obese	59.1282	109.339	0.88689	2.65521	5e-05	0.000934152	yes
Rnf149	Ctrl	Obese	18.5145	34.1986	0.885281	2.38116	5e-05	0.000934152	yes
Junb	Lean	Obese	20.3634	37.6122	0.885226	2.44246	5e-05	0.000934152	yes
Epsti1	Ctrl	Obese	5.12416	9.46383	0.88511	1.51902	5e-05	0.000934152	yes
Actn1	Lean	Obese	23.0943	42.6257	0.88419	2.29443	5e-05	0.000934152	yes
Fam38b	Ctrl	Obese	0.353267	0.652028	0.884175	1.15122	0.0029	0.0287648	yes
Rftn1	Ctrl	Obese	11.4659	21.152	0.883446	2.2319	5e-05	0.000934152	yes
Sap30	Ctrl	Obese	3.69649	6.81739	0.883064	1.34016	0.00245	0.0250699	yes
Clec4a1	Lean	Obese	11.0332	20.3352	0.882127	2.06082	5e-05	0.000934152	yes
Arpc5	Ctrl	Obese	79.032	145.645	0.881948	2.37202	5e-05	0.000934152	yes
Cd9	Lean	Obese	80.5043	148.267	0.881059	2.65452	5e-05	0.000934152	yes
Arrb2	Ctrl	Obese	22.1349	40.7587	0.880782	2.39902	5e-05	0.000934152	yes
Slc38a5	Ctrl	Lean	2.57902	4.7449	0.879555	1.29973	0.00515	0.0449411	yes
Abhd12	Lean	Obese	86.349	158.712	0.878157	2.34913	5e-05	0.000934152	yes
Lig1	Ctrl	Obese	3.51811	6.46172	0.87712	1.31494	0.0009	0.0113701	yes
Ptprv	Ctrl	Obese	0.534224	0.980769	0.876469	1.09361	0.00495	0.0435846	yes
Pitpnc1	Ctrl	Obese	4.19823	7.69397	0.873949	2.07734	5e-05	0.000934152	yes
Cmtm3	Lean	Obese	37.5003	68.6016	0.871341	2.47982	5e-05	0.000934152	yes
Plxnc1	Lean	Obese	1.81178	3.31403	0.871182	1.71607	5e-05	0.000934152	yes
Vav3	Ctrl	Obese	4.18715	7.65149	0.869772	1.57284	5e-05	0.000934152	yes
Cxcl16	Ctrl	Obese	6.79229	12.4077	0.869262	1.90109	5e-05	0.000934152	yes
Fam83a	Lean	Obese	7.06713	12.9077	0.869036	1.84752	0.00015	0.00250614	yes
Myo7a	Lean	Obese	2.40986	4.39983	0.868499	1.83118	5e-05	0.000934152	yes
Tbc1d9	Ctrl	Obese	2.5516	4.65768	0.868208	1.71864	5e-05	0.000934152	yes
Apaf1	Ctrl	Obese	2.16133	3.94493	0.868083	1.73749	5e-05	0.000934152	yes
Sh3bp1	Ctrl	Obese	4.52873	8.26469	0.867854	1.60738	0.0002	0.00323623	yes
Arhgef10l	Ctrl	Obese	2.67719	4.88463	0.867527	1.65599	5e-05	0.000934152	yes
H2-Eb1	Lean	Obese	7.39552	13.4855	0.866681	1.78671	0.00015	0.00250614	yes
Mkl1	Lean	Obese	5.78257	10.5419	0.866355	1.68768	5e-05	0.000934152	yes
Rftn1	Lean	Obese	11.6057	21.152	0.86597	2.19017	5e-05	0.000934152	yes
Ppm1h	Lean	Obese	2.19152	3.9927	0.865433	1.7141	5e-05	0.000934152	yes
Atp6v0a1	Lean	Obese	61.6059	112.217	0.865151	1.95083	5e-05	0.000934152	yes
Slamf9	Lean	Obese	22.8587	41.5918	0.863554	2.27612	5e-05	0.000934152	yes
Lactb	Lean	Obese	9.27028	16.8642	0.863276	2.014	5e-05	0.000934152	yes
Lass6	Ctrl	Obese	2.61866	4.76289	0.863005	1.57248	5e-05	0.000934152	yes
Cd14	Lean	Obese	20.629	37.5177	0.862896	2.28826	5e-05	0.000934152	yes
Pdxk	Lean	Obese	18.7286	34.0539	0.862574	2.20954	5e-05	0.000934152	yes
Sec11c	Lean	Obese	42.1131	76.5696	0.862505	2.59426	5e-05	0.000934152	yes
Actr3	Ctrl	Obese	84.4147	136.605	0.862262	1.62818	5e-05	0.000934152	yes
Kif21b	Ctrl	Obese	1.89557	3.44504	0.861885	1.84187	5e-05	0.000934152	yes
Mrgpre	Lean	Obese	1.42775	2.59276	0.860744	1.30702	0.0031	0.0302447	yes
Traf1	Ctrl	Obese	2.49189	4.52507	0.860698	1.35609	0.00075	0.00979434	yes
Lig1	Lean	Obese	3.56019	6.46172	0.859966	1.34394	0.00085	0.0108418	yes
Col12a1	Ctrl	Obese	2.12362	3.85411	0.859872	1.89547	5e-05	0.000934152	yes
Syt15	Ctrl	Obese	1.27719	2.31766	0.859701	1.09792	0.00435	0.039382	yes
Cd93	Ctrl	Obese	18.3489	33.2915	0.859461	2.1518	5e-05	0.000934152	yes
AI413582	Lean	Obese	28.4535	51.619	0.859296	2.41108	5e-05	0.000934152	yes
Pi4k2a	Lean	Obese	17.1454	31.1044	0.859296	2.3244	5e-05	0.000934152	yes
Tmem97	Ctrl	Obese	11.366	20.6167	0.859081	1.96662	5e-05	0.000934152	yes
Zfp710	Lean	Obese	5.18874	9.40922	0.858691	1.92699	5e-05	0.000934152	yes
Sh3bgrl2	Ctrl	Obese	1.01512	1.84061	0.858532	1.10972	0.0052	0.0452716	yes
Cln3	Lean	Obese	7.71681	13.9863	0.857936	1.81408	5e-05	0.000934152	yes
Gmip	Lean	Obese	5.88427	10.6544	0.856513	2.03236	5e-05	0.000934152	yes
Gstm6	Ctrl	Lean	5.99186	10.8449	0.855944	1.51542	0.0017	0.0187548	yes
Tubb2b	Lean	Obese	2.87396	5.20155	0.855901	1.35496	0.00425	0.0387413	yes
Stambpl1	Lean	Obese	11.2558	20.3433	0.853885	2.0411	5e-05	0.000934152	yes
Cxcl16	Lean	Obese	6.87171	12.4077	0.852492	1.86362	0.00025	0.00390236	yes
Rinl	Lean	Obese	2.67773	4.83315	0.851953	1.48023	0.0011	0.0133705	yes
Prr13	Lean	Obese	61.732	111.415	0.851855	2.09627	5e-05	0.000934152	yes
Emilin1	Lean	Obese	9.2698	16.7293	0.851765	2.14571	5e-05	0.000934152	yes
Tcf19	Lean	Obese	4.44294	8.01691	0.851531	1.29791	0.00175	0.019193	yes
Ttyh3	Lean	Obese	9.51992	17.1773	0.851482	2.22521	5e-05	0.000934152	yes
4930471M23Rik	Lean	Obese	13.1853	23.7904	0.851444	2.23641	5e-05	0.000934152	yes
C1qb	Ctrl	Obese	127.805	230.586	0.851356	2.28678	5e-05	0.000934152	yes
Dclk1	Ctrl	Obese	3.25769	5.87671	0.851161	1.76919	5e-05	0.000934152	yes
F13a1	Ctrl	Lean	33.8575	61.0629	0.850823	1.98009	5e-05	0.000934152	yes
Rab8b	Lean	Obese	11.0908	20	0.850638	2.22185	5e-05	0.000934152	yes
Tspan32	Ctrl	Obese	3.03173	5.46596	0.850334	1.14221	0.003	0.0294509	yes
Abr	Ctrl	Obese	5.35908	9.6592	0.849918	1.97263	5e-05	0.000934152	yes
Lrp12	Lean	Obese	5.03288	9.06557	0.849016	1.94211	5e-05	0.000934152	yes
Nrp2	Ctrl	Obese	8.35135	15.0407	0.848796	2.16555	5e-05	0.000934152	yes
Skap2	Ctrl	Obese	30.2948	54.5538	0.848611	2.34863	5e-05	0.000934152	yes
Hmha1	Lean	Obese	16.3422	29.4006	0.847242	2.12013	5e-05	0.000934152	yes
Nuak2	Lean	Obese	3.20285	5.75934	0.846548	1.49752	0.00085	0.0108418	yes
Rnf149	Lean	Obese	19.0224	34.1986	0.846236	2.30215	5e-05	0.000934152	yes
Bcl3	Ctrl	Obese	3.66155	6.58058	0.845762	1.4572	0.0009	0.0113701	yes
Cd209f	Ctrl	Lean	23.0349	41.3927	0.845558	2.2388	5e-05	0.000934152	yes
Cysltr1	Ctrl	Obese	2.19924	3.95128	0.845313	1.33979	0.00145	0.016617	yes
Coro1c	Ctrl	Obese	38.3676	68.9061	0.844743	2.20273	5e-05	0.000934152	yes
Ppfibp2	Lean	Obese	4.49251	8.06792	0.844674	1.79347	5e-05	0.000934152	yes
Ripk3	Lean	Obese	6.09653	10.9464	0.844397	1.53365	0.00035	0.00516873	yes
Mmgt2	Lean	Obese	3.13594	5.62956	0.844124	1.37455	0.00375	0.0350546	yes
Darc	Ctrl	Obese	6.79755	12.2022	0.844055	1.5675	0.00045	0.00640603	yes
Ppm1h	Ctrl	Obese	2.22497	3.9927	0.843578	1.68298	5e-05	0.000934152	yes
Gng2	Lean	Obese	10.4314	18.7068	0.842629	2.00307	5e-05	0.000934152	yes
Sdcbp	Ctrl	Obese	94.9973	170.326	0.842343	1.94975	5e-05	0.000934152	yes
Atp6v1c1	Lean	Obese	35.5425	63.7142	0.842069	2.34279	5e-05	0.000934152	yes
Grn	Lean	Obese	176.363	316.128	0.841963	1.91721	5e-05	0.000934152	yes
Lyn	Ctrl	Obese	16.4438	29.4541	0.840931	2.1067	5e-05	0.000934152	yes
AI607873	Ctrl	Obese	11.1959	20.0477	0.840466	2.11334	5e-05	0.000934152	yes
Abhd12	Ctrl	Obese	88.6888	158.712	0.839585	2.21062	5e-05	0.000934152	yes
Pip5k1c	Lean	Obese	16.5216	29.5596	0.839275	2.13648	5e-05	0.000934152	yes
Tes	Lean	Obese	7.3152	13.0865	0.839105	1.90952	5e-05	0.000934152	yes
Gsdmd	Ctrl	Obese	15.0776	26.9536	0.838072	2.12388	5e-05	0.000934152	yes
Klc4	Ctrl	Obese	10.2036	18.2335	0.837513	2.03662	5e-05	0.000934152	yes
Smc2	Lean	Obese	2.00214	3.57603	0.83682	1.53662	0.00035	0.00516873	yes
Srgn	Ctrl	Obese	69.3842	123.856	0.835983	2.60003	5e-05	0.000934152	yes
Abcg1	Ctrl	Obese	15.5225	27.6447	0.832642	2.15013	5e-05	0.000934152	yes
Bcl2l11	Ctrl	Obese	2.36663	4.21413	0.832401	1.58298	5e-05	0.000934152	yes
Itga5	Lean	Obese	14.1338	25.1655	0.832299	2.18693	5e-05	0.000934152	yes
Serpina1e	Ctrl	Obese	4.47991	7.975	0.832015	1.36423	0.00115	0.0138391	yes
Pcolce	Lean	Obese	48.3358	86.0153	0.831501	2.39379	5e-05	0.000934152	yes
Lass6	Lean	Obese	2.67755	4.76289	0.830924	1.52584	0.00065	0.00874128	yes
Dgkz	Ctrl	Obese	19.7719	35.1665	0.830747	2.12157	5e-05	0.000934152	yes
Rab31	Ctrl	Obese	18.3293	32.5934	0.830431	2.20792	5e-05	0.000934152	yes
Fn1	Ctrl	Obese	109.273	194.281	0.830214	1.35987	0.00035	0.00516873	yes
Cd276	Lean	Obese	2.29537	4.07625	0.828516	1.41418	0.0022	0.0230632	yes
Abcg1	Lean	Obese	15.5698	27.6447	0.828253	2.18584	5e-05	0.000934152	yes
Pim1	Lean	Obese	6.20737	11.0179	0.827798	1.68614	0.0005	0.00699183	yes
Tbc1d9	Lean	Obese	2.62455	4.65768	0.827541	1.64822	0.0001	0.00174677	yes
Vav3	Lean	Obese	4.31487	7.65149	0.826425	1.43705	0.00035	0.00516873	yes
2810474O19Rik	Ctrl	Obese	8.06445	14.2962	0.825984	2.04356	5e-05	0.000934152	yes
Dera	Lean	Obese	9.09576	16.1235	0.8259	1.83458	0.0001	0.00174677	yes
Camk1d	Ctrl	Obese	2.63591	4.66773	0.824418	1.79691	5e-05	0.000934152	yes
Plcl2	Ctrl	Obese	5.52378	9.7722	0.823026	1.90982	5e-05	0.000934152	yes
Pdxk	Ctrl	Obese	19.2577	34.0539	0.822381	2.10193	5e-05	0.000934152	yes
Ube2c	Ctrl	Obese	6.98918	12.3562	0.822037	1.45907	0.00175	0.019193	yes
Slc7a11	Lean	Obese	1.25348	2.21557	0.821743	1.54447	0.00055	0.00758516	yes
Plekhb2	Ctrl	Obese	18.0264	31.8328	0.820406	2.09859	5e-05	0.000934152	yes
Camk1d	Lean	Obese	2.64468	4.66773	0.819624	1.7825	5e-05	0.000934152	yes
Cndp2	Lean	Obese	58.8214	103.742	0.818588	2.21563	5e-05	0.000934152	yes
Kif21b	Lean	Obese	1.95367	3.44504	0.818329	1.74104	0.0001	0.00174677	yes
Il2rg	Lean	Obese	11.2295	19.7967	0.81796	1.91764	5e-05	0.000934152	yes
Il1rl1	Lean	Obese	1.33806	2.35789	0.817357	1.2524	0.00255	0.0258869	yes
Rtn4	Ctrl	Obese	83.6363	147.331	0.816863	1.84252	5e-05	0.000934152	yes
Acsl3,Utp14b	Lean	Obese	3.86627	6.81029	0.816775	1.66839	0.0001	0.00174677	yes
AI413582	Ctrl	Obese	29.3096	51.619	0.816528	2.27769	5e-05	0.000934152	yes
Samhd1	Ctrl	Obese	25.4151	44.7452	0.816046	2.06994	5e-05	0.000934152	yes
Wipf1	Ctrl	Obese	9.66753	17.0184	0.815878	2.10742	5e-05	0.000934152	yes
Gys2	Lean	Obese	17.0977	30.0975	0.815844	2.05676	5e-05	0.000934152	yes
Tpra1	Lean	Obese	15.0189	26.4354	0.81569	2.13532	5e-05	0.000934152	yes
Dtx4	Lean	Obese	5.22573	9.19698	0.815529	2.00607	5e-05	0.000934152	yes
Prr13	Ctrl	Obese	63.3406	111.415	0.814744	2.03312	5e-05	0.000934152	yes
Tcf19	Ctrl	Obese	4.55949	8.01691	0.814174	1.28091	0.00075	0.00979434	yes
Tnfrsf21	Lean	Obese	11.0605	19.4286	0.812764	2.12616	5e-05	0.000934152	yes
Zfp710	Ctrl	Obese	5.36165	9.40922	0.811397	1.84354	5e-05	0.000934152	yes
Ppip5k1	Ctrl	Lean	14.2706	25.0333	0.810805	1.44882	0.0003	0.00454804	yes
Arpc5	Lean	Obese	83.028	145.645	0.810786	2.20177	5e-05	0.000934152	yes
Arpc1b	Lean	Obese	220.557	386.862	0.810666	2.04587	5e-05	0.000934152	yes
Fam122b	Lean	Obese	2.09578	3.67178	0.80899	1.30756	0.00205	0.0217685	yes
Amdhd2	Lean	Obese	16.9418	29.6525	0.807565	2.11288	5e-05	0.000934152	yes
Cytl1	Ctrl	Lean	9.62465	16.8454	0.807552	1.60542	0.0014	0.016143	yes
Rab7l1	Lean	Obese	20.99	36.7211	0.806902	2.10436	5e-05	0.000934152	yes
Lepr	Ctrl	Obese	0.744689	1.30238	0.806436	1.02027	0.00395	0.0366159	yes
Skap2	Lean	Obese	31.1965	54.5538	0.806297	2.24924	5e-05	0.000934152	yes
Gmnn	Lean	Obese	6.42747	11.2361	0.805817	1.3951	0.0051	0.044628	yes
Lhfpl2	Lean	Obese	31.3997	54.8872	0.805718	2.02118	5e-05	0.000934152	yes
Dclk1	Lean	Obese	3.36315	5.87671	0.805193	1.66681	5e-05	0.000934152	yes
Mvd	Lean	Obese	5.01912	8.76553	0.804408	1.34019	0.00215	0.0226141	yes
Hexb	Lean	Obese	49.4071	86.2855	0.804399	1.73828	5e-05	0.000934152	yes
Sat1	Ctrl	Obese	97.5033	170.122	0.803044	2.39658	5e-05	0.000934152	yes
Arrb2	Lean	Obese	23.3671	40.7587	0.802627	2.2051	5e-05	0.000934152	yes
Pik3r6	Ctrl	Obese	3.7646	6.5604	0.801289	1.51494	0.0001	0.00174677	yes
Stard3	Lean	Obese	12.696	22.1229	0.801165	2.04785	5e-05	0.000934152	yes
Trim59	Ctrl	Obese	1.46751	2.55685	0.801001	1.1066	0.00445	0.0401017	yes
Acss1	Lean	Obese	5.61924	9.78804	0.800644	1.77169	5e-05	0.000934152	yes
Hexb	Ctrl	Obese	49.591	86.2855	0.799039	1.71978	5e-05	0.000934152	yes
Ppfibp2	Ctrl	Obese	4.63929	8.06792	0.798291	1.68112	5e-05	0.000934152	yes
H2afz	Ctrl	Obese	120.484	209.525	0.798282	2.42317	5e-05	0.000934152	yes
Traf1	Lean	Obese	2.60335	4.52507	0.797569	1.26963	0.00455	0.0408327	yes
Sdcbp	Lean	Obese	98.0995	170.326	0.795983	1.83227	5e-05	0.000934152	yes
Crip1	Ctrl	Obese	919.733	1596.75	0.795847	2.75821	5e-05	0.000934152	yes
Tmsb10	Lean	Obese	284.422	493.712	0.795638	1.78458	5e-05	0.000934152	yes
Akr1b8	Ctrl	Obese	20.5228	35.6213	0.79551	2.04559	5e-05	0.000934152	yes
Nup210	Ctrl	Obese	2.26034	3.92239	0.795194	1.59767	5e-05	0.000934152	yes
Marcksl1	Ctrl	Obese	7.61822	13.2198	0.795174	1.68129	0.0003	0.00454804	yes
Casp4	Ctrl	Obese	7.16372	12.4255	0.794526	1.54607	0.0002	0.00323623	yes
Ucp2	Ctrl	Obese	158.322	274.564	0.794283	1.51604	5e-05	0.000934152	yes
H2afz	Lean	Obese	120.869	209.525	0.793685	2.4249	5e-05	0.000934152	yes
Tmsb10	Ctrl	Obese	284.874	493.712	0.793348	1.88347	5e-05	0.000934152	yes
BC005537	Ctrl	Obese	60.2534	104.42	0.793281	2.08771	5e-05	0.000934152	yes
Rab11fip1	Ctrl	Obese	0.783561	1.35723	0.792545	1.14939	0.003	0.0294509	yes
Sh3bp1	Lean	Obese	4.77239	8.26469	0.792249	1.48496	0.00145	0.016617	yes
Mpp6	Ctrl	Obese	8.39986	14.5437	0.791961	1.65913	5e-05	0.000934152	yes
Aox3	Ctrl	Lean	1.38234	2.39311	0.791771	1.22637	0.0038	0.0354494	yes
Got1	Lean	Obese	8.20584	14.2047	0.791648	1.80536	0.0001	0.00174677	yes
Bak1	Lean	Obese	16.3186	28.2284	0.790627	1.93327	5e-05	0.000934152	yes
Mkl1	Ctrl	Obese	6.09475	10.5419	0.790499	1.57291	5e-05	0.000934152	yes
Frmd4a	Ctrl	Obese	4.07686	7.04817	0.789789	1.76734	5e-05	0.000934152	yes
Mamld1	Ctrl	Obese	1.35558	2.34238	0.78906	1.04887	0.00545	0.0470395	yes
2810474O19Rik	Ctrl	Lean	8.06445	13.9297	0.788516	1.90529	5e-05	0.000934152	yes
Klc4	Lean	Obese	10.5603	18.2335	0.787935	1.93858	5e-05	0.000934152	yes
Gbp6	Lean	Obese	2.03687	3.51516	0.787236	1.38216	0.0015	0.017052	yes
Mfge8	Ctrl	Obese	293.555	506.578	0.787155	1.51908	5e-05	0.000934152	yes
Cpa2	Ctrl	Obese	3.60663	6.22263	0.786872	1.18444	0.00555	0.0477121	yes
Pi4k2a	Ctrl	Obese	18.0333	31.1044	0.786456	2.10982	5e-05	0.000934152	yes
Csf1r	Lean	Obese	70.474	121.512	0.78594	1.84654	5e-05	0.000934152	yes
Snx8	Lean	Obese	16.7485	28.875	0.785786	2.12266	5e-05	0.000934152	yes
Steap3	Ctrl	Obese	47.3453	81.6186	0.785677	1.97757	5e-05	0.000934152	yes
Galns	Lean	Obese	11.9876	20.6639	0.785574	1.82011	5e-05	0.000934152	yes
Cyp51	Lean	Obese	5.73838	9.87942	0.783783	1.84694	5e-05	0.000934152	yes
Sec11c	Ctrl	Obese	44.4797	76.5696	0.783626	2.32854	5e-05	0.000934152	yes
Fam49b	Lean	Obese	10.5706	18.1797	0.782274	2.03863	5e-05	0.000934152	yes
Tmem176a	Lean	Obese	63.0616	108.452	0.782226	1.91869	5e-05	0.000934152	yes
Nfkbie	Lean	Obese	3.04364	5.23401	0.782119	1.34306	0.00325	0.0313508	yes
Tmem164	Ctrl	Obese	7.43748	12.7863	0.781712	1.8515	5e-05	0.000934152	yes
Acss1	Ctrl	Obese	5.69461	9.78804	0.781422	1.74743	5e-05	0.000934152	yes
Elmo2	Lean	Obese	12.4437	21.3868	0.781311	1.9717	5e-05	0.000934152	yes
Tmem132a	Ctrl	Obese	7.47942	12.8507	0.780849	1.0836	0.0037	0.034674	yes
Grn	Ctrl	Obese	184.019	316.128	0.780651	1.75218	5e-05	0.000934152	yes
Parp8	Ctrl	Obese	2.19733	3.77082	0.779123	1.27768	0.00165	0.0184058	yes
Npl	Lean	Obese	28.0867	48.1938	0.778962	2.14603	5e-05	0.000934152	yes
Man1c1	Ctrl	Obese	10.5982	18.1793	0.778477	2.0627	5e-05	0.000934152	yes
Arid3a	Lean	Obese	1.78906	3.06823	0.778207	1.423	0.001	0.0123859	yes
Pfn1	Lean	Obese	378.396	648.838	0.777959	2.33759	5e-05	0.000934152	yes
Nedd9	Lean	Obese	13.9936	23.9782	0.776957	1.86697	5e-05	0.000934152	yes
A830007P12Rik	Lean	Obese	6.23198	10.6762	0.776635	1.82486	5e-05	0.000934152	yes
Col6a3	Lean	Obese	16.5309	28.3038	0.775828	1.85239	5e-05	0.000934152	yes
Ptgir	Ctrl	Obese	3.09591	5.29925	0.775425	1.46338	0.00015	0.00250614	yes
Mogat2	Ctrl	Obese	7.60059	13.0088	0.775305	1.58909	0.0002	0.00323623	yes
Ripk3	Ctrl	Obese	6.40022	10.9464	0.774264	1.44479	0.00015	0.00250614	yes
Osbpl8	Lean	Obese	11.5147	19.6869	0.773761	1.89833	5e-05	0.000934152	yes
Palld	Lean	Obese	5.22087	8.92493	0.773552	1.66534	0.00015	0.00250614	yes
Pf4	Ctrl	Obese	76.9269	131.367	0.772045	2.64156	5e-05	0.000934152	yes
Tmem164	Lean	Obese	7.49058	12.7863	0.771447	1.79942	0.0001	0.00174677	yes
Stmn2	Ctrl	Lean	5.95878	10.1702	0.771261	1.48581	0.00105	0.0129002	yes
Ero1lb	Ctrl	Obese	3.20804	5.47445	0.771021	1.58029	0.0001	0.00174677	yes
Mcm3	Lean	Obese	6.07941	10.3734	0.770888	1.72008	0.0001	0.00174677	yes
Acsbg1	Ctrl	Lean	3.11612	5.31525	0.770386	1.26326	0.0043	0.039067	yes
Dera	Ctrl	Obese	9.45458	16.1235	0.77008	1.72201	5e-05	0.000934152	yes
Got1	Ctrl	Obese	8.33389	14.2047	0.76931	1.74678	5e-05	0.000934152	yes
BC005537	Lean	Obese	61.3841	104.42	0.766458	2.01752	5e-05	0.000934152	yes
Wipf1	Lean	Obese	10.0089	17.0184	0.765817	1.99141	5e-05	0.000934152	yes
Cndp2	Ctrl	Obese	61.0192	103.742	0.765667	2.06159	5e-05	0.000934152	yes
Wdr1	Lean	Obese	58.1075	98.7868	0.765594	2.00639	5e-05	0.000934152	yes
Slc29a3	Lean	Obese	7.51583	12.775	0.765315	1.95512	5e-05	0.000934152	yes
Cxcl13	Ctrl	Lean	20.9369	35.584	0.765178	1.56368	0.0007	0.00928902	yes
Ldlr	Lean	Obese	5.71487	9.71268	0.765149	1.68724	0.00015	0.00250614	yes
Lmnb1	Lean	Obese	3.50879	5.95972	0.764269	1.46014	0.00125	0.0147784	yes
Stom	Lean	Obese	40.2083	68.1556	0.76134	2.08302	5e-05	0.000934152	yes
St6gal1	Ctrl	Obese	7.10821	12.0484	0.761283	1.8005	5e-05	0.000934152	yes
Mcm3	Ctrl	Obese	6.12044	10.3734	0.761183	1.69514	0.0001	0.00174677	yes
Mgp	Ctrl	Obese	175.455	297.334	0.760983	2.74918	5e-05	0.000934152	yes
Bcl3	Lean	Obese	3.88625	6.58058	0.759835	1.33458	0.0057	0.0486353	yes
Itga5	Ctrl	Obese	14.8652	25.1655	0.759504	2.00162	5e-05	0.000934152	yes
Ctsh	Lean	Obese	53.5127	90.5811	0.759328	2.14516	5e-05	0.000934152	yes
Tmsb4x	Ctrl	Obese	2265.91	3835.18	0.759207	1.53769	0.00235	0.0243192	yes
Aim2	Lean	Obese	4.07348	6.89438	0.75916	1.43912	0.00135	0.0156942	yes
Hhex	Ctrl	Obese	4.29973	7.27569	0.758838	1.33353	0.0016	0.0179651	yes
Nfya	Lean	Obese	8.16556	13.8162	0.758741	1.75052	5e-05	0.000934152	yes
Rab3il1	Lean	Obese	26.4174	44.6971	0.758694	2.04354	5e-05	0.000934152	yes
Osbpl3	Ctrl	Obese	1.01345	1.71471	0.758681	1.18222	0.0013	0.0152554	yes
Gpm6b	Ctrl	Obese	5.5451	9.38149	0.758603	1.50886	5e-05	0.000934152	yes
Aldh18a1	Lean	Obese	3.42006	5.77918	0.756845	1.4122	0.0009	0.0113701	yes
Chaf1a	Lean	Obese	1.99265	3.36669	0.756644	1.21198	0.0049	0.0432742	yes
Rasgef1b	Ctrl	Obese	3.41823	5.77501	0.756573	1.34788	0.0003	0.00454804	yes
Hsph1	Lean	Obese	10.8478	18.3243	0.756355	1.92625	5e-05	0.000934152	yes
Mvd	Ctrl	Obese	5.19016	8.76553	0.756062	1.29326	0.00085	0.0108418	yes
Slc29a1	Ctrl	Obese	29.9005	50.456	0.754856	1.91687	5e-05	0.000934152	yes
Thy1	Lean	Obese	13.0041	21.9376	0.75444	1.85931	5e-05	0.000934152	yes
Serpinf1	Lean	Obese	115.771	195.269	0.754196	2.07804	5e-05	0.000934152	yes
Nfatc2	Ctrl	Obese	1.68786	2.84618	0.753826	1.36535	0.0003	0.00454804	yes
Ptpn18	Lean	Obese	9.14767	15.4174	0.753086	1.65584	0.0005	0.00699183	yes
Abr	Lean	Obese	5.73303	9.6592	0.752605	1.75052	5e-05	0.000934152	yes
Ikzf1	Ctrl	Obese	3.71568	6.25876	0.75225	1.60849	5e-05	0.000934152	yes
Nedd4l	Lean	Obese	5.15018	8.67039	0.751472	1.86893	0.0001	0.00174677	yes
Igfals	Lean	Obese	9.71668	16.3527	0.750996	1.71227	0.0005	0.00699183	yes
Plcl2	Lean	Obese	5.80739	9.7722	0.750793	1.76046	5e-05	0.000934152	yes
Rassf2	Ctrl	Obese	10.6632	17.9414	0.750643	1.96159	5e-05	0.000934152	yes
Lyn	Lean	Obese	17.5086	29.4541	0.750407	1.87163	5e-05	0.000934152	yes
Zdhhc9	Lean	Obese	11.0602	18.605	0.750307	1.9229	5e-05	0.000934152	yes
Ptplad2	Ctrl	Obese	5.45927	9.177	0.749315	1.4942	0.0002	0.00323623	yes
Aldh1a3	Ctrl	Lean	7.44931	12.515	0.748483	1.78444	5e-05	0.000934152	yes
Smc2	Ctrl	Obese	2.12863	3.57603	0.748434	1.39027	5e-05	0.000934152	yes
Adam19	Ctrl	Obese	4.10136	6.88892	0.748175	1.76261	5e-05	0.000934152	yes
Pcolce	Ctrl	Obese	51.2305	86.0153	0.747591	2.09908	5e-05	0.000934152	yes
Slc7a11	Ctrl	Obese	1.32004	2.21557	0.747098	1.40264	0.0002	0.00323623	yes
Dcbld2	Lean	Obese	11.7873	19.7821	0.746961	1.92229	5e-05	0.000934152	yes
Sfrp4	Ctrl	Obese	6.25959	10.5039	0.746787	1.47038	0.00075	0.00979434	yes
Ptger2	Ctrl	Obese	1.6184	2.71451	0.746123	1.17198	0.00215	0.0226141	yes
Tmem97	Lean	Obese	12.2942	20.6167	0.745838	1.74129	0.0004	0.00578037	yes
Rinl	Ctrl	Obese	2.88338	4.83315	0.745206	1.31489	0.0009	0.0113701	yes
F630028O10Rik,Mir223	Lean	Obese	3.46942	5.81464	0.744994	1.19034	0.0024	0.0246751	yes
Twf2	Lean	Obese	15.5529	26.0594	0.744617	1.90177	5e-05	0.000934152	yes
Nfya	Ctrl	Obese	8.24693	13.8162	0.744436	1.73413	5e-05	0.000934152	yes
H2-K1	Lean	Obese	514.499	861.943	0.744425	1.47748	0.00165	0.0184058	yes
Shisa5	Ctrl	Obese	93.1351	155.914	0.743358	1.86875	5e-05	0.000934152	yes
Mgl2	Lean	Obese	20.5683	34.4273	0.743132	1.94931	5e-05	0.000934152	yes
Il10rb	Lean	Obese	43.0893	72.0908	0.742484	2.07901	5e-05	0.000934152	yes
Plekhm2	Ctrl	Obese	14.0837	23.5578	0.742177	1.98875	5e-05	0.000934152	yes
Atp6v1c1	Ctrl	Obese	38.0968	63.7142	0.741946	2.04007	5e-05	0.000934152	yes
Clstn3	Ctrl	Obese	2.92483	4.89059	0.741656	1.44342	5e-05	0.000934152	yes
Samhd1	Lean	Obese	26.7621	44.7452	0.741543	1.87607	5e-05	0.000934152	yes
C1qtnf6	Ctrl	Obese	9.67223	16.1683	0.741251	1.64892	5e-05	0.000934152	yes
Agap1	Lean	Obese	5.81348	9.71503	0.740817	1.91229	5e-05	0.000934152	yes
Pcna	Ctrl	Obese	54.5662	91.138	0.740046	2.14485	5e-05	0.000934152	yes
Mob3a	Lean	Obese	13.7543	22.9646	0.739529	1.91606	5e-05	0.000934152	yes
Sc4mol	Lean	Obese	14.4953	24.1998	0.739413	1.87345	0.0001	0.00174677	yes
Tmem173	Ctrl	Obese	7.95172	13.2736	0.739225	1.67922	5e-05	0.000934152	yes
Casp4	Lean	Obese	7.44432	12.4255	0.739097	1.45387	0.002	0.0213812	yes
Gatm	Lean	Obese	14.6274	24.398	0.738094	1.92589	5e-05	0.000934152	yes
Dgkz	Lean	Obese	21.0855	35.1665	0.737947	1.8695	5e-05	0.000934152	yes
D3Bwg0562e	Ctrl	Lean	2.03646	3.39639	0.737941	1.36222	0.0013	0.0152554	yes
Stambpl1	Ctrl	Obese	12.2019	20.3433	0.737445	1.77763	5e-05	0.000934152	yes
Litaf	Lean	Obese	39.6779	66.1295	0.736958	2.08592	5e-05	0.000934152	yes
Crip1	Lean	Obese	958.288	1596.75	0.736602	2.66475	0.0005	0.00699183	yes
Heatr5a	Ctrl	Obese	5.73363	9.55322	0.736537	1.85342	5e-05	0.000934152	yes
Twf2	Ctrl	Obese	15.6416	26.0594	0.736411	1.86836	5e-05	0.000934152	yes
Pcna	Lean	Obese	54.7125	91.138	0.736181	2.15205	5e-05	0.000934152	yes
Fmnl1	Lean	Obese	6.88616	11.4697	0.736061	1.68653	5e-05	0.000934152	yes
Alas2	Ctrl	Obese	6.7925	11.3131	0.735976	1.18595	0.00185	0.0200754	yes
Lrp2	Ctrl	Lean	1.04472	1.73956	0.735613	1.46173	0.00015	0.00250614	yes
Lmna	Lean	Obese	89.4821	148.905	0.73472	1.71553	0.00015	0.00250614	yes
Atp1a1	Ctrl	Obese	51.3885	85.4507	0.733646	1.86257	5e-05	0.000934152	yes
Lactb	Ctrl	Obese	10.1421	16.8642	0.733607	1.72514	5e-05	0.000934152	yes
Mfhas1	Ctrl	Obese	3.34686	5.56325	0.733119	1.64342	5e-05	0.000934152	yes
[truncated: 2,786 more rows]
