# Supplementary material for: Trim28 Haploinsufficiency Triggers Bi-stable Epigenetic Obesity
Source: Cell. 2016 Jan 28;164(3):353–64. doi: 10.1016/j.cell.2015.12.025 (PMC4735019; doi:10.1016/j.cell.2015.12.025)
Supplement: Table S4. Imprinted Gene Network GSEA Results of Obese-Trim28+/D9 versus Lean-Trim28+/D9, Related to Figure 2 — GSEA of RNA-seq data from obese-Trim28+/D9 versus lean-Trim28+/D9 animals. A custom-build geneset for imprinted gene network (IGN1-3) was used. For further information, see the Supplemental Experimental Procedures. [file mmc5.xlsx]

## Sheet: Table_S3.txt
Table S4. Imprinted Gene Network GSEA Results of Trim28+/D9 Obese vs. Lean Samples, related to Figure 2.
IGN1
Name	Probe	Gene Title	Rank in Gene List	Rank Metric Score	Running ES	Core Enrichment
row_0	Cdkn1c	cyclin-dependent kinase inhibitor 1C (p57, Kip2)	26	1.43189	0.137955	Yes
row_1	Plagl1	pleiomorphic adenoma gene-like 1	28	1.42929	0.276736	Yes
row_2	Igf2	insulin-like growth factor 2 (somatomedin A)	55	1.31485	0.403323	Yes
row_3	Nnat	neuronatin	73	1.26342	0.525303	Yes
row_4	Dlk1	delta-like 1 homolog (Drosophila)	402	0.877407	0.596366	Yes
row_5	Ppp1r9a	protein phosphatase 1, regulatory (inhibitor) subunit 9A	800	0.722704	0.649423	Yes
row_6	Peg3	paternally expressed 3	1007	0.667404	0.705355	Yes
row_7	Ndn	necdin homolog (mouse)	1471	0.569841	0.740716	Yes
row_8	Grb10	growth factor receptor-bound protein 10	3244	0.373155	0.700469	No
row_9	H19	H19, imprinted maternally expressed untranslated mRNA	8656	0.0855744	0.475206	No
row_10	Mest	mesoderm specific transcript homolog (mouse)	18218	-0.264848	0.0882129	No
row_11	Asb4	ankyrin repeat and SOCS box-containing 4	18971	-0.336066	0.0883931	No
row_12	Meg3	maternally expressed 3	22062	-0.959206	0.0481741	No
IGN2
Name	Probe	Gene Title	Rank in Gene List	Rank Metric Score	Running ES	Core Enrichment
row_0	Cd81	CD81 molecule	4170	0.317207	-0.094992	No
row_1	Phlda2	pleckstrin homology-like domain, family A, member 2	4338	0.308342	-0.0195927	No
row_2	Gnas	GNAS complex locus	4380	0.306203	0.0606717	No
row_3	Impact	Impact homolog (mouse)	4892	0.279422	0.113476	No
row_4	Dcn	decorin	5678	0.240907	0.144137	No
row_5	Airn	null	7335	0.149714	0.112775	No
row_6	Snrpn	small nuclear ribonucleoprotein polypeptide N	8359	0.098963	0.0951357	No
row_7	Rian	null	21629	-0.795732	-0.264362	Yes
row_8	Gatm	glycine amidinotransferase (L-arginine:glycine amidinotransferase)	22660	-1.23615	0.0223566	Yes
IGN3
Name	Probe	Gene Title	Rank in Gene List	Rank Metric Score	Running ES	Core Enrichment
row_0	Peg3as	null	294	0.959008	0.0279742	Yes
row_1	Drd1a	null	341	0.915884	0.0648427	Yes
row_2	Mkrn3	makorin, ring finger protein, 3	379	0.888404	0.100935	Yes
row_3	Blcap	bladder cancer associated protein	381	0.887512	0.138545	Yes
row_4	Zrsr1	zinc finger (CCCH type), RNA-binding motif and serine/arginine rich 1	461	0.846097	0.171026	Yes
row_5	Peg10	paternally expressed 10	493	0.827262	0.204783	Yes
row_6	Sgce	sarcoglycan, epsilon	908	0.694692	0.216354	Yes
row_7	Ins2	null	967	0.676376	0.242543	Yes
row_8	Slc22a3	solute carrier family 22 (extraneuronal monoamine transporter), member 3	1151	0.634612	0.261554	Yes
row_9	Ddc	dopa decarboxylase (aromatic L-amino acid decarboxylase)	1230	0.615703	0.284303	Yes
row_10	Peg13	null	1508	0.564355	0.296268	Yes
row_11	Zim1	null	1708	0.531742	0.310223	Yes
row_12	Scin	scinderin	1930	0.499269	0.321849	Yes
row_13	Igf2as	insulin-like growth factor 2 antisense	2304	0.452141	0.324903	Yes
row_14	Usp29	ubiquitin specific peptidase 29	2508	0.435752	0.334612	Yes
row_15	Pon3	paraoxonase 3	2523	0.43428	0.352432	Yes
row_16	Nap1l5	nucleosome assembly protein 1-like 5	3496	0.356909	0.325543	Yes
row_17	Th	tyrosine hydroxylase	3532	0.354088	0.339053	Yes
row_18	Ascl2	achaete-scute complex-like 2 (Drosophila)	3569	0.352112	0.352435	Yes
row_19	Cntn3	contactin 3 (plasmacytoma associated)	3690	0.344665	0.361869	Yes
row_20	Cmah	cytidine monophosphate-N-acetylneuraminic acid hydroxylase (CMP-N-acetylneuraminate monooxygenase)	4881	0.279608	0.322274	No
row_21	Pde4d	phosphodiesterase 4D, cAMP-specific (phosphodiesterase E3 dunce homolog, Drosophila)	5612	0.243478	0.301038	No
row_22	Snurf	SNRPN upstream reading frame	5877	0.230239	0.29939	No
row_23	Osbpl5	oxysterol binding protein-like 5	6110	0.218904	0.298646	No
row_24	Kcnq1ot1	KCNQ1 overlapping transcript 1	6363	0.204337	0.296418	No
row_25	Dlx5	distal-less homeobox 5	6416	0.201739	0.302728	No
row_26	Zdbf2	null	6461	0.198933	0.309266	No
row_27	Klrb1f	null	6634	0.188727	0.309835	No
row_28	Slc38a4	solute carrier family 38, member 4	6723	0.184777	0.313869	No
row_29	Mcts2	null	6814	0.179217	0.317581	No
row_30	Wt1	Wilms tumor 1	7008	0.168723	0.316394	No
row_31	Cobl	cordon-bleu homolog (mouse)	7178	0.158415	0.315807	No
row_32	Ampd3	adenosine monophosphate deaminase (isoform E)	7291	0.151596	0.317396	No
row_33	Slc22a2	solute carrier family 22 (organic cation transporter), member 2	7562	0.137647	0.31156	No
row_34	Rasgrf1	Ras protein-specific guanine nucleotide-releasing factor 1	8667	0.0850272	0.267429	No
row_35	Qpct	glutaminyl-peptide cyclotransferase (glutaminyl cyclase)	8809	0.0776648	0.264627	No
row_36	Ipw	imprinted in Prader-Willi syndrome	8985	0.0689222	0.259984	No
row_37	Gpr1	G protein-coupled receptor 1	9041	0.066554	0.26043	No
row_38	Nespas	null	14531	-0.0281473	0.0242719	No
row_39	Tbc1d12	TBC1 domain family, member 12	16318	-0.122411	-0.0477638	No
row_40	Peg12	null	18749	-0.315264	-0.139465	No
row_41	Tssc4	tumor suppressing subtransferable candidate 4	18876	-0.327863	-0.131003	No
row_42	H13	null	19150	-0.352425	-0.127856	No
row_43	Axl	AXL receptor tyrosine kinase	19811	-0.431651	-0.138082	No
row_44	Fbxo40	F-box protein 40	20020	-0.457704	-0.127657	No
row_45	Pon2	paraoxonase 2	20788	-0.58555	-0.135981	No
row_46	Tspan32	tetraspanin 32	20922	-0.608722	-0.115906	No
row_47	Mirg	null	21063	-0.641461	-0.094745	No
row_48	Sfmbt2	Scm-like with four mbt domains 2	21218	-0.677585	-0.0726568	No
row_49	Igf2r	insulin-like growth factor 2 receptor	21363	-0.718604	-0.0483958	No
row_50	Kcnq1	potassium voltage-gated channel, KQT-like subfamily, member 1	21597	-0.786328	-0.02511	No
row_51	Tfpi2	tissue factor pathway inhibitor 2	21922	-0.898482	-0.00100093	No
row_52	Dhcr7	7-dehydrocholesterol reductase	22775	-1.30271	0.0174264	No
