# Supplementary material for: Trim28 Haploinsufficiency Triggers Bi-stable Epigenetic Obesity
Source: Cell. 2016 Jan 28;164(3):353–64. doi: 10.1016/j.cell.2015.12.025 (PMC4735019; doi:10.1016/j.cell.2015.12.025)
Supplement: Table S5. Human and Mouse Primers, Related to Experimental Procedures — List of mouse and human primers used for qRT-PCR. Listed in alphabetical order. For further information, see the Supplemental Experimental Procedures. [file mmc6.xlsx]

## Sheet: Sheet1
Table S5. Human and mouse qPCR primers, listed in alphabetical order. Related to Quantitative PCR in Extended Experimental Procedure
Gene / Alias	Species	Probe ID	Manufacturer
TRIM28	Human	Hs00232212_m1	Life Technologies
CDKN1C	Human	Hs00175938_m1	Life Technologies
PEG3	Human	Hs00300418_s1	Life Technologies
NNAT	Human	Hs00704196_s1	Life Technologies
PLAGL1	Human	Hs00414677_m1	Life Technologies
DNMT3A	Human	Hs01027166_m1	Life Technologies
DNMT2/TRDMT1	Human	Hs00189402_m1	Life Technologies
FTO	Human	Hs01057145_m1	Life Technologies
GRB10	Human	Hs00959286_m1	Life Technologies
GATM	Human	Hs00933793_m1	Life Technologies
Gene / Alias	Species	Forward Sequence (5'-3')	Reverse Sequence (5'-3')	Probe
ACTB	Human	TGAGCGCGGCTACAGCTT	CCTTAATGTCACGCACGATTT	ACCACCACGGCCGAGCGG
HPRT	Human	GGCAGTATAATCCAAAGATGGTCAA	CTCTGGCTTATATCCAACACTTCGT	CAAGCTTGCCTGGTGAAAAGGACCCC
TBP	Human	TTGTAAACTTGACCTAAGACCATTGC	TTCGTGGCTCTCTTATCCTCATG	AACGCCGAATATAATCCCAAGCGGTTTG
Nnat	Mouse	AGAACTGCTCATCATCGGCT	TTCGAAAAGCGAATCCTACC	NA
Peg3	Mouse	TTTGGAGACAACTGGCAAGA	TCAACTGATCTCCCCTTGCT	NA
Plagl1	Mouse	CGTCATGGCTGCTTAGGCT	TGAAGCAATCAAGCAGGAAC	NA
Human probes were labelled with the reporter 5'-FAM or 5'HEX for TBP and the quencher 3'-TAMRA.
